# Supplementary material for: StreaMD: the toolkit for high-throughput molecular dynamics simulations
Source: J Cheminform. 2024 Nov 5;16:123. doi: 10.1186/s13321-024-00918-w (PMC11539841; doi:10.1186/s13321-024-00918-w)
Supplement: Supplementary file 1 — Supplementary material 1. [file 13321_2024_918_MOESM1_ESM.zip]

Archive with 7 entries (5 files):
- StreaMD_SI_data/
- StreaMD_SI_data/StreaMD_SI_docking_GBSA_RMSDanalysis.xlsx
- StreaMD_SI_data/RMSD_analysis_html/
- StreaMD_SI_data/RMSD_analysis_html/Trypsin_rmsd_mean_std_time-ranges.html
- StreaMD_SI_data/RMSD_analysis_html/Thrombin_rmsd_mean_std_time-ranges.html
- StreaMD_SI_data/RMSD_analysis_html/BACE1_rmsd_mean_std_time-ranges.html
- StreaMD_SI_data/RMSD_analysis_html/The_Greenidge_dataset_rmsd_mean_std_time-ranges.html
