# Supplementary material for: StreaMD: the toolkit for high-throughput molecular dynamics simulations
Source: J Cheminform. 2024 Nov 5;16:123. doi: 10.1186/s13321-024-00918-w (PMC11539841; doi:10.1186/s13321-024-00918-w)
Supplement: Supplementary file 1 — Supplementary material 1. [file 13321_2024_918_MOESM1_ESM.zip › StreaMD_SI_data/StreaMD_SI_docking_GBSA_RMSDanalysis.xlsx]

## Sheet: The Greenidge dataset 624 molec
system	-logKd	smiles
1a08	5.62	C(=O)(C)N[C@H](C(=O)N[C@H](C(=O)N(CCCCC)CCCCC)CCC(=O)[O-])Cc1ccc(cc1)C(F)(F)P(=O)([O-])[O-]
1a69	5.3	[nH]1cnc2c(c1=O)[nH]nc2[C@H]1[C@H](O)[C@H](O)[C@H](O1)CO
1a8i	5.52	[C@]12([C@H](O)[C@@H](O)[C@H](O)[C@@H](CO)O1)NC(=O)NC2=O
1a99	5.7	[NH3+]CCCC[NH3+]
1aaq	8.4	C[C@H]([NH3+])C(=O)N[C@@H](C)C(=O)N[C@@H](Cc1ccccc1)[C@@H](O)CCC(=O)N[C@@H](C(C)C)C(=O)N[C@@H](C(C)C)C(=O)OC
1adl	5.36	C(=O)(CCC/C=C\C/C=C\C/C=C\C/C=C\CCCCC)[O-]
1ai4	2.5	C(=O)(Cc1cc(O)c(O)cc1)[O-]
1ai5	3.72	C(=O)(Cc1cc([N+](=O)[O-])ccc1)[O-]
1ai7	4.09	c1(ccccc1)O
1aid	4.82	[N@@H+]1(CC[C@@](O)(CC1)c1ccc(Cl)cc1)CCCC1(c2ccc(F)cc2)SCCS1
1aj6	5.92	CO[C@@H]1[C@@H](OC(=O)N)[C@@H](O)[C@@H](OC1(C)C)Oc1c(C)c2c(cc1)c(c(c(=O)o2)NC(=O)c1cc(c(O)cc1)CC=C(C)C)[O-]
1ajn	2.63	C(=O)(Cc1ccc([N+](=O)[O-])cc1)[O-]
1ajp	2.23	C(=O)(Cc1cc(O)ccc1O)[O-]
1ajq	4.31	s1c(ccc1)CC(=O)[O-]
1ajv	7.72	N1(S(=O)(=O)N([C@@H]([C@@H]([C@H]([C@H]1COc1ccccc1)O)O)COc1ccccc1)Cc1ccccc1)Cc1ccccc1
1ajx	7.91	N1(C(=O)N([C@@H]([C@@H]([C@H]([C@H]1COc1ccccc1)O)O)COc1ccccc1)Cc1ccccc1)Cc1ccccc1
1apw	8	C(C(C)C)C(=O)N[C@H](C(=O)N[C@H](C(=O)N[C@@H](CC(C)C)[C@@H](O)C(C(=O)NC)(F)F)C(C)C)C(C)C
1ax0	3.13	[C@H]1([C@@H]([C@H]([C@H]([C@@H](CO)O1)O)O)NC(=O)C)O
1axz	3.2	[C@@H]1([C@@H]([C@H]([C@H]([C@@H](CO)O1)O)O)O)O
1b05	7.12	[NH3+][C@H](C(=O)N[C@H](C(=O)N[C@H](C(=O)[O-])CCCC[NH3+])CS)CCCC[NH3+]
1b0h	6.7	[NH3+][C@H](C(=O)N[C@H](C(=O)N[C@H](C(=O)[O-])CCCC[NH3+])Cc1cccc2c1cccc2)CCCC[NH3+]
1b1h	7.03	[NH3+][C@H](C(=O)N[C@H](C(=O)N[C@H](C(=O)[O-])CCCC[NH3+])CCc1ccccc1)CCCC[NH3+]
1b40	7.28	[NH3+][C@H](C(=O)N[C@H](C(=O)N[C@H](C(=O)[O-])CCCC[NH3+])Cc1ccccc1)CCCC[NH3+]
1b46	5.28	[NH3+][C@H](C(=O)N1[C@H](C(=O)N[C@H](C(=O)[O-])CCCC[NH3+])CCC1)CCCC[NH3+]
1b4h	5.46	[NH3+][C@H](C(=O)N[C@H](C(=O)N[C@H](C(=O)[O-])CCCC[NH3+])CC[NH3+])CCCC[NH3+]
1b6h	7.82	[NH3+][C@H](C(=O)N[C@@H](CCC)C(=O)N[C@H](C(=O)[O-])CCCC[NH3+])CCCC[NH3+]
1b6k	8.74	C1CN(C(=O)C1)[C@@H](C(C)C)C(=O)N[C@@H](Cc1ccc(cc1)[O-])[C@@H](CN[C@H]1Cc2ccc(cc2)OCCCNC(=O)[C@@H](NC1=O)[C@H](CC)C)O
1b7h	8.02	[NH3+][C@H](C(=O)N[C@H](C(=O)N[C@H](C(=O)[O-])CCCC[NH3+])CCCC)CCCC[NH3+]
1b9j	5.96	[NH3+][C@H](C(=O)N[C@H](C(=O)N[C@H](C(=O)[O-])CCCC[NH3+])CC(C)C)CCCC[NH3+]
1bdq	6.34	C(C)(C)(C)OC(=O)N[C@@H](Cc1ccccc1)[C@H](C[C@@H](Cc1ccccc1)C(=O)N[C@@H](C(C)C)c1ncc[nH]1)O
1bgq	8.57	C1(=O)c2c(cc(c(Cl)c2CC(=O)/C=C/C=C\[C@@H]2[C@@H](C[C@H](O1)C)O2)O)O
1bhf	4.38	C(=O)(C)N[C@@H](Cc1ccc(cc1)CC(=O)[O-])C(=O)N[C@H](C(=O)N[C@H](C(=O)N[C@H](C(=O)[O-])[C@H](CC)C)CCC(=O)[O-])CCC(=O)[O-]
1bp0	5.4	n1(c(=O)[nH]c(=O)cc1)[C@H]1C[C@@H]([C@H](O1)COP(=O)([O-])[O-])O
1bq4	5.22	c1(C(=O)[O-])c(C(=O)[O-])c(C(=O)[O-])c(C(=O)[O-])c(C(=O)[O-])c1C(=O)[O-]
1br6	3.22	c1(c2c(nc(N)n1)ncc(n2)CNc1ccc(C(=O)[O-])cc1)[O-]
1bv7	10.3	O=C1N(Cc2cc(ccc2)C(=O)Nc2nccs2)[C@@H]([C@H](O)[C@@H](O)[C@H](N1Cc1cc(ccc1)C(=O)Nc1nccs1)Cc1ccccc1)Cc1ccccc1
1bv9	9.96	O=C1N(Cc2cc(ccc2)C(=O)Nc2nccs2)[C@@H]([C@H](O)[C@@H](O)[C@H](N1Cc1cc(ccc1)C(=O)Nc1nccs1)Cc1ccccc1)Cc1ccccc1
1bwa	8.6	O=C1N(Cc2cc(ccc2)C(=O)Nc2nccs2)[C@@H]([C@H](O)[C@@H](O)[C@H](N1Cc1cc(ccc1)C(=O)Nc1nccs1)Cc1ccccc1)Cc1ccccc1
1bxo	10	N([C@@H](C(C)C)C(=O)N[C@H]1CC(=O)NCc2cc(C[C@H](O[P@@](=O)([C@@H](NC1=O)CC(C)C)[O-])C(=O)OC)ccc2)C(=O)CC(C)C
1bxq	7.38	N([C@@H](C(C)C)C(=O)N[C@@H](CC(=O)N)C(=O)N[C@@H](CC(C)C)[P@](=O)([O-])O[C@@H](Cc1ccccc1)C(=O)OC)C(=O)CC(C)C
1bzc	4.92	P(=O)([O-])([O-])C(c1cc2ccc(cc2cc1)C(=O)N[C@H](C(=O)N)CCC(=O)[O-])(F)F
1c3x	3.68	Ic1[nH]c2nc(N)[nH]c(=O)c2n1
1c70	10.3	N1(C[C@@H](C(=O)NC(C)(C)C)N(CC1)C[C@@H](O)C[C@@H](Cc1ccccc1)C(=O)N[C@@H]1[C@H](O)Cc2ccccc12)Cc1oc2ccccc2c1
1c83	4.85	c12cc(c(cc1cc[nH]2)C(=O)[O-])NC(=O)C(=O)[O-]
1c84	5	c1cc2c(cc1)cc(c(c2)NC(=O)C(=O)[O-])C(=O)[O-]
1c86	4.7	O1Cc2c(CC1)c(c(s2)NC(=O)C(=O)[O-])C(=O)[O-]
1c87	4.2	O1Cc2c(CC1)c(c(s2)NC(=O)C(=O)[O-])C(=O)[O-]
1c88	5.29	[NH2+]1Cc2c(CC1)c(c(s2)NC(=O)C(=O)[O-])C(=O)[O-]
1d4h	10	[C@H](O)([C@@H](OCc1ccccc1)C(=O)N[C@H]1c2ccccc2C[C@H]1O)[C@@H](O)[C@@H](OCc1ccccc1)C(=O)NCc1ccccc1
1d4i	8.85	c1(ccccc1)CO[C@H]([C@@H](C[C@@H](OCc1ccccc1)C(=O)N[C@H]1c2c(cccc2)C[C@H]1O)O)C(=O)N[C@H]1c2c(cccc2)C[C@H]1O
1d4j	8.36	[C@H](O)([C@@H](OCc1ccccc1)C(=O)N[C@H]1c2ccccc2C[C@H]1O)[C@@H](O)[C@@H](OCc1ccccc1)C(=O)NCc1c(cccc1Cl)F
1d4k	9.22	N([C@@H]1[C@H](O)Cc2c1cccc2)C(=O)[C@H](Cc1ccccc1)C[C@H](O)CN[C@H]1Cc2ccc(cc2)OCCCCCNC(=O)[C@@H](NC1=O)[C@@H](C)CC
1d4l	8.77	C1CC(=O)N[C@@H](C(C)C)C(=O)N[C@@H](Cc2ccc(cc2)OCCC1)[C@H](O)CN(CCC(C)C)S(=O)(=O)c1ccc(cc1)N
1d7i	3.6	[S@](=O)(C)CSC
1d7j	3.3	CC(=O)CCO
1db1	9.26	O[C@H]1C[C@@H](C(=C)/C(=C\C=C\2/CCC[C@]3([C@H]2CC[C@@H]3[C@H](C)CCCC(O)(C)C)C)/C1)O
1det	4.3	P(=O)([O-])([O-])O[C@H]1[C@@H]([C@@H](CO)O[C@H]1n1cnc2c(=O)[nH]c(N)nc12)O
1df8	9.7	C(=O)([O-])CCCC[C@@H]1SC[C@@H]2NC(=O)N[C@H]12
1dfo	6.7	n1c(N)[nH]c(=O)c2n(c(c[nH]c12)CNc1ccc(cc1)C(=O)N[C@@H](CCC(=O)[O-])C(=O)[O-])C=O
1dhi	7.26	n1c(N)nc(N)c2nc(cnc12)CN(C)c1ccc(cc1)C(=O)N[C@H](C(=O)[O-])CCC(=O)[O-]
1dhj	6.55	n1c(N)nc(N)c2nc(cnc12)CN(C)c1ccc(cc1)C(=O)N[C@H](C(=O)[O-])CCC(=O)[O-]
1dl7	6.49	O=[P@@]([O-])(Oc1ccc([N+](=O)[O-])cc1)OCC[N+](C)(C)C
1dmp	9.55	C1(=O)N(Cc2cccc(N)c2)[C@@H]([C@H](O)[C@@H](O)[C@H](N1Cc1cc(N)ccc1)Cc1ccccc1)Cc1ccccc1
1dqx	11.05	P(=O)([O-])([O-])OC[C@H]1O[C@H]([C@@H]([C@@H]1O)O)n1c(=O)[nH]c([O-])cc1=O
1drk	6.82	[C@@H]1([C@@H]([C@@H]([C@@H](CO1)O)O)O)O
1dzk	6.1	n1c(c(ncc1)OC)CC(C)C
1e1v	4.92	n1c(nc2c(c1OCC1CCCCC1)nc[nH]2)N
1e1x	5.89	n1c(OCC2CCCCC2)c(N=O)c(N)nc1N
1e2k	4.94	OC[C@]12[C@@H](O)C[C@H](n3c(=O)[nH]c(=O)c(c3)C)[C@H]1C2
1e2l	4.29	OC[C@]12[C@@H](O)C[C@H](n3c(=O)[nH]c(=O)c(c3)C)[C@H]1C2
1e3v	4.34	[C@@H]1(C[C@@H]2[C@](CC1)([C@@H]1[C@@H](CC2)[C@H]2[C@@]([C@H](C1)O)(C)[C@H](CC2)[C@@H](CCC(=O)[O-])C)C)O
1e6s	3.22	C\1(=N\O)/[C@H](O)[C@@H](O)[C@H](O)[C@H](N1)CO
1ebw	9.05	c1(ccccc1)CO[C@H]([C@@H]([C@H]([C@@H](OCC1=CCC=CC1)C(=O)N[C@@H]([C@@H](C)CC)C(=O)NC)O)O)C(=O)N[C@@H]([C@@H](C)CC)C(=O)NC
1eby	9.7	c1(ccccc1)CO[C@H]([C@@H]([C@H]([C@@H](OCc1ccccc1)C(=O)N[C@H]1c2c(cccc2)C[C@H]1O)O)O)C(=O)N[C@H]1c2c(cccc2)C[C@H]1O
1ebz	9.4	c1(ccccc1)CO[C@H]([C@@H]([C@H]([C@@H](OCc1ccccc1)C(=O)N[C@H]1c2c(C[C@H]1O)cccc2)O)O)C(=O)N[C@@H](C(C)C)C(=O)NC
1ec0	8.49	c1(ccccc1F)CO[C@H]([C@@H]([C@H]([C@@H](OCc1c(F)cccc1)C(=O)N[C@H]1c2c(C[C@H]1O)cccc2)O)O)C(=O)N[C@H]1c2c(C[C@H]1O)cccc2
1ec1	8.92	c1(ccc(cc1)c1cscc1)CO[C@H]([C@@H]([C@H]([C@@H](OCc1ccc(cc1)c1ccsc1)C(=O)N[C@@H](C(C)C)C(=O)NC)O)O)C(=O)N[C@@H](C(C)C)C(=O)NC
1ecv	4.85	c1cc(c(cc1I)C(=O)[O-])NC(=O)C(=O)[O-]
1ela	6.36	C(=O)(C(F)(F)F)N[C@H](C(=O)N1[C@H](C(=O)Nc2ccc(cc2)C(C)C)CCC1)CCCC[NH3+]
1eld	6.7	C(=O)(C(F)(F)F)N[C@H](C(=O)N[C@H](C(=O)Nc1ccc(cc1)C(F)(F)F)C)Cc1ccccc1
1ele	6.85	C(=O)(C(F)(F)F)N[C@H](C(=O)N[C@H](C(=O)Nc1ccc(cc1)C(F)(F)F)C)C(C)C
1enu	5.08	[nH]1c(=O)c2ccc(cc2c([O-])n1)[NH3+]
1erb	8.1	C1(CCCC(=C1/C=C/C(=C/C=C/C(=C/C(=O)NCC)/C)/C)C)(C)C
1ez9	5.1	C([C@@H]([C@H]([C@@H]([C@@H](CO)O)O[C@@H]1[C@@H]([C@H]([C@@H]([C@@H](CO)O1)O[C@@H]1[C@@H]([C@H]([C@@H]([C@@H](CO)O1)O[C@@H]1[C@@H]([C@H]([C@@H]([C@@H](CO)O1)O)O)O)O)O)O)O)O)O)O
1f4e	2.96	c1c(ccc(c1)S(=O)(=O)N1CCC[C@@H]1C(=O)[O-])C
1f4g	6.48	C1CN([C@H](C1)C(=O)NCCC(=O)[O-])S(=O)(=O)c1ccc(cc1)C(=O)N[C@@H](CCC(=O)[O-])C(=O)[O-]
1f4x	5.59	[C@@H]1(OC)[C@@H](OC)[C@@H](O)[C@H](NC(=O)[C@@H](CCO)O)[C@H](O1)C
1fcx	7.19	C(=O)(c1ccc2c(c1)ccc(c2)[C@@H](c1cc2C(CCC(c2cc1)(C)C)(C)C)O)[O-]
1fcy	8.52	C(=O)(c1ccc2c(c1)ccc(c2)C(=O)c1cc2C(CCC(c2cc1)(C)C)(C)C)[O-]
1fcz	9.22	C(=O)(c1ccc(/C=C/C(=O)c2cc3C(CCC(c3cc2)(C)C)(C)C)cc1)[O-]
1fd0	8.4	C(=O)(c1ccc2c(c1)ccc(c2)/C(=N\O)/c1cc2C(CCC(c2cc1)(C)C)(C)C)[O-]
1fh7	5.24	[C@@H]1([C@@H]([C@H]([C@@H](CO1)O)O)O)O[C@H]1[C@@H]([C@H](C[NH2+]C1)O)O
1fh8	6.89	[C@@H]1([C@@H]([C@H]([C@@H](CO1)O)O)O)O[C@H]1[C@@H](C[NH2+]CC1)O
1fh9	6.43	[C@@H]1([C@@H]([C@H]([C@@H](CO1)O)O)O)O[C@H]1[C@@H]([C@H](C(=[NH+]C1)NO)O)O
1fhd	6.82	[C@@H]1([C@@H]([C@H]([C@@H](CO1)O)O)O)O[C@H]1[C@@H]([C@H](c2[n+](C1)cc[nH]2)O)O
1fj4	4.59	S1C(=O)[C@H](C(=O)[C@]1(/C=C(/C=C)\C)C)C
1fkg	8	C(=O)(O[C@H](CCc1ccccc1)c1ccccc1)[C@@H]1CCCCN1C(=O)C(=O)C(CC)(C)C
1fkh	8.15	C(=O)(O[C@H](CCc1ccccc1)C1CCCCC1)[C@@H]1CCCCN1C(=O)C(=O)C(CC)(C)C
1fki	7	N12C(=O)C(=O)C(COC(=O)CCCCCCCCCCCOC(=O)[C@@H]1CCCC2)(C)C
1fl3	6.8	c1ccccc1/C=C/c1ccc(cc1)NC(=O)CCCC(=O)[O-]
1fv0	5.93	c1(cc2c(c3c1c(cc1c3ccc(c1OC)O)[N+](=O)[O-])OCO2)C(=O)[O-]
1g2k	7.96	N1(S(=O)(=O)N([C@@H]([C@@H]([C@H]([C@H]1COc1ccccc1)O)O)COc1ccccc1)Cc1ccccc1)Cc1cc(ccc1)C(=O)NC
1g2o	10.55	OC[C@H]1N[C@H]([C@@H]([C@@H]1O)O)c1c[nH]c2c(=O)[nH]cnc12
1g35	8.14	N1(S(=O)(=O)N([C@@H]([C@@H]([C@H]([C@H]1COc1ccccc1)O)O)COc1ccccc1)Cc1ccc(cc1)C(=O)OC)Cc1ccc(cc1)CO
1g74	6.52	C(=O)([O-])CCCCCCC/C=C\CCCCCCCC
1g7g	6.6	c1(ccc(cc1C(=O)[O-])C[C@H](NC(=O)[C@@H](NC(=O)CCC(=O)[O-])Cc1ccccc1)C(=O)NCCCCC)OCC(=O)[O-]
1g85	5.48	CC[C@@H](O)CCCCC
1g98	5.7	[O-]C(=O)[C@@H](O)[C@H](O)[C@H](O)COP(=O)([O-])[O-]
1gcz	5.13	CCOC(=O)c1cc2ccc(cc2oc1=O)O
1gni	8.07	C(=O)([O-])CCCCCCC/C=C\CCCCCCCC
1gpn	6.48	[nH]1c(=O)ccc2c1C[C@@H]1C=C(C[C@]32[C@@H]1CCC[NH2+]3)C
1gt3	6.46	CC[C@@H](CCCC(C)(C)O)C
1gt4	6.52	CCCCCCCCCCC=O
1gu1	4.52	C1[C@@H](O)[C@H](O)C=C[C@]1(C(=O)[O-])O
1gvw	6.96	O=C(OC(C)(C)C)N[C@H](C(=O)N[C@H](C(=O)N[C@@H](CC(C)C)[P@](=O)([O-])CC(=O)NC[C@H](CC)C)Cc1[nH+]c[nH]c1)Cc1ccccc1
1gyx	2.48	C(=O)([O-])c1ccccc1
1gyy	3.64	c1(/C=C(/F)\C(=O)[O-])ccc(O)cc1
1gzc	3.49	[C@@H]1([C@@H]([C@H]([C@H]([C@@H](CO)O1)O)O)O)O[C@@H]1[C@@H](CO)O[C@H]([C@@H]([C@H]1O)O)O
1h1p	4.92	n1c(nc2c(c1OCC1CCCCC1)nc[nH]2)N
1h1s	8.22	c1(nc(OCC2CCCCC2)c2nc[nH]c2n1)Nc1ccc(cc1)S(=O)(=O)N
1h22	9.1	c1(=O)[nH]c2c(cc1)[C@H](CCC2)[NH2+]CCCCCCCCCC[NH2+][C@@H]1c2ccc(=O)[nH]c2CCC1
1h23	8.35	c1(=O)[nH]c2c(cc1)[C@@H]([NH2+]CCCCCCCCCCCC[NH2+][C@@H]1c3ccc(=O)[nH]c3CCC1)CCC2
1h9z	5.42	c12c(c([C@H](CC(=O)C)c3ccccc3)c(=O)oc2cccc1)[O-]
1hbv	6.37	[NH3+][C@@H](C)C(=O)N[C@@H](C)C1=C[C@@H](Cc2ccccc2)C[N@@H+](CC1)[C@@H](C)C(=O)N[C@@H](C(C)C)C(=O)N[C@@H](C(C)C)C(=O)OC
1hmr	6.55	C(C(=O)[O-])CCCCCCCCCCCCCCCC
1hms	6.37	C(C(=O)[O-])CCCCCC/C=C\CCCCCCCC
1hmt	5.79	C(=O)([O-])CCCCCCCCCCCCCCCCC
1hos	8.55	C(=O)(OCc1ccccc1)N[C@@H](C(C)C)C(=O)N[C@@H](Cc1ccccc1)[P@](=O)([O-])[C@@H](NC(=O)[C@@H](NC(=O)OCc1ccccc1)C(C)C)Cc1ccccc1
1hps	9.22	C(=O)(C(C)C)c1[nH]c(nc1)[C@@H](C[C@H](O)[C@@H](NC(=O)[C@@H](NC(=O)OCc1ccccc1)C(C)C)Cc1ccccc1)Cc1ccccc1
1hpv	9.22	C1[C@H](CCO1)OC(=O)N[C@H]([C@@H](CN(CC(C)C)S(=O)(=O)c1ccc(cc1)N)O)Cc1ccccc1
1hpx	11.26	c1cc2c(cn1)cccc2OCC(=O)N[C@@H](CSC)C(=O)N[C@H]([C@@H](C(=O)N1[C@@H](CSC1)C(=O)NC(C)(C)C)O)Cc1ccccc1
1hsh	9.42	N1(C[C@@H](C(=O)NC(C)(C)C)N(CC1)C[C@@H](O)C[C@@H](Cc1ccccc1)C(=O)N[C@@H]1[C@H](O)Cc2ccccc12)Cc1cnccc1
1hvh	7.96	N(C1=[N+]([C@@H]([C@H](O)[C@@H](O)[C@H](N1Cc1ccc(cc1)CO)Cc1ccccc1)Cc1ccccc1)Cc1ccc(cc1)CO)C#N
1hvi	10.92	C(=O)(N(C)Cc1ccccn1)N[C@H](C(=O)N[C@@H](Cc1ccccc1)[C@H](O)[C@H](O)[C@@H](NC(=O)[C@@H](NC(=O)N(C)Cc1ccccn1)C(C)C)Cc1ccccc1)C(C)C
1hvj	11.4	C(=O)(N(C)Cc1ccccn1)N[C@H](C(=O)N[C@@H](Cc1ccccc1)C[C@H](O)[C@@H](NC(=O)[C@@H](NC(=O)N(C)Cc1ccccn1)C(C)C)Cc1ccccc1)C(C)C
1hvk	10.96	C(=O)(N(C)Cc1ccccn1)N[C@H](C(=O)N[C@@H](Cc1ccccc1)[C@H](O)[C@@H](O)[C@@H](NC(=O)[C@@H](NC(=O)N(C)Cc1ccccn1)C(C)C)Cc1ccccc1)C(C)C
1hvl	9.95	C(=O)(N(C)Cc1ccccn1)N[C@H](C(=O)N[C@@H](Cc1ccccc1)[C@@H](O)[C@H](O)[C@@H](NC(=O)[C@@H](NC(=O)N(C)Cc1ccccn1)C(C)C)Cc1ccccc1)C(C)C
1hvr	9.51	C1(=O)N(Cc2ccc3ccccc3c2)[C@@H]([C@H](O)[C@@H](O)[C@H](N1Cc1cc2ccccc2cc1)Cc1ccccc1)Cc1ccccc1
1hvs	10.3	C(=O)(N(C)Cc1ccccn1)N[C@H](C(=O)N[C@@H](Cc1ccccc1)[C@H](O)[C@H](O)[C@@H](NC(=O)[C@@H](NC(=O)N(C)Cc1ccccn1)C(C)C)Cc1ccccc1)C(C)C
1hwr	8.33	O=C1N([C@@H]([C@H](O)[C@@H](O)[C@H](N1CC=C)Cc1ccccc1)Cc1ccccc1)CC=C
1hxb	9.92	O=C(c1nc2c(cc1)cccc2)N[C@H](C(=O)N[C@H]([C@H](O)CN1[C@H](C(=O)NC(C)(C)C)C[C@@H]2CCCC[C@@H]2C1)Cc1ccccc1)CC(=O)N
1hxw	10.82	c1c(scn1)COC(=O)N[C@H]([C@H](C[C@H](Cc1ccccc1)NC(=O)[C@@H](NC(=O)N(Cc1csc(n1)C(C)C)C)C(C)C)O)Cc1ccccc1
1i00	6.34	n1c(C)[nH]c(=O)c2cc(ccc12)CN(c1sc(cc1)C(=O)N[C@@H](CCC(=O)[O-])C(=O)[O-])C
1i5r	8.52	c1cc(O)cc2CC[C@@H]3[C@@H](c12)CC[C@]1([C@H]3C[C@@H]([C@@H]1O)CCCCCCCCC(=O)OC[C@@H]1[C@H]([C@H]([C@@H](O1)n1c2ncnc(c2nc1)N)O)O)C
1ii5	6.62	[NH3+][C@H](C(=O)[O-])CCC(=O)[O-]
1izh	7.7	O=C(N)[C@H](Cc1ccccc1)NC(=O)[C@H](CCC(=O)N)NC(=O)[C@H](Cc1ccccc1)C[C@H](O)[C@@H](NC(=O)OC(C)(C)C)Cc1ccccc1
1izi	6.59	O=C(N)[C@H](Cc1ccccc1)NC(=O)[C@H](CCC(=O)N)NC(=O)[C@H](Cc1ccccc1)C[C@H](O)[C@@H](NC(=O)OC(C)(C)C)Cc1ccccc1
1j4r	7.72	c1(cc(c(c(c1)OC)OC)OC)C(C(=O)N1CCCC[C@H]1C(=O)O[C@H](CCCc1c[nH+]ccc1)CCCc1ccccc1)(F)F
1jak	5.57	[NH2+]1[C@@H]([C@H]([C@H]([C@@H](CO)C1)O)O)NC(=O)C
1jet	7.25	[NH3+][C@H](C(=O)N[C@H](C(=O)N[C@H](C(=O)[O-])CCCC[NH3+])C)CCCC[NH3+]
1jmf	5.77	n1(c(=O)[n-]c(=O)cc1)[C@H]1C[C@@H]([C@H](O1)COP(=O)([O-])[O-])O
1jmg	6.07	n1(c(=O)[nH]c(=O)cc1)[C@H]1C[C@@H]([C@H](O1)COP(=O)([O-])[O-])O
1jmi	6.06	n1(c(=O)[nH]c(=O)cc1)[C@H]1C[C@@H]([C@H](O1)COP(=O)([O-])[O-])O
1jsv	5.7	Nc1ncnc(c1)Nc1ccc(cc1)S(=O)(=O)N
1jwt	7.85	N12[C@H](CN(CC1=O)S(=O)(=O)Cc1ccccc1)CC[C@H]2C(=O)NC[C@H]1CCN(CC1)/C(=[NH+]\[O-])/N
1jys	3.52	[nH]1cnc2c(N)ncnc12
1jzs	6.6	C(=O)(/C=C(/C[C@H]1[C@@H]([C@@H]([C@@H](C[C@H]2[C@H]([C@H]([C@H](C)O)C)O2)CO1)O)O)\C)OCCCCCCCCC(=O)[O-]
1k4g	5.85	c1c(CSc2ncc[nH]2)c2nc(N)[nH]c(=O)c2cc1N
1k4h	5.11	C(CC)SCc1c2nc([nH]c(=O)c2cc(N)c1)N
1kdk	9.05	C1CC(=O)C[C@@H]2CC[C@@H]3[C@@H]([C@@]12C)CC[C@]1([C@H]3CC[C@@H]1O)C
1kel	7.28	c1cc(ccc1[N+](=O)[O-])C[N@H+](CP(=O)([O-])[O-])CCCCC(=O)[O-]
1kpm	5.8	C[C@@H](/C=C/C[C@H](CCC[C@@]1(Oc2c(c(c(c(c2C)C)O)C)CC1)C)C)/C=C/CC(C)C
1kv1	5.94	C(=O)(Nc1ccc(Cl)cc1)Nc1cc(nn1C)C(C)(C)C
1kyv	5.92	n1c(=O)[nH]c(=O)c2nc3cc(C)c(C)cc3n(c12)C[C@H](O)[C@H](O)[C@H](O)CO
1kzk	10.39	c1(O)cccc(c1C)C(=O)N[C@@H](Cc1ccccc1)[C@H](O)C(=O)N1CSC(C)(C)[C@H]1C(=O)NCc1c(cccc1)C
1kzn	8.92	CO[C@@H]1[C@H]([C@H]([C@@H](OC1(C)C)Oc1c(c2c(c(c(c(=O)o2)NC(=O)c2cc(c(cc2)O)CC=C(C)C)[O-])cc1)Cl)[O-])OC(=O)c1ccc([nH]1)C
1l2s	4.59	N(c1ccc(cc1)Cl)S(=O)(=O)c1c(scc1)C(=O)[O-]
1l83	3.4	c1ccccc1
1laf	7.85	[NH3+][C@H](C(=O)[O-])CCCNC(=[NH2+])N
1lag	6.3	[NH3+][C@H](C(=O)[O-])Cc1nc[nH]c1
1lah	7.52	[NH3+][C@H](C(=O)[O-])CCC[NH3+]
1lbk	3.18	[NH3+][C@H](C(=O)[O-])CCC(=O)N[C@H](C(=O)NCC(=O)[O-])CS
1lf2	7.52	c1(c(c(ccc1)C)OCC(=O)N[C@H]([C@@H](O)C[C@H](CC(C)C)NC(=O)c1ccc(cc1)N)Cc1ccccc1)C
1lgw	4	c1ccc(c(c1)F)N
1li2	4.04	c1(ccccc1)O
1li3	4.25	c1ccc(cc1Cl)O
1li6	3.8	c1(cc[nH]c1)C
1lke	7.52	O=C1C=C(CO1)[C@H]1CC[C@]2([C@]1(C)[C@H](O)C[C@H]1[C@H]2CC[C@H]2[C@]1(C)CC[C@@H](C2)O)O
1loq	3.7	[O-]P(=O)([O-])OC[C@H]1O[C@H]([C@@H]([C@@H]1O)O)n1c(=O)[nH]c(=O)cc1
1lst	7.85	[NH3+][C@H](C(=O)[O-])CCCC[NH3+]
1m2r	6.46	c1(c2c(c(cc1)O)C(=O)c1c(C2=O)c(ccc1N)N)O
1m48	5.09	[NH2+]=C(N)N1C[C@H](CCC1)CC(=O)N[C@H](C(=O)OC)Cc1ccc(cc1)C#Cc1ccccc1
1mes	7.7	C1(=O)N([C@@H]([C@@H]([C@H]([C@@H](Cc2ccccc2)N1Cc1ccc(cc1)CO)O)O)Cc1ccccc1)Cc1ccc(cc1)CO
1met	9.4	C1(=O)N([C@@H]([C@@H]([C@H]([C@@H](Cc2ccccc2)N1Cc1ccc(cc1)CO)O)O)Cc1ccccc1)Cc1ccc(cc1)CO
1mfi	5.59	c1(/C=C(\C(=O)[O-])/F)ccc(O)cc1
1mrw	9.7	c1ccc(c(c1O)C)C(=O)N[C@@H](Cc1ccccc1)[C@@H](C(=O)N1[C@@H](C(SC1)(C)C)C(=O)NC(C)(C)C)O
1mrx	7.26	c1ccc(c(c1O)C)C(=O)N[C@@H](Cc1ccccc1)[C@@H](C(=O)N1[C@@H](C(SC1)(C)C)C(=O)NC(C)(C)C)O
1msm	10.48	c1ccc(c(c1O)C)C(=O)N[C@@H](Cc1ccccc1)[C@@H](C(=O)N1[C@@H](C(SC1)(C)C)C(=O)NCc1ccccc1C)O
1msn	9.09	c1ccc(c(c1O)C)C(=O)N[C@@H](Cc1ccccc1)[C@@H](C(=O)N1[C@@H](C(SC1)(C)C)C(=O)NCc1ccccc1C)O
1mtr	8.4	O=C(OC(C)(C)C)N[C@@H](Cc1ccccc1)[C@@H](C[NH2+][C@@H]1C(=O)N[C@H](C(=O)NCCCOc2ccc(C1)cc2)[C@H](CC)C)O
1n1m	5.7	C1CN(CC1)C(=O)[C@H](C(C)C)[NH3+]
1n1t	3.85	C(=O)([O-])C1=C[C@@H]([C@H]([C@H]([C@@H]([C@@H](CO)O)O)O1)NC(=O)C)O
1n2v	4.08	n1c(CCCC)[nH]c2c(=O)[nH][nH]c(=O)c12
1n46	10.52	O=c1[n-]c(=O)cnn1c1cc(C)c(c(c1)C)Oc1ccc(c(c1)C(C)C)O
1n4h	6.55	C1(CCCC(=C1/C=C/C(=C\C=C\C(=C\C(=O)[O-])\C)/C)C)(C)C
1n8v	6.03	OCCCCCCCCCCCCBr
1nf8	7.82	C1(=CC=C[C@@H]([C@H]1O)OC(=C)C(=O)[O-])C(=O)[O-]
1nhu	5.66	N([C@H](C(=O)[O-])Cc1ccccc1)(C(=O)c1ccc(cc1Cl)Cl)Cc1cccc(c1)C(F)(F)F
1nja	6.31	n1(c(=O)nc(cc1)N)[C@H]1C[C@@H]([C@H](O1)COP(=O)([O-])[O-])O
1njc	5.55	n1(c(=O)[nH+]c(cc1)N)[C@H]1C[C@@H]([C@H](O1)COP(=O)([O-])[O-])O
1njd	5.57	n1(c(=O)[nH]c(=O)cc1)[C@H]1C[C@@H]([C@H](O1)COP(=O)([O-])[O-])O
1nl9	5.96	[O-]C(=O)C(=O)N(c1ccccc1C(=O)[O-])c1ccc(c2c1cccc2)C[C@H](NC(=O)C)C(=O)NCCCCC
1nli	3.59	n1c[nH]c2c(N)ncnc12
1nny	7.66	c12c(ccc(c2cccc1)C[C@H](NC(=O)C)C(=O)NCCCCCOc1cc2c(cc1C(=O)[O-])cccc2)N(C(=O)C(=O)[O-])c1c(cccc1)C(=O)[O-]
1no6	4.41	[O-]C(=O)C(=O)N(c1ccccc1C(=O)[O-])c1cccc2c1cccc2
1nvr	8.11	[C@@H]12O[C@]([C@@H]([C@@H](C1)[NH2+]C)OC)(C)n1c3c4n2c2c(c4c4c(c3c3c1cccc3)CNC4=O)cccc2
1nvs	7.82	[nH]1c(=O)c2c3c4c(cccc4)n4c3c3n(c5c(cccc5)c3c2c1=O)[C@@H]1CC[C@H]4O1
1nw7	5.09	[NH3+][C@@H](CCSC[C@H]1O[C@H]([C@@H]([C@@H]1O)O)n1cnc2c(N)ncnc12)C(=O)[O-]
1nz7	7.12	[O-]C(=O)C(=O)N(c1ccccc1C(=O)[O-])c1ccc(cc1CC)C[C@H](NC(=O)C)C(=O)NCCCCC(=O)N[C@H](C(=O)[O-])CCSC
1oar	7.4	c12c(C(=O)c3c(C2=O)cccc3)cc(c(c1[O-])O)S(=O)(=O)[O-]
1oau	7.7	N([C@H](C(=O)[O-])CO)c1c([N+](=O)[O-])cc([N+](=O)[O-])cc1
1oba	2.44	C(C[N+](C)(C)C)O
1ocq	5.19	O([C@H]1[C@H](O)C[NH2+]C[C@@H]1CO)[C@H]1[C@@H]([C@H]([C@@H]([C@@H](CO)O1)O)O)O
1od8	5.1	N1C(=O)[C@@H](O)[C@H](O[C@H]2[C@@H]([C@H]([C@@H](CO2)O)O)O)CC1
1oe8	5.52	[NH3+][C@H](C(=O)[O-])CCC(=O)N[C@H](C(=O)NCC(=O)[O-])CS
1ogd	3.03	[C@@H]1([C@@H]([C@@H]([C@@H](CO1)O)O)O)O
1ogz	5.85	c1(cc2c(cc1)c1c(cc2)[C@H]2[C@](CC1)(C(=O)CC2)C)O
1ohr	8.7	[C@H]12[C@@H](CCCC2)C[C@H](N(C1)C[C@H]([C@@H](NC(=O)c1cccc(c1C)O)CSc1ccccc1)O)C(=O)NC(C)(C)C
1ony	6.77	O=C([O-])C(=O)N(c1ccc(cc1CCC(=O)N)C[C@H](NS(=O)(=O)C)C(=O)NCCCCC)c1ccccc1C(=O)[O-]
1onz	5.1	O=C([O-])C(=O)N(c1ccccc1C(=O)[O-])c1cccc2ccc(O)cc12
1os5	6.85	Oc1ccc(cc1)CC[C@@]1(OC(=C(Sc2cc(c(N)cc2C(C)(C)C)C)C(=O)C1)[O-])C1CCCC1
1ow4	5.68	c1(cccc2cccc(S(=O)(=O)[O-])c12)Nc1ccccc1
1owe	6.2	NC(=[NH2+])c1ccc2cc(ccc2c1)C(=O)Nc1ccccc1
1owh	7.4	NC(=[NH2+])c1cc2ccc(cc2cc1)C(=O)Nc1ccc(cc1)C[NH3+]
1p19	4.11	P(=O)([O-])([O-])OC[C@H]1O[C@H]([C@@H]([C@@H]1O)O)n1cnc2c(=O)[nH]cnc12
1p1n	6.8	[NH2+]1C[C@@H]([C@@H]([C@H]1C(=O)[O-])CC(=O)[O-])C(=C)C
1p1o	5.76	C(=O)([O-])[C@H](Cn1c(=O)[n-]c(=O)o1)[NH3+]
1p1q	4.89	[NH3+][C@H](C(=O)[O-])Cc1c([O-])noc1C
1pa9	4.6	S(=O)(=O)(Oc1cc([N+](=O)[O-])ccc1O)[O-]
1pb8	5.15	[NH3+][C@@H](C(=O)[O-])CO
1pb9	3.62	O=C1NOC[C@H]1[NH3+]
1pbq	6.27	O=C([O-])c1[nH]c2cc(Cl)cc(Cl)c2c(=O)c1
1pot	5.49	[NH3+]CCCC[NH2+]CCC[NH3+]
1ppk	7.66	C(C(C)C)C(=O)N[C@H](C(=O)N[C@H](C(=O)N[C@@H](CC(C)C)[P@](=O)([O-])CC(=O)OCC)C(C)C)C(C)C
1ppl	8.55	C(C(C)C)C(=O)N[C@H](C(=O)N[C@H](C(=O)N[C@@H](CC(C)C)[P@](=O)([O-])O[C@@H](Cc1ccccc1)C(=O)OC)C(C)C)C(C)C
1pr1	5.3	n1cnc2c(c1[O-])[nH]nc2[C@H]1[C@H](O)[C@H](O)[C@H](O1)CO
1pxn	7.15	Cc1[nH+]c(NC)sc1c1ccnc(n1)Nc1ccc(cc1)O
1pxp	6.66	c1nc(nc(c1)c1c([nH+]c(s1)C)C)Nc1ccc(cc1)N(C)C
1q5k	7.42	c1(sc(cn1)[N+](=O)[O-])NC(=O)NCc1ccc(cc1)OC
1q63	5.85	c1c(CSc2[nH]ccn2)c2nc(N)[nH]c(=O)c2cc1N
1q65	5.46	Nc1cc(c2nc(N)[nH]c(=O)c2c1)CSCC[NH+](C)C
1q66	5.77	C([NH3+])c1cc(c2nc(N)[nH]c(=O)c2c1)CSc1ccccc1
1q8t	4.76	O=C([C@H]1CC[C@@H](CC1)[C@@H](C)[NH3+])Nc1ccncc1
1q91	4.15	c1cc(ccc1)[C@@]1(O[C@H]2[C@H](O[C@@H](n3c(=O)[nH]c(=O)c(c3)C)C2)CO1)P(=O)([O-])[O-]
1q95	7.57	P(=O)([O-])([O-])CC(=O)N[C@H](C(=O)[O-])CC(=O)[O-]
1qan	4.48	[NH3+][C@@H](CCSC[C@H]1O[C@H]([C@@H]([C@@H]1O)O)n1cnc2c(N)ncnc12)C(=O)[O-]
1qaw	5.12	[NH3+][C@H](C(=O)[O-])Cc1c[nH]c2c1cccc2
1qb1	6.77	O(c1cc(ccc1O)C(=[NH2+])N)c1c(c(c(c(n1)Oc1cccc(c1)c1[n+](C)cc[nH]1)F)N1C[C@@H](CCC1)C(=O)[O-])F
1qbn	5.85	c1c(cc(nc1Oc1cc(ccc1[O-])C(=[NH2+])N)Oc1cccc(c1)c1ncc[nH]1)C(=O)[O-]
1qbo	7.74	NC(=[NH2+])c1cc2cc(ccc2cc1)Cn1c(C)nc2ccc(cc12)OC1CCN(CC1)C(=[NH2+])C
1qbr	10.57	C1(=O)N(Cc2cc(ccc2)C(=O)Nc2nccs2)[C@@H]([C@@H]([C@H]([C@@H](Cc2ccccc2)N1Cc1cc(ccc1)C(=O)Nc1nccs1)O)O)Cc1ccccc1
1qbs	9.47	C1(=O)N([C@@H]([C@@H]([C@H]([C@@H](Cc2ccccc2)N1Cc1ccc(cc1)CO)O)O)Cc1ccccc1)Cc1ccc(cc1)CO
1qbu	10.24	C1(=O)N(Cc2cc(ccc2)C(=O)Nc2nccs2)[C@@H]([C@@H]([C@H]([C@@H](Cc2ccccc2)N1CC1CC1)O)O)Cc1ccccc1
1qi0	2.35	[C@@H]1([C@@H]([C@H]([C@@H]([C@@H](CO)O1)O)O)O)O[C@H]1[C@@H]([C@H]([C@H](O)O[C@@H]1CO)O)O
1qiw	7.74	c1c(cccc1)C(c1ccccc1)CC[NH2+]CCCN[C@H](C)c1cc(c(cc1)OCCCC)OCCCC
1qy1	6.52	n1c(c(ncc1)OC)CC(C)C
1qy2	5.74	CC(C)c1nccnc1OC
1r4w	4.05	[NH3+][C@H](C(=O)[O-])CCC(=O)N[C@H](C(=O)NCC(=O)[O-])C[S-]
1r5y	6.46	c1(N)ccc2[nH]c(N)nc(=O)c2c1
1r6n	7.4	[C@@H]1(c2cc(c(cc2)Cl)Cl)O[C@@]2([C@@H]([C@@H]1C(=O)Nc1ccc(c3nnsc3)cc1)C(=O)[O-])C(=O)c1cc(ccc1C2=O)C
1r9l	5.4	[N+](CC(=O)[O-])(C)(C)C
1rd4	7.74	[O-][N+](=O)c1c(ccc(c1)c1ccnc(N2CCN(CC2)C(=O)C)c1)Sc1c(cccc1)OCC
1rnt	5.19	P(=O)([O-])([O-])O[C@@H]1[C@@H]([C@@H](CO)O[C@H]1n1cnc2c(=O)[nH]c(N)nc12)O
1s38	5.15	c1c(C)c2nc(N)[nH]c(=O)c2cc1
1sbg	7.74	C(C)(C)(C)OC(=O)N[C@@H](Cc1ccccc1)[C@@H](O)C[C@@H](Cc1ccccc1)C(=O)N[C@@H](C(C)C)c1ncc[nH]1
1sdt	9.27	[N@@H+]1(C[C@@H](C(=O)NC(C)(C)C)N(CC1)C[C@@H](O)C[C@@H](Cc1ccccc1)C(=O)N[C@@H]1[C@H](O)Cc2ccccc12)Cc1cnccc1
1sdu	10.07	N1(C[C@@H](C(=O)NC(C)(C)C)N(CC1)C[C@@H](O)C[C@@H](Cc1ccccc1)C(=O)N[C@@H]1[C@H](O)Cc2ccccc12)Cc1cnccc1
1sdv	8.74	[N@@H+]1(C[C@@H](C(=O)NC(C)(C)C)N(CC1)C[C@@H](O)C[C@@H](Cc1ccccc1)C(=O)N[C@@H]1[C@H](O)Cc2ccccc12)Cc1cnccc1
1sgu	5.37	[N@@H+]1(C[C@@H](C(=O)NC(C)(C)C)N(CC1)C[C@@H](O)C[C@@H](Cc1ccccc1)C(=O)N[C@@H]1[C@H](O)Cc2ccccc12)Cc1cnccc1
1sh9	6.03	c1c(scn1)COC(=O)N[C@H]([C@H](C[C@H](Cc1ccccc1)NC(=O)[C@@H](NC(=O)N(Cc1csc(n1)C(C)C)C)C(C)C)O)Cc1ccccc1
1siv	8.08	[NH3+][C@@H](C)C(=O)N[C@@H](C)C(=O)N[C@@H](Cc1ccccc1)[C@@H](O)CCC(=O)N[C@@H](C(C)C)C(=O)N[C@@H](C(C)C)C(=O)OC
1sqo	7.46	c1cc2c(c(c1)Nc1ncccn1)cc(cc2)C(=[NH2+])N
1sr7	10.1	O=C1CC[C@]2(C(=C1)CC[C@@H]1[C@]2(Cl)[C@@H](O)C[C@]2([C@H]1C[C@H]([C@@]2(C(=O)CCl)OC(=O)c1ccco1)C)C)C
1ssq	6	[NH3+][C@H](C(=O)[O-])CS
1stc	8.1	c1cccc2n3c4c5n(c6ccccc6c5c5C(=O)NCc5c4c12)[C@H]1C[C@H]([C@H]([C@@]3(O1)C)OC)[NH2+]C
1sv3	4.35	COc1ccc(cc1)C(=O)[O-]
1sw2	7.22	[N+](CC(=O)[O-])(C)(C)C
1swg	7.36	C(=O)([O-])CCCC[C@@H]1SC[C@@H]2NC(=O)N[C@H]12
1swr	6.92	C(=O)([O-])CCCC[C@@H]1SC[C@@H]2NC(=O)N[C@H]12
1syh	6.41	C(n1c(=O)[nH]c(=O)c2c1CCC2)[C@@H](C(=O)[O-])[NH3+]
1syi	5.44	C(n1c(=O)[nH]c(=O)c2c1CCC2)[C@@H](C(=O)[O-])[NH3+]
1t7j	8.7	C1[C@H](CCO1)OC(=O)N[C@H]([C@@H](CN(CC(C)C)S(=O)(=O)c1ccc(cc1)N)O)Cc1ccccc1
1tcw	6.02	C(C)(C)(C)OC(=O)N[C@@H](Cc1ccccc1)[C@H](C[C@@H](Cc1ccccc1)C(=O)N[C@@H](C(C)C)c1[nH]ccn1)O
1tcx	6.95	C(C)(C)(C)OC(=O)N[C@@H](Cc1ccccc1)[C@H](C[C@@H](Cc1ccccc1)C(=O)N[C@@H](C(C)C)c1ncc[nH]1)O
1td7	4.37	FC(F)(F)c1cc(ccc1)Nc1ncccc1C(=O)[O-]
1tog	3.22	C(=O)([O-])CCc1ccccc1
1toi	4.05	C(=O)([O-])CCc1ccccc1
1toj	3.39	C(=O)([O-])CCc1ccccc1
1tok	2.47	C(=O)([O-])/C=C\C(=O)[O-]
1tsy	4.96	n1(c(=O)[nH]c(=O)cc1)[C@H]1C[C@@H]([C@H](O1)COP(=O)([O-])[O-])O
1tuf	4.05	C(=O)(CCCCCCCC(=O)[O-])[O-]
1u1w	5.85	O=C([O-])c1cccc(O)c1[NH3+]
1ua4	4.22	P(=O)([O-])([O-])OC[C@H]1O[C@H]([C@@H]([C@@H]1O)O)n1cnc2c(N)ncnc12
1ugw	3.09	[C@@H]1([C@@H]([C@H]([C@H]([C@@H](CO)O1)O)O)O)O
1ugx	5.91	[C@@H]1([C@@H]([C@H]([C@H]([C@@H](CO)O1)O)O)O)O[C@@H]1[C@H]([C@H](O[C@H](CO)[C@@H]1O)OC)NC(=O)C
1uj6	3.05	C(=O)[C@@H](O)[C@H](O)[C@H](O)COP(=O)([O-])[O-]
1uou	7.7	Clc1c(C[N+]2=C(CCC2)N)[nH]c(=O)[nH]c1=O
1upf	4.6	Fc1c(=O)[nH]c(=O)[nH]c1
1urg	5.82	[C@H]1([C@@H]([C@H]([C@@H]([C@@H](CO)O1)O)O)O)O[C@H]1[C@@H]([C@H]([C@@H](O)O[C@@H]1CO)O)O
1usi	6.74	[NH3+][C@H](C(=O)[O-])Cc1ccccc1
1usk	6.4	[NH3+][C@H](C(=O)[O-])CC(C)C
1uwf	6.82	C(C)CCO[C@@H]1[C@@H](O)[C@@H](O)[C@H](O)[C@H](O1)CO
1uz4	3.4	O[C@H]1[C@H](O)C(=O)NC[C@@H]1CO
1v0k	5.1	[C@@H]1([C@@H]([C@H]([C@@H](CO1)O)O)O)O[C@@H]1C[NH2+]C[C@H](O)[C@H]1O
1v0l	7.55	[NH2+]1C[C@@H](O)[C@H](O[C@H]2[C@@H]([C@H]([C@@H](CO2)O)O)O)CC1
1v1j	4.82	C1[C@@H](O)[C@H](O)C(=C[C@]1(C(=O)[O-])O)F
1v48	7.8	n1(cnc2c(=O)[nH]c(N)nc12)CCCCC(F)(F)P(=O)([O-])[O-]
1vfn	5.6	[nH]1cnc2c(c1=O)[nH]cn2
1vyq	5.3	F[C@H]1C[C@H](n2c(=O)[nH]c(=O)cc2)O[C@@H]1COC(c1ccccc1)(c1ccccc1)c1ccccc1
1w3j	6.32	C([C@@H]1[C@H]([C@@H](C[NH2+]O1)O)O)O
1w3k	4.3	[C@H]1([C@H]([C@@H]([C@@H](CO)O[C@H]1O[C@@H]1[C@@H](CO)O[NH2+]C[C@H]1O)O)O)O
1w4o	5.22	n1(c(=O)[nH]c(=O)cc1)[C@@H]1O[C@H](CO)[C@@H](OP(=O)([O-])[O-])[C@@H]1O
1w4p	4.74	n1(c(=O)[nH]c(=O)cc1)[C@H]1C[C@@H]([C@H](O1)CO)OP(=O)([O-])[O-]
1w4q	5.26	n1(c(=O)[nH]c(=O)cc1)[C@@H]1O[C@H](CO)[C@@H](OP(=O)([O-])[O-])[C@H]1F
1w5v	8.15	c1(cccc(c1)F)CO[C@H]([C@@H]([C@H]([C@@H](OCc1cc(ccc1)F)C(=O)N[C@H]1c2c(cccc2)C[C@H]1O)O)O)C(=O)N[C@H]1c2c(cccc2)C[C@H]1O
1w5w	8.8	c1(ccc(cc1F)F)CO[C@H]([C@@H]([C@H]([C@@H](OCc1c(cc(cc1)F)F)C(=O)N[C@H]1c2c(cccc2)C[C@H]1O)O)O)C(=O)N[C@H]1c2c(cccc2)C[C@H]1O
1w5x	8.4	c1(cccc(c1F)F)CO[C@H]([C@@H]([C@H]([C@@H](OCc1c(c(ccc1)F)F)C(=O)N[C@H]1c2c(cccc2)C[C@H]1O)O)O)C(=O)N[C@H]1c2c(cccc2)C[C@H]1O
1w5y	8.48	c1(cc(ccc1F)F)CO[C@H]([C@@H]([C@H]([C@@H](OCc1c(ccc(c1)F)F)C(=O)N[C@H]1c2c(cccc2)C[C@H]1O)O)O)C(=O)N[C@H]1c2c(cccc2)C[C@H]1O
1w96	8.41	C1(=O)[C@H]([C@@]2([C@@H]([C@H]([C@@H]([C@H]([C@H](/C=C/[C@H]([C@H](CCCC[C@@H](c3ccccc3)O1)OC)OC)C)O2)C)O)OC)O)C
1wcq	6.26	C(=O)(C1=C[C@@H]([C@H]([C@H]([C@@H]([C@@H](CO)O)O)O1)[NH2+][C@@H](C)O)O)[O-]
1wdn	6.3	[NH3+][C@H](C(=O)[O-])CCC(=O)N
1we2	4.36	C1=C(C[C@H]([C@@H]([C@@H]1O)O)O)C(=O)[O-]
1wm1	6.3	[NH2+]1[C@H](C(=O)c2nnc(o2)C(C)(C)C)CCC1
1ws1	9.55	C(C(=O)NO)[C@H](C(=O)N[C@@H](C(C)C)C(=O)N1[C@@H](CCC1)C(=O)[O-])CCCCC
1ws4	3	[C@H]1([C@@H]([C@H]([C@@H]([C@@H](CO)O1)O)O)O)OC
1ws5	3.03	[C@H]1([C@H]([C@H]([C@@H]([C@@H](CO)O1)O)O)O)OC
1x8j	6.96	C1C[C@@H](O)C[C@@H]2CC[C@@H]3[C@@H]([C@@]12C)CC[C@]1([C@H]3CCC1=O)C
1x9d	3.96	O[C@H]1[C@@H](O)[C@H](O)[C@@H](CO)O[C@@H]1S[C@@H]1[C@@H](OC)O[C@@H]([C@H]([C@@H]1O)O)CO
1xbb	5.3	c1cc(cnc1)c1ccnc(n1)Nc1c(ccc(c1)NC(=O)c1ccc(cc1)CN1CC[NH+](C)CC1)C
1xff	4.82	[NH3+][C@H](C(=O)[O-])CCC(=O)[O-]
1xgi	4.85	N(c1cccc(c1)[N+](=O)[O-])S(=O)(=O)c1c(scc1)C(=O)[O-]
1xgj	6	N(S(=O)(=O)c1ccsc1C(=O)[O-])c1c(cc(cc1)C(=O)[O-])O
1xhy	6.18	[NH2+]1C[C@@H]([C@@H]([C@H]1C(=O)[O-])CC(=O)[O-])C(C)C
1xk9	6.85	C[NH+](C)CC(=O)Nc1cc2c3ccccc3c(=O)[nH]c2cc1
1xow	9.28	C1CC(=O)C=C2CC[C@@H]3C(=C12)C=C[C@]1([C@H]3CC[C@]1(C)O)C
1xt8	6.85	[NH3+][C@H](C(=O)[O-])C[S-]
1y1z	3.08	[NH3+]C1(C(=O)[O-])CCC1
1y20	5.32	C1CC1(C(=O)[O-])[NH3+]
1y3n	5.55	[C@@H]1([C@@H](O)[C@@H](O)C=C(O1)C(=O)[O-])O[C@H]1[C@@H]([C@@H]([C@H](O[C@@H]1C(=O)[O-])O)O)O
1yc1	6.17	c1c2OCOc2ccc1c1c(C(=O)[O-])[nH]nc1c1cc(CC)c(O)cc1O
1yc4	6.55	Oc1cc(O)c(CC)cc1c1n[nH]cc1c1cnc[nH]1
1ydk	5.89	[NH3+][C@H](C(=O)[O-])CCC(=O)N[C@H](C(=O)NCC(=O)[O-])CSCCCCCC
1ydr	5.52	c1(cccc2cnccc12)S(=O)(=O)N1[C@@H](C)C[NH2+]CC1
1yds	5.92	c1(cccc2cnccc12)S(=O)(=O)NCC[NH2+]C
1z1r	9.22	[C@H]1(Cc2ccc(cc2)OCCCC(=O)N[C@H](C(=O)N1)CC(=O)N)[C@H](O)CN(CCC(C)C)S(=O)(=O)c1ccccc1
1z4n	4.52	[C@H]1([C@@H]([C@H]([C@H]([C@@H](CO)O1)O)O)O)OP(=O)([O-])[O-]
1z4o	4.52	[C@H]1([C@@H]([C@H]([C@H]([C@@H](CO)O1)O)O)O)OP(=O)([O-])[O-]
1z6s	4.34	P(=O)([O-])([O-])OC[C@H]1O[C@H]([C@@H]([C@@H]1O)O)n1cnc2c(N)ncnc12
1zoe	7.4	c1(c(c(c2nc([nH]c2c1Br)N(C)C)Br)Br)Br
1zog	7.15	c1(c(c(c2c(c1Br)nc([nH]2)SC)Br)Br)Br
1zp8	8.77	COc1ccc(cc1)S(=O)(=O)N(CC(C)C)C[C@@H](O)[C@H](Cc1ccccc1)n1cc(COC(=O)N[C@H]2[C@H](O)Cc3ccccc23)nn1
220l	3.4	c1ccccc1
2a4m	4.52	[NH3+][C@H](C(=O)[O-])Cc1c[nH]c2c1cccc2
2aac	2.22	[C@@H]1([C@@H]([C@H]([C@H]([C@@H](C)O1)O)O)O)O
2aj8	6.2	n1(c(=O)n(c2c(c1=O)n(c(n2)N1CC[NH2+]CC1)Cc1ccccc1)C)C
2ans	5.92	c1(cccc2cccc(S(=O)(=O)[O-])c12)Nc1ccccc1
2aqu	9.32	COC(=O)N[C@@H](C(C)(C)C)C(=O)N[C@@H](Cc1ccccc1)[C@@H](O)CN(NC(=O)[C@H](C(C)(C)C)NC(=O)OC)Cc1ccc(cc1)c1cccc[nH+]1
2avo	8.85	N1(C[C@@H](C(=O)NC(C)(C)C)N(CC1)C[C@@H](O)C[C@@H](Cc1ccccc1)C(=O)N[C@@H]1[C@H](O)Cc2ccccc12)Cc1cnccc1
2avs	7.57	N1(C[C@@H](C(=O)NC(C)(C)C)N(CC1)C[C@@H](O)C[C@@H](Cc1ccccc1)C(=O)N[C@@H]1[C@H](O)Cc2ccccc12)Cc1cnccc1
2avv	9.26	[N@@H+]1(C[C@@H](C(=O)NC(C)(C)C)N(CC1)C[C@@H](O)C[C@@H](Cc1ccccc1)C(=O)N[C@@H]1[C@H](O)Cc2ccccc12)Cc1cnccc1
2ayr	9.29	c1(ccc(cc1)S(=O)(=O)C)c1ccc2c(c1Oc1ccc(cc1)OCC[NH+]1CCCCC1)ccc(c2)O
2azr	3.64	c1ccnc2c1c(c(s2)C(=O)[O-])OCC(=O)[O-]
2b07	6.43	s1c(c(c2c1c1c(s2)cc(cc1)NC1CCN(CC1)S(=O)(=O)Cc1ccccc1)OCC(=O)[O-])C(=O)[O-]
2b1v	5.74	C1[C@H]2C(=CC[C@]1(CO)CO[C@@H]2c1ccc(O)cc1)C
2b4l	4.77	[N+](CC(=O)[O-])(C)(C)C
2bak	7.43	COc1cc2ncnc(Nc3cc(NC(=O)c4ccnc(c4)N4CCOCC4)ccc3C)c2cc1OCC[NH+]1CCCC1
2bal	6.31	Nc1c(cnn1c1ccc(F)cc1)C(=O)c1cccc(OC2CC[NH2+]CC2)c1
2bes	4.24	O=P([O-])([O-])OC[C@@H](O)[C@@H](O)C(=O)N[O-]
2bet	2.77	O=C([O-])[C@H](O)[C@H](O)COP(=O)([O-])[O-]
2bpv	7.67	C1[C@@H](C(=O)NC(C)(C)C)N(CCN1C(=O)/C=C/c1cccnc1)C[C@H](C[C@@H](Cc1ccccc1)C(=O)N[C@H]1[C@H](CC[C@H]1O)C)O
2bpy	7.4	C1[C@@H](C(=O)NC(C)(C)C)N(CCN1C(=O)c1nc(c(nc1)N1CC[N@@H+](CC1)C)Cl)C[C@H](C[C@@H](Cc1ccccc1)C(=O)N[C@H]1[C@H](CC[C@H]1O)C)O
2bqv	8.05	c1(ccccc1)C[C@@](CN(Cc1ccccc1)NC(=O)[C@@H](NC(=O)OC)C(C)C)(O)C(=O)N[C@H]1c2c(cccc2)C[C@H]1O
2br1	5.14	COc1ccc(cc1)c1c2c(NCCO)ncnc2oc1c1ccc(OC)cc1
2brb	4.86	c1nc2oc(c(c2c(NCCO)n1)c1ccccc1)c1ccccc1
2brm	5.89	c1nc2c(c(NCCO)n1)c(c([nH]2)c1ccccc1)c1ccccc1
2bt9	6.19	[C@@H]1([C@H]([C@@H]([C@@H]([C@H](C)O1)O)O)O)OC
2bvd	6	OC[C@@H]1[C@H]([C@@H](C[NH2+]C1)O[C@H]1[C@H](O)[C@@H](O)[C@H](O)[C@@H](CO)O1)O
2c3l	5.07	c1cccc2c(c3[nH]c4ccccc4n3)n[nH]c12
2c80	5.33	[NH3+][C@H](C(=O)[O-])CCC(=O)N[C@H](C(=O)NCC(=O)[O-])CSCCCCCC
2cbu	5.68	C1[C@@H]([C@H]([C@@H]([C@H]2[C@@H](O)CC[N@@H+]12)O)O)O
2cej	8.62	c1(ccccc1)C[C@@](CN(Cc1ccc(cc1)Br)NC(=O)[C@@H](NC(=O)OC)C(C)(C)C)(O)C(=O)N[C@H]1c2c(cccc2)C[C@H]1O
2cen	8.3	[C@@](C(=O)N[C@H]1c2ccccc2C[C@H]1O)(Cc1ccccc1)([O-])CN(NC(=O)[C@H](C(C)(C)C)NC(=O)OC)Cc1ccc(cc1)c1cccnc1
2cgf	6.41	C1(=O)c2c(cc(c(c2CC(=O)CCCC/C=C/CCO1)Cl)O)O
2cht	5.52	C1=C[C@@]2(C[C@H]([C@@H]1O)O[C@@H](C2)C(=O)[O-])C(=O)[O-]
2cle	3.55	c1(ccc(cc1)C(=O)NCCOP(=O)([O-])[O-])OC(F)(F)F
2clf	3.55	c1(ccc(cc1)C(=O)NCCOP(=O)([O-])[O-])OC(F)(F)F
2clh	4.06	c1cc(cc2c1cccc2)S(=O)(=O)NCCOP(=O)([O-])[O-]
2cli	4.3	c1(ccc(cc1)S(=O)(=O)NCCOP(=O)([O-])[O-])OC(F)(F)F
2csn	4.41	c1nccc2c(Cl)ccc(c12)S(=O)(=O)NCC[NH3+]
2d0k	5.02	n1c(N)[nH]c(=O)c2nc(cnc12)CNc1ccc(cc1)C(=O)N[C@@H](CCC(=O)[O-])C(=O)[O-]
2d3u	6.92	c1c(ccc(c1)c1cc(c(s1)C(=O)[O-])NS(=O)(=O)c1c(cccc1)C)C#N
2d3z	6.64	c1c(ccc(c1)c1cc(c(s1)C(=O)[O-])NS(=O)(=O)c1ccc(cc1)C)F
2drc	9.89	Nc1nc2c(c(n1)N)nc(cn2)CN(C)c1ccc(cc1)C(=O)N[C@H](C(=O)[O-])CCC(=O)[O-]
2dri	6.89	[C@@H]1([C@@H]([C@@H]([C@@H](CO1)O)O)O)O
2e2r	8.26	Oc1ccc(cc1)C(C)(C)c1ccc(cc1)O
2e7f	6.1	n1c(N)[nH]c(=O)c2N([C@H](CNc12)CNc1ccc(cc1)C(=O)N[C@@H](CCC(=O)[O-])C(=O)[O-])C
2epn	7.22	[C@H]12[C@@H]([C@H]([C@@H]([C@@H](CO)O2)O)O)[NH+]=C(C)S1
2exm	4.11	CC(=CCNc1c2nc[nH]c2ncn1)C
2f34	6.89	[O-]C(=O)[C@@H]([NH3+])Cn1c(=O)n(c(=O)c(C)c1)Cc1ccsc1C(=O)[O-]
2f35	5.4	[O-]C(=O)c1ccccc1Cn1c(=O)n(ccc1=O)C[C@H](N)C(=O)[O-]
2f5t	5.17	[C@H]1([C@@H]([C@H]([C@@H]([C@@H](CO)O1)O)O)O)O[C@H]1[C@@H]([C@H]([C@H](O)O[C@@H]1CO)O)O
2f80	8.18	Nc1ccc(cc1)S(=O)(=O)N(CC(C)C)C[C@@H](O)[C@@H](NC(=O)O[C@H]1CO[C@H]2OCC[C@@H]12)Cc1ccccc1
2f81	10.52	Nc1ccc(cc1)S(=O)(=O)N(CC(C)C)C[C@@H](O)[C@@H](NC(=O)O[C@H]1CO[C@H]2OCC[C@@H]12)Cc1ccccc1
2f8g	8.7	Nc1ccc(cc1)S(=O)(=O)N(CC(C)C)C[C@@H](O)[C@@H](NC(=O)O[C@H]1CO[C@H]2OCC[C@@H]12)Cc1ccccc1
2fgu	9.18	O=C(c1nc2c(cc1)cccc2)N[C@H](C(=O)N[C@H]([C@H](O)CN1[C@H](C(=O)NC(C)(C)C)C[C@@H]2CCCC[C@@H]2C1)Cc1ccccc1)CC(=O)N
2fgv	6.12	O=C(c1nc2c(cc1)cccc2)N[C@H](C(=O)N[C@H]([C@H](O)CN1[C@H](C(=O)NC(C)(C)C)C[C@@H]2CCCC[C@@H]2C1)Cc1ccccc1)CC(=O)N
2fqw	6.68	n1(c2nc[nH]c(=O)c2[nH+]c1)[C@@H]1O[C@H](CO)[C@H]([C@H]1O)O
2fqx	7.15	OC[C@H]1O[C@H]([C@@H]([C@@H]1O)O)n1cnc2c(=O)[nH]c(N)nc12
2fr3	8.7	C1(CCCC(=C1/C=C/C(=C/C=C/C(=C/C(=O)[O-])/C)/C)C)(C)C
2fxu	8.15	O=C([C@@H](C)[C@@H](O)CNC(=O)C[C@H]1[C@@H](C)CC[C@@H](O1)CC(=O)/C=C/C)NCCC[C@@H]1[C@@H](C)CC[C@@]2(O1)CCC[C@H](O2)CC[C@H](C)/C=C(\C)/[C@H](C)O
2fxv	5.35	P(=O)([O-])([O-])OC[C@H]1O[C@H]([C@@H]([C@@H]1O)O)n1cnc2c(=O)[nH]c(N)nc12
2g79	6.92	C1(CCCC(=C1/C=C/C(=C/C=C/C(=C/C=O)/C)/C)C)(C)C
2g8r	3.99	O=c1[nH]c(=O)ccn1[C@@H]1O[C@H](CO)[C@H]([C@@H]1[O-])[N@@H+]1CC[C@@H](CC1)C(=O)[O-]
2g94	9.52	c1c(nn(c1C)COC(=O)N[C@@H](CS(=O)(=O)C)C(=O)N[C@H]([C@H](C[C@@H](C)C(=O)N[C@@H](C(C)C)C(=O)NCC(C)C)O)CC(C)C)C
2gl0	4.82	OC[C@H]1O[C@H]([C@@H]([C@@H]1O)O)n1cnc2c(N)ncnc12
2glp	5.01	c1ccncc1C(=O)N/N=C/c1cc(Br)c(O)c(Br)c1[O-]
2gss	4.94	c1(OCC(=O)[O-])c(Cl)c(Cl)c(cc1)C(=O)C(=C)CC
2gst	6.07	[NH3+][C@H](C(=O)[O-])CCC(=O)N[C@H](C(=O)NCC(=O)[O-])CS[C@H]1c2ccccc2c2ccccc2[C@@H]1O
2h4g	6.52	c1cc(ccc1c1c(c(c(s1)C(=O)[O-])OCC(=O)[O-])Br)O
2h4k	5.49	c1ccc(cc1)c1c(c(c(s1)C(=O)[O-])OCC(=O)[O-])Br
2ha2	4.66	O=C(OCC[N+](C)(C)C)CCC(=O)OCC[N+](C)(C)C
2ha3	3.03	C(C[N+](C)(C)C)O
2ha5	4.34	[N+](CCSC(=O)C)(C)(C)C
2ha6	4.32	O=C(OCC[N+](C)(C)C)CCC(=O)OCC[N+](C)(C)C
2hb1	3.8	c1c(c(c(s1)C(=O)[O-])OCC(=O)[O-])Br
2hb3	11.35	[C@H]1(C[C@@H]2CCO[C@@H]2C1)OC(=O)N[C@@H](Cc1ccccc1)[C@@H](CN(CC(C)C)S(=O)(=O)c1ccc(cc1)CO)O
2hhn	7.49	O=S(=O)(Cc1ccccc1)C[C@H](NC(=O)N1CCOCC1)C(=O)N[C@@H](C)CNc1ccc(cc1)OC(F)(F)F
2hs1	8.48	Nc1ccc(cc1)S(=O)(=O)N(CC(C)C)C[C@@H](O)[C@@H](NC(=O)O[C@H]1CO[C@H]2OCC[C@@H]12)Cc1ccccc1
2hs2	8.31	Nc1ccc(cc1)S(=O)(=O)N(CC(C)C)C[C@@H](O)[C@@H](NC(=O)O[C@H]1CO[C@H]2OCC[C@@H]12)Cc1ccccc1
2i0a	11.4	O=C(C)c1ccc(cc1)N1C(=O)O[C@@H](C1)C(=O)N[C@@H](Cc1ccccc1)[C@H](O)CN(CC(C)C)S(=O)(=O)c1ccc(OC)cc1
2i2b	2.44	n1cnc2n(cnc2c1N)[C@H]1[C@@H]([C@@H](CO1)O)O
2i4d	11.68	[C@H]12[C@@H](OC(=O)N[C@H]([C@@H](CN(CC(C)C)S(=O)(=O)c3ccc(OC)cc3)O)Cc3ccc(OCP(=O)([O-])[O-])cc3)CO[C@H]1OCC2
2i4j	6.16	CC[C@@](C(=O)[O-])(C)Oc1ccc(cc1)CCN(CCCCCCC)c1oc2ccccc2n1
2i4u	11.57	[C@H]12[C@@H](OC[C@@H]2OC(=O)N[C@@H](Cc2ccccc2)[C@H](O)CN(S(=O)(=O)c2ccc(OC)cc2)CC(C)C)OCC1
2i4v	11.2	[C@H]12[C@@H](OC[C@@H]2OC(=O)N[C@@H](Cc2ccccc2)[C@H](O)CN(S(=O)(=O)c2ccc(OC)cc2)CC(C)C)OCC1
2i4w	11.59	N([C@@H](Cc1ccc(OCP(=O)(OCC)OCC)cc1)[C@H](O)CN(CC(C)C)S(=O)(=O)c1ccc(OC)cc1)C(=O)O[C@@H]1[C@H]2[C@@H](OC1)OCC2
2i4x	11.72	N([C@@H](Cc1ccc(OCP(=O)(OCC)OCC)cc1)[C@H](O)CN(CC(C)C)S(=O)(=O)c1ccc(OC)cc1)C(=O)O[C@@H]1[C@H]2[C@@H](OC1)OCC2
2i80	5.4	FC(F)(F)c1ccc(cc1)NC(=O)C(C)(C)CCl
2idw	8.89	Nc1ccc(cc1)S(=O)(=O)N(CC(C)C)C[C@@H](O)[C@@H](NC(=O)O[C@H]1CO[C@H]2OCC[C@@H]12)Cc1ccccc1
2ien	9	Nc1ccc(cc1)S(=O)(=O)N(CC(C)C)C[C@@H](O)[C@@H](NC(=O)O[C@H]1CO[C@H]2OCC[C@@H]12)Cc1ccccc1
2ieo	8.49	Nc1ccc(cc1)S(=O)(=O)N(CC(C)C)C[C@@H](O)[C@@H](NC(=O)O[C@H]1CO[C@H]2OCC[C@@H]12)Cc1ccccc1
2ihq	8.49	c1c(c2c(c(c1)C#N)cccc2)N1C(=O)N2[C@@H]([C@H](O)CC2)C1=O
2iuz	5.55	O=c1c2n(C)cnc2n(C)c(=O)n1CCn1c(=O)c2n(C)cnc2n(C)c1=O
2iwx	6.68	C1(=O)c2c(cc(c(c2CC(=O)CCCCC/C=C/CCO1)Cl)O)O
2izl	6	C(=O)([O-])CCCC[C@@H]1SC[C@@H]2[NH+]=C(N)N[C@H]12
2j47	5.41	O=C(C)N[C@@H]1[C@@H](O)[C@H](O)[C@@H](CO)n2c1nc(c2)C(=O)Nc1ccccc1
2j4g	6.6	[C@H]12[C@@H]([C@H]([C@@H]([C@@H](CO)O2)O)O)N=C(CCC)S1
2j77	4.89	C1[C@H](O)[C@@H](O)[C@H](O)[C@H]([NH2+]1)CO
2j7e	7.32	C(C(=O)OC)c1[nH+]c2[C@@H]([C@H]([C@@H]([C@@H](CO)n2c1)O)O)O
2j7g	7	C(c1c[n+]2c([C@@H]([C@H]([C@@H]([C@H]2CO)O)O)O)[nH]1)C(=O)[O-]
2j7h	7.19	O[C@H]1[C@H](O)C[NH2+]N[C@@H]1CO
2j9n	4.7	c1(ccccc1)C(=[NH2+])N
2jds	8.2	Cc1n[nH]c2ccc(cc12)c1cncc(OC[C@@H]([NH3+])Cc2c[nH]c3ccccc23)c1
2jfz	5.24	c1(=O)n(CC(C)C)c2nn(Cc3c4ccccc4ccc3)c(c3ccncc3)c2c(=O)n1C
2jiw	4.59	C(O)C1=C[C@@H]([NH3+])[C@H](NC(=O)C)[C@@H](O)[C@@H]1O
2nmy	8.37	O=C(c1nc2c(cc1)cccc2)N[C@H](C(=O)N[C@H]([C@H](O)CN1[C@H](C(=O)NC(C)(C)C)C[C@@H]2CCCC[C@@H]2C1)Cc1ccccc1)CC(=O)N
2nmz	8.37	O=C(c1nc2c(cc1)cccc2)N[C@H](C(=O)N[C@H]([C@H](O)CN1[C@H](C(=O)NC(C)(C)C)C[C@@H]2CCCC[C@@H]2C1)Cc1ccccc1)CC(=O)N
2nnk	8.37	O=C(c1nc2c(cc1)cccc2)N[C@H](C(=O)N[C@H]([C@H](O)CN1[C@H](C(=O)NC(C)(C)C)C[C@@H]2CCCC[C@@H]2C1)Cc1ccccc1)CC(=O)N
2nnp	8.37	O=C(c1nc2c(cc1)cccc2)N[C@H](C(=O)N[C@H]([C@H](O)CN1[C@H](C(=O)NC(C)(C)C)C[C@@H]2CCCC[C@@H]2C1)Cc1ccccc1)CC(=O)N
2nsj	4.79	P(=O)([O-])([O-])OC[C@@H]1[C@H]([C@@H](O)[C@H](n2c(c([nH+]c2)C(=O)[O-])N)O1)O
2nsl	4.68	P(=O)([O-])([O-])OC[C@@H]1[C@H]([C@@H](O)[C@H](n2c(c([nH+]c2)C(=O)[O-])N)O1)O
2nt7	6.52	s1c(c(c(c1c1cc(ccc1)NC1CCN(CC1)S(=O)(=O)Cc1ccccc1)Br)OCC(=O)[O-])c1nnn[n-]1
2nta	4.8	c1ccc(cc1)c1c(c(N2CC(=NS2(=O)=O)[O-])cs1)Cl
2o0u	5.49	C1c2c(CN(C(=O)CC[NH+]3CCCCC3)C1)sc(c2C#N)NC(=O)c1cccc2c1cccc2
2o2u	6.4	Fc1ccccc1C(=O)Nc1c(C#N)c2c(s1)CCCC2
2o4j	10.1	OC(C)(C)CCC/C(=C/1\[C@@]2(C)CCC/C(=C\C=C\3/C[C@@H](O)C(=C)[C@@H](C3)O)/[C@@H]2CC1)/C
2o4k	10.46	COC(=O)N[C@@H](C(C)(C)C)C(=O)N[C@@H](Cc1ccccc1)[C@@H](O)CN(NC(=O)[C@H](C(C)(C)C)NC(=O)OC)Cc1ccc(cc1)c1ccccn1
2o4r	9.4	O[C@H]1C(=C)[C@H](O)C/C(=C\C=C\2/CCC[C@]3([C@H]2CC/C/3=C(/C)\CCCC(C)(C)O)C)/C1
2o4s	10.51	C1NC(=O)N(CC1)[C@H](C(=O)N[C@@H](Cc1ccccc1)C[C@@H]([C@@H](NC(=O)COc1c(cccc1C)C)Cc1ccccc1)O)C(C)C
2oag	8.47	c1(cc(c(cc1[C@H]1CN(C[C@@H]1[NH3+])c1cc(c2cccc(c2)S(=O)(=O)C)ncn1)F)F)F
2ogy	4.48	n1c(N)[nH]c(=O)c2N([C@H](CNc12)CNc1ccc(cc1)C(=O)N[C@@H](CCC(=O)[O-])C(=O)[O-])C
2ojg	5.64	CN(C)C(=O)c1cc(c[nH]1)c1[nH]ncc1c1ccccc1
2ojj	8.7	c1c(c2c(cn[nH]2)c2cccc(c2)Cl)cc(C(=O)N[C@@H](c2ccc(F)c(Cl)c2)CO)[nH]1
2ok1	6.26	c1(cccc(c1)c1c[nH]nc1c1c[nH]c(c1)C(=O)NCc1ccccc1)Cl
2on6	6.76	c1(c[nH]c2c([O-])ncnc12)[C@@H]1[NH2+][C@H](CO)[C@@H](O)[C@H]1O
2oxd	6.82	Brc1c(Br)c(c(c2c1[nH]c(=O)[nH]2)Br)Br
2oxx	6.7	Brc1c(Br)c(c(c2c1nc([S-])[nH]2)Br)Br
2oxy	6.52	Brc1c(Br)c(c(c2c1[nH]cn2)Br)Br
2oyk	5.3	O[C@@H]1[C@@H](O)[C@H](O)[C@@H](CO)O[C@H]1O[C@H]1[C@H](O)C[NH2+]C[C@@H]1CO
2oym	5	O=C(c1ccc(N(C)C)cc1)NC[C@H]1[NH2+][C@H](C[O-])[C@@H](O)[C@@H]1O
2p4j	8.96	O=C([C@@H](NC(=O)[C@@H](C[C@@H]([C@H](CC(C)C)NC(=O)c1cc(cc(C(=O)N[C@@H](c2ccccc2)C)c1)N(C)S(=O)(=O)C)O)C)C(C)C)NC(C)C
2p4y	9	c1cc2c(cc1OC(F)(F)F)n(c(c2c1noc2c1ccc(c2)OC)C)Cc1cc(ccc1Cl)O[C@H](C)C(=O)[O-]
2pk5	10.7	O=C(N[C@H]1c2ccccc2C[C@H]1O)[C@@H]1C(C)(C)SCN1C(=O)[C@@H](O)[C@H](Cc1ccccc1)NC(=O)[C@H](CS(=O)(=O)C)NC(=O)COc1c2ccncc2ccc1
2pk6	10.89	C(=O)(COc1c2c(cncc2)ccc1)N[C@H](C(=O)N[C@H]([C@@H](C(=O)N1CSC([C@H]1C(=O)N[C@H]1c2ccccc2C[C@H]1O)(C)C)O)Cc1ccccc1)CSC
2pql	7.28	[NH3+]CCc1c[nH]c2c1cccc2
2pqz	5.67	O=S(=O)(N(Cc1ccccc1)[C@H]1C[NH2+]C[C@@H]1N(S(=O)(=O)c1ccccc1)Cc1ccccc1)c1ccccc1
2psu	7.62	O=S(=O)(c1cc(OC)ccc1)N(CC1CC1)C[C@@H](O)[C@H](Cc1ccccc1)NC(=O)CCC(=O)NC
2psv	7.24	O=C(NC)CCC(=O)N[C@@H](Cc1ccccc1)[C@H](O)CN(CC1CC1)S(=O)(=O)c1occc1
2pu2	4.43	O=C1c2c(cc(cc2)C(=O)[O-])C(=O)N1[C@@H](C(=O)[O-])Cc1ccc(O)cc1
2pvh	6.59	n1ccc2n1c(nc(n2)Nc1ccccc1)Nc1ccccc1
2pvj	8.1	n1cc(c2n1c(nc(n2)NCC1CCCCC1)Nc1ccccc1)C#N
2pvk	8.3	n1cc(c2n1c(nc(n2)NCc1ccc(cc1)Cl)Nc1ccccc1)C#N
2pvl	7.62	n1cc(c2n1c(nc(n2)N1CC[NH+](CC1)CC)Nc1ccccc1)C#N
2pwc	6.57	c1c(ccc(c1)S(=O)(=O)N(Cc1ccccc1)[C@H]1C[NH2+]C[C@@H]1N(Cc1ccccc1)S(=O)(=O)c1ccc(cc1)N)N
2pwd	4.4	C1[C@H](O)[C@@H](O)[C@H](O)[C@H]([NH2+]1)CO
2pwg	4.82	C1[C@@H]([C@H]([C@@H]([C@H]2[C@@H](O)CC[N@@H+]12)O)O)O
2pwr	6.59	c1c(ccc(c1)S(=O)(=O)N(Cc1ccccc1)[C@H]1C[NH2+]C[C@@H]1N(S(=O)(=O)c1ccc(cc1)C(=O)N)Cc1ccccc1)C(=O)N
2pyn	7.57	[C@@H]12[C@@H](CCCC1)C[C@H](N(C2)C[C@H]([C@@H](NC(=O)c1cccc(c1C)O)CSc1ccccc1)O)C(=O)NC(C)(C)C
2q54	9.01	O=C(C)N[C@@H](C(C)C)C(=O)N[C@@H](Cc1ccccc1)C[C@H](O)[C@H](Cc1ccccc1)NC(=O)[C@@H]1CN(C(=O)O1)c1cccc(c1)C(=O)C
2q55	8.69	O=C([C@H]1OC(=O)N(C1)c1ccccc1)N[C@@H](Cc1ccccc1)[C@@H](O)C[C@@H](NC(=O)[C@H](C(C)C)N1CCCNC1=O)Cc1ccccc1
2q5k	11.3	C1NC(=O)N(CC1)[C@H](C(=O)N[C@@H](Cc1ccccc1)C[C@@H]([C@@H](NC(=O)COc1c(cccc1C)C)Cc1ccccc1)O)C(C)C
2q63	7.18	[C@@H]12[C@@H](CCCC1)C[C@H](N(C2)C[C@H]([C@@H](NC(=O)c1cccc(c1C)O)CSc1ccccc1)O)C(=O)NC(C)(C)C
2q64	8.52	[C@@H]12[C@@H](CCCC1)C[C@H](N(C2)C[C@H]([C@@H](NC(=O)c1cccc(c1C)O)CSc1ccccc1)O)C(=O)NC(C)(C)C
2q88	5.8	O=C([O-])[C@@H]1CC[NH+]=C(C)N1
2q89	6.3	O=C([O-])[C@H]1[NH+]=C(C)NC[C@@H]1O
2qbq	7.44	s1c(c(c(c1c1cc(ccc1)NC1CC(CC(C1)(C)C)(C)C)Br)OCC(=O)[O-])C(=O)[O-]
2qbr	6.33	s1c(c(c(c1c1cc(ccc1)NCc1ccccc1)Br)OCC(=O)[O-])C(=O)[O-]
2qbs	6.68	s1c(c(c(c1c1cc(ccc1)[NH2+]C1CCCCC1)Br)OCC(=O)[O-])C(=O)[O-]
2qbu	6.19	[NH3+][C@@H](CCSC[C@H]1O[C@H]([C@@H]([C@@H]1O)O)n1cnc2c(N)ncnc12)C(=O)[O-]
2qci	8.34	c12OCOc1cc(cc2)S(=O)(=O)N(CC(C)C)C[C@@H](O)[C@@H](NC(=O)O[C@H]1CO[C@H]2OCC[C@@H]12)Cc1ccccc1
2qd6	8.68	c12OCOc1cc(cc2)S(=O)(=O)N(CC(C)C)C[C@@H](O)[C@@H](NC(=O)O[C@H]1CO[C@H]2OCC[C@@H]12)Cc1ccccc1
2qd7	9.1	c12OCOc1cc(cc2)S(=O)(=O)N(CC(C)C)C[C@@H](O)[C@@H](NC(=O)O[C@H]1CO[C@H]2OCC[C@@H]12)Cc1ccccc1
2qd8	9.07	c12OCOc1cc(cc2)S(=O)(=O)N(CC(C)C)C[C@@H](O)[C@@H](NC(=O)O[C@H]1CO[C@H]2OCC[C@@H]12)Cc1ccccc1
2qe4	7.96	c1(cc(c2O[C@H]([C@H]3CCC[C@H]3c2c1)c1ccc(O)cc1)COC)O
2qfo	4.7	c1(cc(nc(n1)N)C(F)(F)F)C
2qg0	5.72	c1(nc(nc(c1)CNS(=O)(=O)c1cccc(N/C=C/2\CCOC2=O)c1)N)C
2qg2	5.4	C1CN(C(=O)O1)/N=C/c1c(cccc1)C#Cc1cc(nc(n1)N)C
2qhm	6.18	c1(C(=O)O[C@H]2C[C@H]3CC[C@H]([N@@H+]3C)C2)c[nH]c2ncccc12
2qhy	7.48	O=C(C)N[C@@H](C)C(=O)N[C@@H](Cc1ccccc1)[C@H](O)CN(S(=O)(=O)c1cc(F)c(cc1F)F)Cc1cccs1
2qhz	7.28	FC(F)(F)/C(=C/C(=O)N[C@@H](Cc1ccccc1)[C@H](O)CN(S(=O)(=O)c1cc(F)c(cc1F)F)Cc1cccs1)/C
2qi0	7.38	Fc1cccc(c1C)C(=O)N[C@@H](Cc1ccccc1)[C@H](O)CN(Cc1cccs1)S(=O)(=O)c1cc(OC)ccc1
2qi1	7.3	O=S(=O)(c1cccc(OC)c1)N(Cc1sccc1)C[C@@H](O)[C@H](Cc1ccccc1)NC(=O)c1ccc(c(c1)O)O
2qi3	10.2	O=C([C@H](C(C)C)O)N[C@@H](Cc1ccccc1)[C@H](O)CN(C[C@@H](C)CC)S(=O)(=O)c1cc2scnc2cc1
2qi4	10.44	O=C(c1cc(O)ccc1)N[C@@H](Cc1ccccc1)[C@H](O)CN(C[C@H](CC)C)S(=O)(=O)c1ccc2c(c1)scn2
2qi5	10.85	O=S(=O)(c1ccc2c(c1)scn2)N(CCCCC)C[C@@H](O)[C@@H](NC(=O)[C@H](C(C)C)NC(=O)C)Cc1ccccc1
2qi6	10.57	O=S(=O)(c1cc2scnc2cc1)N(CC(C)C)C[C@@H](O)[C@H](Cc1ccccc1)NC(=O)c1cccc(O)c1
2qi7	10.21	O=C(CCC(=O)CC)N[C@@H](Cc1ccccc1)[C@H](O)CN(C[C@@H](C)CC)S(=O)(=O)c1ccc(cc1)OC
2qmg	9.15	c1c(cc(cc1C(=O)N1CCC[C@@H]1COC)C(=O)N[C@H]([C@H](O)[C@@H]1[NH2+]C[C@@H](C1)Oc1ccccc1)Cc1cc(cc(c1)F)F)C
2qnn	7.15	NC(=O)c1ccc(cc1)S(=O)(=O)N(Cc1ccc(C(F)(F)F)cc1)[C@H]1C[NH2+]C[C@@H]1N(Cc1ccc(C(F)(F)F)cc1)S(=O)(=O)c1ccc(C(=O)N)cc1
2qnq	6.11	c1ccc(Cl)c(S(=O)(=O)N([C@@H]2[C@@H](N(S(=O)(=O)c3ccccc3Cl)Cc3ccccc3)C[NH2+]C2)Cc2ccccc2)c1
2qrk	4.26	P(=O)([O-])([O-])OC[C@H]1O[C@H]([C@@H]([C@@H]1O)O)n1cnc2c(N)ncnc12
2qrl	4	C(=O)(C(=O)NCC(=O)[O-])[O-]
2qt5	5.03	[NH3+]CC(=O)N[C@H](C(=O)N[C@H](C(=O)N[C@H](C(=O)[O-])C(C)C)CCC(=O)[O-])[C@H](O)C
2qtg	5.08	CSC[C@H]1O[C@H]([C@H](O)[C@@H]1O)n1ccc2c(N)ncnc12
2r38	7.44	c1c(ccc(c1)S(=O)(=O)N(Cc1ccccc1)[C@H]1C[NH2+]C[C@@H]1N(S(=O)(=O)c1ccc(cc1)C(=O)N)Cc1ccccc1)C(=O)N
2r3t	5.85	c1c(ccc(c1)S(=O)(=O)N(Cc1ccccc1)[C@H]1C[NH2+]C[C@@H]1N(S(=O)(=O)c1ccc(cc1)C(=O)N)Cc1ccccc1)C(=O)N
2r3w	6.89	c1c(ccc(c1)S(=O)(=O)N(Cc1ccccc1)[C@H]1C[NH2+]C[C@@H]1N(Cc1ccccc1)S(=O)(=O)c1ccc(cc1)N)N
2r43	6	c1c(ccc(c1)S(=O)(=O)N(Cc1ccccc1)[C@H]1C[NH2+]C[C@@H]1N(Cc1ccccc1)S(=O)(=O)c1ccc(cc1)N)N
2r5a	2.6	[NH3+][C@@H](CCCC[NH2+]C)C(=O)[O-]
2r5p	8.48	N1(C[C@@H](C(=O)NC(C)(C)C)N(CC1)C[C@@H](O)C[C@@H](Cc1ccccc1)C(=O)N[C@@H]1[C@H](O)Cc2ccccc12)Cc1cnccc1
2r6w	9.36	c12ccc(cc2sc(c1C(=O)c1ccc(cc1)OCC[N@H+]1CC[C@H](C)CC1)c1ccc(O)cc1)[O-]
2r6y	9.49	c1cc(ccc1c1c(C(=O)c2ccc(cc2)OCC[NH+]2CCCC2)c2ccc(cc2s1)[O-])O
2rcb	6.79	[NH3+][C@@H](C(=O)[O-])CO
2rkf	9.08	C1NC(=O)N(CC1)[C@H](C(=O)N[C@@H](Cc1ccccc1)C[C@@H]([C@@H](NC(=O)COc1c(cccc1C)C)Cc1ccccc1)O)C(C)C
2rkg	8.09	C1NC(=O)N(CC1)[C@H](C(=O)N[C@@H](Cc1ccccc1)C[C@@H]([C@@H](NC(=O)COc1c(cccc1C)C)Cc1ccccc1)O)C(C)C
2sim	3.42	C(=O)(C1=C[C@@H]([C@H]([C@H]([C@@H]([C@@H](CO)O)O)O1)NC(=O)C)O)[O-]
2std	9.85	c1(ccc(Cl)cc1)[C@@H](C)NC(=O)[C@]1(C(Cl)(Cl)[C@@H]1C)CC
2uxz	8.48	c1(ccccc1)C[C@@](CCCN(Cc1ccc(cc1)Br)NC(=O)[C@@H](NC(=O)OC)C(C)(C)C)(O)C(=O)N[C@H]1c2c(cccc2)C[C@H]1O
2uy0	6.92	C(C[C@@](O)(Cc1ccccc1)C(=O)N[C@H]1c2ccccc2C[C@H]1O)C(=O)N(NC(=O)[C@@H](NC(=O)OC)C(C)(C)C)Cc1ccc(Br)cc1
2v00	3.66	n1c([nH]c(cc1=O)CCc1ccccc1)N
2v3u	3	[NH3+][C@@H](C(=O)[O-])CO
2v95	8.3	C1CC(=O)C=C2CC[C@@H]3[C@@H]([C@@]12C)[C@H](C[C@]1([C@H]3CC[C@@]1(C(=O)CO)O)C)O
2vfk	3.71	P(=O)([O-])([O-])OC[C@H]1O[C@H]([C@@H]([C@@H]1O)O)n1cnc2c(N)ncnc12
2vkm	8.74	c1ccccc1[C@@H](C)NC(=O)c1cc(cc(c1)C(=O)N[C@@H](Cc1ccccc1)[C@H](O)C[NH2+]Cc1cc(ccc1)OC)N(C)S(=O)(=O)C
2vw5	8.52	O=C1/C(=C/CC[C@H](C)[C@H](/C(=C/[C@@H]([C@H]([C@H](C[C@@H](Cc2cc(cc(N1)c2)O)C)OC)O)C)/C)OC(=O)N)/C
2vyt	2.74	[NH3+][C@@H](CCCC[NH2+]C)C(=O)[O-]
2web	5.12	O=CN[C@H](C(=O)N[C@@H](Cc1cc2ccccc2cc1)[P@@](=O)([O-])O[C@@H](Cc1ccccc1)C(=O)OC)C(C)C
2wec	3.96	O=C(Cc1cccc2c1cccc2)N[C@H](C(=O)NC[P@@](=O)([O-])O[C@@H](Cc1ccccc1)C(=O)OC)C(C)C
2wed	6.1	O=C1Cc2cccc3c2cc(cc3)C[C@H](NC(=O)[C@@H](N1)C(C)C)[P@](=O)([O-])O[C@@H](Cc1ccccc1)C(=O)OC
2z4b	9.36	c12c([C@H]3[C@@H]([C@@H](O2)c2ccc(cc2)O)CC(F)(F)C3)cc(cc1)O
2zb0	6.62	N=Cc1cccc(c1)NC(=O)c1ccc(cc1)c1cc(c2oc(C)nn2)ccc1C
2zb1	6.32	O=C(NCC1CC1)c1ccc(cc1)c1c(C)ccc(c1)c1nnc(o1)C
3aid	6.86	C(C)(C)(C)OC(=O)N[C@@H](Cc1ccccc1)[C@@H](O)C[N+](C)(Cc1ccccc1)/N=C(\[O-])/c1ccccc1
3b4p	5.4	C1CCCCC1Nc1ccccc1C(=O)[O-]
3b50	7.55	C(=O)([C@@]1(C[C@@H]([C@H]([C@H]([C@@H]([C@@H](CO)O)O)O1)NC(=O)C)O)O)[O-]
3b5r	8.77	c1c(F)c(Cl)ccc1OC[C@@](O)(C)C(=O)Nc1cc(c(cc1)C#N)C(F)(F)F
3b65	9.27	c1c(I)c(C#N)ccc1NC(=O)[C@](O)(C)COc1ccc(C#N)cc1
3b66	8.6	c1cc([N+](=O)[O-])ccc1OC[C@@](O)(C)C(=O)Nc1cc(c(cc1)C#N)C(F)(F)F
3b67	8.85	FC(F)(F)c1cc(ccc1[N+](=O)[O-])NC(=O)[C@](O)(C)COc1c(F)c(F)c(F)c(F)c1F
3b68	8.4	CC(=O)Nc1ccc(cc1)OC[C@@](O)(C)C(=O)Nc1cc(c(cc1)[N+](=O)[O-])C(F)(F)F
3be9	7.62	[n-]1cc2c3n1c(n/c(=[NH+]/c1cc(ccc1)NC(=O)CCCC2)/n3)NC1CC1
3bfu	6.27	N1S[NH2+][C@@H]([O-])[C@@H]1C[C@@H]([NH3+])C(=O)[O-]
3bgb	6.05	[NH2+](CCN(CC(C)C)S(=O)(=O)c1ccc(cc1)N)CCN(CC(C)C)S(=O)(=O)c1ccc(cc1)N
3bgc	5.02	[NH2+](CCN(Cc1ccccc1)S(=O)(=O)c1ccc(N)cc1)CCN(Cc1ccccc1)S(=O)(=O)c1ccc(cc1)N
3bgq	7.96	C(F)(F)(F)c1cccc(c1)c1n2c(nn1)ccc(NC1CCCCC1)n2
3bgz	6.26	[O-]C(=O)c1c2[nH]c(c(c2ccc1)c1ccccc1)c1ccccc1
3brn	8.7	Oc1ccc2[nH]cc(c2c1)CC[NH3+]
3bu1	8.15	[NH3+]CCc1[nH]cnc1
3bvb	5.49	Nc1ccc(cc1)S(=O)(=O)N(CC(C)C)C[C@@H](O)[C@@H](NC(=O)O[C@H]1CO[C@H]2OCC[C@@H]12)Cc1ccccc1
3bxh	4.03	OC[C@]1(O)[C@@H](O)[C@H](O)[C@H](O1)COP(=O)([O-])[O-]
3c2o	3.35	n1c(c(ccc1)C(=O)[O-])C(=O)[O-]
3c2r	3.11	[O-]C(=O)c1c(C(=O)[O-])cccc1
3c2u	2.9	C(C[NH2+]C(CO)(CO)CO)C[NH2+]C(CO)(CO)CO
3cct	7.56	n1(c(c2ccc(cc2)F)c(c(c1C(C)C)C(=O)Nc1ccccc1O)c1ccccc1)CC[C@H](C[C@H](CC(=O)[O-])O)O
3ccw	7.87	n1(c(nc(C(=O)NCc2ccccc2)c1C(C)C)c1ccc(cc1)F)CC[C@H](C[C@@H](O)CC(=O)[O-])O
3ccz	7.29	n1(c(nc(/C(=N/[C@H](CO)c2ccccc2)/[O-])c1C(C)C)c1ccc(cc1)F)CC[C@H](C[C@@H](O)CC(=O)[O-])O
3cd0	7.57	[nH+]1c(c(CC[C@H](C[C@@H](O)CC(=O)[O-])O)n(C(C)C)c1C(=O)NCc1ccc(F)cc1)c1ccc(cc1)F
3cd5	7.9	n1(c2CCC=CCc2c(C(=O)Nc2ccc(c3ccccc3)cc2)c1CC)CC[C@H](C[C@@H](O)CC(=O)[O-])O
3cd7	7.84	n1(c(c(c2ccc(cc2)F)c(c1C(=O)Nc1ccccc1)c1ccc(F)cc1)CC[C@H](C[C@H](CC(=O)[O-])O)O)C(C)C
3cda	7.58	N(c1ccc(cc1)S(=O)(=O)N)C(=O)c1n(c(c(c2ccc(cc2)F)c1c1ccccc1)CC[C@H](C[C@H](CC(=O)[O-])O)O)C(C)C
3cdb	7.02	n1(c(c(c(S(=O)(=O)[N-]c2ccc(C(=O)N)cc2)c1C(C)C)c1ccc(cc1)F)c1ccc(cc1)F)CC[C@H](C[C@@H](O)CC(=O)[O-])O
3cj2	4.85	Brc1cc(c(cc1)N)C(=O)N1C[C@H](C)C[C@@H](C1)C
3cj4	6.51	O=C([O-])CCC(=O)Nc1ccc(Br)cc1C(=O)N1C[C@H](C)C[C@@H](C1)C
3cj5	6.34	O=C(N1CCOCC1)CCC(=O)Nc1ccc(Br)cc1C(=O)N1C[C@@H](C)C[C@H](C1)C
3clp	3.69	[P@@]1(=O)([O-])OC[C@H]2O[C@H]([C@@H]([C@@H]2O1)O)n1cnc2c(N)ncnc12
3cyw	7.77	Nc1ccc(cc1)S(=O)(=O)N(CC(C)C)C[C@@H](O)[C@@H](NC(=O)O[C@H]1CO[C@H]2OCC[C@@H]12)Cc1ccccc1
3cyx	8	O=C(c1nc2c(cc1)cccc2)N[C@H](C(=O)N[C@H]([C@H](O)CN1[C@H](C(=O)NC(C)(C)C)C[C@@H]2CCCC[C@@H]2C1)Cc1ccccc1)CC(=O)N
3d0b	6.54	O=C(N)c1ccc(cc1NCCOC)n1c2ccccc2c2c1CCCC2=O
3d1x	8.66	O=C(c1nc2c(cc1)cccc2)N[C@H](C(=O)N[C@H]([C@H](O)CN1[C@H](C(=O)NC(C)(C)C)C[C@@H]2CCCC[C@@H]2C1)Cc1ccccc1)CC(=O)N
3d1y	8.22	O=C(c1nc2c(cc1)cccc2)N[C@H](C(=O)N[C@H]([C@H](O)CN1[C@H](C(=O)NC(C)(C)C)C[C@@H]2CCCC[C@@H]2C1)Cc1ccccc1)CC(=O)N
3d1z	8.8	Nc1ccc(cc1)S(=O)(=O)N(CC(C)C)C[C@@H](O)[C@@H](NC(=O)O[C@H]1CO[C@H]2OCC[C@@H]12)Cc1ccccc1
3d20	8.3	Nc1ccc(cc1)S(=O)(=O)N(CC(C)C)C[C@@H](O)[C@@H](NC(=O)O[C@H]1CO[C@H]2OCC[C@@H]12)Cc1ccccc1
3d7z	7.92	Cc1ccc(C(=O)N[C@@H]2C=C2)cc1c1ccc(cc1)C(=O)NC[C@@H]1C=C1
3d83	8.36	O=C(NCC1CC1)c1ccc(cc1)c1c(C)ccc(c1)NC(=O)c1cc(ncc1)N1CCOCC1
3djk	10.59	c1(OC)ccc(cc1)S(=O)(=O)N(CC(C)C)C[C@@H](O)[C@@H](NC(=O)O[C@H]1COCOCC1)Cc1ccccc1
3e5a	8.23	[NH+]1(CCN(CC1)c1cc(nc(n1)Sc1ccc(cc1)NC(=O)C1CC1)Nc1cc([nH]n1)C)C
3e5u	5.85	O=C([O-])Cc1ccc([O-])c(Cl)c1
3ebl	6.3	C1C[C@H](O)[C@@]2([C@H]3[C@H](C(=O)[O-])[C@@]45[C@H]([C@]13OC2=O)CC[C@@H](C(=C)C4)C5)C
3eko	6.7	n1(cccc1)C(=O)c1c(cc(cc1O)O)O
3ekr	7.52	N1(C(=O)c2c(cc(cc2)O)[O-])[C@@H](c2ccccc2C)CCC1
3eqr	8.7	COC(C)(C)CCn1c2c(c(Nc3c(C)cccc3C)n1)cnc(n2)Nc1ccc(cc1)N1CC[NH2+]CC1
3f8c	7.68	c1(OCC)ccc(cc1)c1nc2c([nH]1)ccc(c2)c1[nH]c2c([nH+]1)ccc(c2)N1CC[NH+](CC1)C
3f8f	6.63	c1ccc(OC)c2C(=O)c3c(O)c4[C@@H](O[C@H]5C[C@H]([NH3+])[C@H](O)[C@@H](O5)C)C[C@](O)(C(=O)C)Cc4c(c3C(=O)c12)O
3gss	5.82	[NH3+][C@H](C(=O)[O-])CCC(=O)N[C@H](C(=O)NCC(=O)[O-])CSC[C@@H](C(=O)c1c(c(c(OCC(=O)[O-])cc1)Cl)Cl)CC
3gst	6.72	[NH3+][C@H](C(=O)[O-])CCC(=O)N[C@H](C(=O)NCC(=O)[O-])CS[C@@H]1c2ccccc2c2ccccc2[C@H]1O
3jdw	3.6	[NH3+][C@@H](CCC[NH3+])C(=O)[O-]
3kiv	4.7	C(=O)([O-])CCCCC[NH3+]
4rsk	4.32	n1(c(=O)[nH]c(=O)cc1)[C@@H]1O[C@H](CO)[C@@H](OP(=O)([O-])[O-])[C@H]1O
4ts1	4.94	[NH3+][C@H](C(=O)[O-])Cc1ccc(cc1)O
5std	10.49	c1c(c(cc2[nH+]cnc(c12)N[C@H](C(c1ccccc1)c1ccccc1)C)F)F
5yas	3.26	C(O)([O-])(C(F)(F)F)C(F)(F)F
6rnt	2.37	OC[C@H]1O[C@H]([C@@H]([C@@H]1O)OP(=O)([O-])[O-])n1cnc2c(N)ncnc12
6std	8.64	C[C@@H]1[C@@](C(=O)N[C@@H](c2ccc(cc2)Br)C)(C1(Cl)Cl)[S@@](=O)C
7std	10.72	c1(ccc(cc1)[C@@H](C)NC(=O)[C@]1(C([C@@H]1C)(Cl)Cl)CC)Cl

## Sheet: BACE1 166 molecules
system	pIC50	smiles	Gnina	Vina
1W51	6.301	CCCN(CCC)C(=O)c1cccc(C(=O)N[C@@H](Cc2ccccc2)[C@H](O)C[NH2+]Cc2cccc(OC)c2)c1	6.573	-8.422
2HIZ	6.951	CCCC(CCC)S(=O)(=O)C[C@@H](NC(=O)OCc1ccccc1)C(=O)N[C@@H](Cc1ccccc1)[C@H](O)C[NH2+]Cc1cccc(OC)c1	7.684	-8.707
2HM1	8.699	CCCCCS(=O)(=O)C[C@@H](NC(=O)c1cccnc1)C(=O)N[C@@H](Cc1cc(F)cc(F)c1)[C@H](O)C[NH2+]Cc1cccc(CC)c1	6.966	-9.464
2IQG	8.301	CCCN(CCC)C(=O)c1cc(C)cc(C(=O)N[C@@H](Cc2cc(F)cc(F)c2)[C@H](O)C[NH2+]Cc2cccc(I)c2)c1	6.727	-8.756
2OHK	2.699	Nc1[nH+]ccc2ccccc12	3.545	-6.533
2OHM	3.509	Nc1[nH+]cccc1NCc1ccccc1	4.546	-6.873
2OHP	4.027	Nc1cccc(CCc2ccc3cc[nH]c3c2)[nH+]1	5.612	-8.186
2OHQ	4.602	COc1cccc(-c2cccc(CCc3cccc(N)[nH+]3)c2)c1	5.647	-9.019
2OHR	4	Nc1[nH+]cccc1NCc1cccc(-c2cccnc2)c1	5.244	-8.547
2OHS	4.398	COc1cncc(-c2cccc(CNc3ccc[nH+]c3N)c2)c1	6.025	-8.68
2OHT	5.041	Nc1[nH+]cccc1NCc1cccc(-c2ccc3cc[nH]c3c2)c1	5.666	-8.966
2OHU	5.377	Nc1[nH+]cccc1NCc1cc(-c2ccc3cc[nH]c3c2)ccc1OCc1ccccn1	6.858	-9.427
2P83	7.959	CCCN(CCC)C(=O)c1cc(C(N)=O)cc(C(=O)N[C@@H](Cc2cc(F)cc(F)c2)[C@H](O)C[NH2+]Cc2cccc(OC)c2)c1	6.751	-8.409
2QK5	7.903	CCCN(CCC)C(=O)c1cc(C)cc(C(=O)N[C@@H](Cc2cc(F)cc(F)c2)[C@H](O)C[NH2+]Cc2cccc(OC)c2)c1	6.747	-8.543
2QMD	8.301	CCCN(CCC)C(=O)c1cc(C)cc(C(=O)N[C@@H](Cc2cc(F)cc(F)c2)[C@H](O)[C@H]2C[C@@H](OCc3ccccc3)C[NH2+]2)c1	7.266	-9.646
2QMF	8.523	CCCN(CCC)C(=O)c1cc(C)cc(C(=O)N[C@@H](Cc2cc(F)cc(F)c2)[C@H](O)[C@H]2C[C@@H](Oc3ccccc3)C[NH2+]2)c1	6.916	-9.529
2QP8	8.125	CCCN(CCC)C(=O)c1cc(C)cc(C(=O)N[C@@H](Cc2cc(F)cc(F)c2)[C@H](O)[C@H]2C[C@@H](OCC)CC[NH2+]2)c1	7.021	-9.258
2VA7	7.097	COc1cccc(-c2cccc(CC[C@]3(C)CC(=O)N(C)C(N)=[NH+]3)c2)c1	6.266	-9.288
2VIE	7.481	CCNc1cc(C(=O)N[C@@H](Cc2ccccc2)[C@H](O)C[NH2+]C(C)(C)CCCC(C)C)cc(N2CCCC2=O)c1	6.528	-8.19
2VJ6	7.886	CCNc1cc(C(=O)N[C@@H](Cc2ccccc2)[C@H](O)C[NH2+][C@@H](C)C(=O)NC2CCCCC2)cc(N2CCCC2=O)c1	6.97	-9.705
2VJ7	7.398	CCNc1cc(C(=O)N[C@@H](Cc2ccccc2)[C@H](O)C[NH2+]Cc2cccc(C(F)(F)F)c2)cc(N2CCCC2=O)c1	7.237	-9.808
2VJ9	6.745	CCNc1cc(C(=O)N[C@@H](Cc2ccccc2)[C@H](O)C[NH2+]C2CCCCC2)cc(N2CCCC2=O)c1	6.969	-9.182
2VNM	8.301	CCNc1cc(C(=O)N[C@@H](Cc2ccccc2)[C@H](O)C[NH2+]Cc2cccc(C(F)(F)F)c2)cc(N2CCCCS2(=O)=O)c1	6.837	-9.937
2VNN	8.699	CCc1cn2c3c(cc(C(=O)N[C@@H](Cc4ccccc4)[C@H](O)C[NH2+]Cc4cccc(C(F)(F)F)c4)cc13)N(C)S(=O)(=O)CC2	7.154	-9.558
2WEZ	7.638	CCn1ccc2c(N3CCCC3=O)cc(C(=O)N[C@@H](Cc3ccccc3)[C@H](O)C[NH2+]Cc3cccc(OC)c3)cc21	6.862	-9.373
2WF0	6.678	CCc1ccnc2c(N3CCCC3=O)cc(C(=O)N[C@@H](Cc3ccccc3)[C@H](O)C[NH2+]Cc3cccc(C(F)(F)F)c3)cc12	6.971	-9.048
2WF1	8.699	CCc1cn2c3c(cc(C(=O)N[C@@H](Cc4ccccc4)[C@H](O)C[NH2+]Cc4cccc(OC)c4)cc13)N(C)S(=O)(=O)CC2	6.909	-9.736
2XFI	7.824	C[C@H]([NH2+]C[C@@H](O)[C@H](Cc1ccccc1)NC(=O)c1cccc(N(c2ccccc2)S(C)(=O)=O)c1)C(=O)NC1CCCCC1	6.799	-9.18
2XFK	8.523	CCNc1cc(C(=O)N[C@@H](Cc2ccccc2)[C@H](O)C[NH2+][C@@H](C)C(=O)NC2CCCCC2)cc(N(c2ccccc2)S(C)(=O)=O)c1	7.348	-8.453
3CIB	7.854	CCCN(CCC)C(=O)c1cc(C)cc(C(=O)N[C@@H](Cc2cc(F)cc(F)c2)[C@H](O)[C@H]2C[C@@H](Cc3ccccc3)CC[NH2+]2)c1	7.19	-9.579
3CIC	8.523	CCCN(CCC)C(=O)c1cc(C)cc(C(=O)N[C@@H](Cc2cc(F)cc(F)c2)[C@H](O)[C@@H]2[NH2+]CCN(Cc3ccccc3)C2=O)c1	7.296	-9.362
3CID	8.301	CCCN(CCC)C(=O)c1cc(C)cc(C(=O)N[C@@H](Cc2cc(F)cc(F)c2)[C@H](O)[C@@H]2[NH2+]CN(Cc3ccccc3)C2=O)c1	7.3	-10.441
3CKP	4.847	COc1cccc(CN2C[C@@H](C(=O)N[C@@H](Cc3ccccc3)[C@H](O)C[NH2+]Cc3cccc(N(C)C)c3)NC2=O)c1	6.611	-9.349
3DM6	7.432	CC(C)[C@H](NC(=O)C[C@H](O)[C@H](COc1cc(F)cc(F)c1)NC(=O)c1cc(C(=O)N[C@H](C)c2ccccc2)cc(N(C)S(C)(=O)=O)c1)C(=O)Nc1cc(C(=O)[O-])cc(C(=O)[O-])c1	6.801	-10.456
3DUY	5.854	CCCCNC(=O)[C@H](C)C[C@H](O)[C@H](CC(C)C)NC(=O)[C@H](CCSC)NC(=O)CCC(C)C	6.882	-6.584
3DV1	6.229	CCCCNC(=O)[C@H](C)C[C@H](O)[C@@H]1C[C@H](C)CCCCCCCC(=O)N[C@@H](C)C(=O)N1	6.556	-9.639
3DV5	7.611	CC(C)c1cccc(C[NH2+]C[C@@H](O)[C@@H]2C[C@H](C)CCCCCCCCC(=O)N(C)[C@@H](C)C(=O)N2)c1	6.232	-9.896
3FKT	5.553	CC(=O)Nc1ccc(CN2CCC3(CC2)C(NC2CCCCC2)=[NH+]C(=O)N3c2cccc(F)c2)cc1	7.571	-8.961
3H0B	5.495	COc1ccc([C@H](Cc2cc([N+](=O)[O-])ccc2OC)c2c[nH+]c(N)[nH]2)cc1F	7.295	-9.066
3HVG	2.604	CCCc1cc(=O)[nH]c(N)n1	3.759	-5.244
3IGB	4.42	NC1=NC(c2ccccc2)(c2ccccc2)C2=[NH+]CCCN12	5.51	-9.13
3IN3	7.222	CN1C(=O)[C@@](c2ccncc2)(c2cccc(-c3cccnc3)c2)N=C1N	6.534	-9.536
3IN4	7.523	CCc1cc([C@]2(c3cccc(-c4cncnc4)c3)N=C(N)N(C)C2=O)cc(CC)n1	7.323	-9.618
3IND	5.815	CN1C(=O)[C@@](c2ccccc2)([C@]23C[C@H]4C[C@H](C[C@H](C4)C2)C3)N=C1N	6.53	-9.543
3INE	6.77	COc1ccc([C@]2([C@]34C[C@H]5C[C@H](C[C@H](C5)C3)C4)[NH+]=C(N)N(C)C2=O)cc1C	7.178	-8.829
3INF	7.398	COc1ccc([C@]2(c3cccc(-c4cccnc4)c3)N=C(N)N(C)C2=O)cc1C	6.687	-10.046
3INH	7.699	CN1C(=O)[C@@](c2ccc(OC(F)(F)F)cc2)(c2ccc(F)c(-c3cncnc3)c2)N=C1N	6.841	-9.594
3IVH	7.328	CC(=O)N[C@@H](Cc1cc(F)cc(F)c1)[C@H](O)C[NH2+]C1(c2cccc(C(C)(C)C)c2)CCCCC1	7.545	-9.437
3IVI	7.921	CC(=O)N[C@@H](Cc1cc(F)cc(F)c1)[C@H](O)C[NH2+][C@@]1(c2cccc(C(C)(C)C)c2)CCc2n[nH]cc2C1	7.598	-9.554
3IXJ	9.495	CO[C@H](C[C@H](O)[C@H](COc1cc(F)cc(F)c1)NC(=O)c1cc(C(=O)N[C@H](C)c2ccccc2)cc(N(C)S(C)(=O)=O)c1)C(=O)N[C@H](C(=O)NCc1ccccc1)C(C)C	6.386	-10.171
3IXK	8.18	CC(C)[C@H](NC(=O)[C@H](C)C[C@H](O)[C@H](COCc1cc(F)cc(F)c1)NC(=O)c1cc(C(=O)N[C@H](C)c2ccccc2)cc(N(C)S(C)(=O)=O)c1)C(=O)NCc1ccccc1	7.309	-9.658
3K5C	7.77	COCc1cc2cc(c1)C(=O)N[C@H]([C@H](O)C[NH2+]C1(c3cccc(C(C)C)c3)CC1)Cc1cccc(c1)OCCCCN2	7.032	-10.276
3K5D	7.276	CCCCNC(=O)[C@H](C)C[C@H](O)[C@H](CC(C)C)NC(=O)[C@H](CCSC)NC(=O)[C@H](CC(C)C)NC(C)=O	7.152	-7.023
3K5F	5.432	CCCCNC(=O)[C@H](C)C[C@H](O)[C@H](Cc1ccccc1)NC(=O)[C@@H]1CCC[C@H](C(C)(C)NC(C)=O)C1	6.94	-8.178
3K5G	8.602	CC(C)c1cccc(C[NH2+]C[C@@H](O)[C@H](Cc2ccccc2)NC(=O)[C@@H]2CCC[C@H](C(C)(C)N3CCCCC3=O)C2)c1	7.003	-9.514
3KMX	3.688	CCCCOc1ccc(CSC(N)=[NH2+])cc1Cl	5.51	-6.543
3KN0	3.602	C[N@@H+](Cc1cccc(CCc2ccc[nH+]c2N)c1)Cc1ccco1	5.818	-8.309
3L38	7	Nc1cccc(Cn2c(-c3ccc(Oc4cncnc4)cc3)ccc2-c2ccccc2Cl)n1	6.895	-9.774
3L58	7.903	CCCN(CCC)C(=O)c1cc(C)cc(C(=O)N[C@@H](Cc2cc(F)cc(F)c2)[C@@H](O)C[NH2+]Cc2cccc(OC)c2)c1	7.313	-8.765
3L5D	4.108	CCCCNC(=O)NCc1ccc(CN2C(=O)[C@@](C)(CC(C)C)[NH+]=C2N)cc1	6.328	-7.542
3L5E	7.569	CCC[C@H]1CN(Cc2ccc(CN3C(=O)[C@@](CCC4CCCCC4)(CC4CCCCC4)[NH+]=C3N)cc2)C(=O)N1	7.468	-9.62
3L5F	6.218	[H]/N=C1\N[C@](CCC2CCCCC2)(CC2CCCCC2)C(=O)N1C	6.581	-7.879
3LHG	7.699	CN1C(=O)[C@@](c2ccncc2)(c2cccc(-c3cc(F)ccc3F)c2)[NH+]=C1N	6.739	-10.559
3LPI	8.301	CCCN(CCC)C(=O)c1cc(C)cc(C(=O)N[C@@H](Cc2cc(F)cc(F)c2)[C@H](O)[C@H]2CN(S(=O)(=O)c3ccccc3)CC[NH2+]2)c1	7.427	-9.85
3LPJ	6.921	CCCN(CCC)C(=O)c1cc(C)cc(C(=O)N[C@@H](Cc2cc(F)cc(F)c2)[C@H](O)[C@H]2C[N@@H+](Cc3ccccc3)CCN2)c1	7.006	-9.846
3LPK	8.155	COC[C@H]1CCCN1C(=O)c1cc(C)cc(C(=O)N[C@@H](Cc2cc(F)cc(F)c2)[C@H](O)[C@H]2CN(S(=O)(=O)c3cccc(C)c3)CC[NH2+]2)c1	7.605	-9.608
3MSJ	3.114	Nc1[nH+]c2cc(Cl)ccc2n1CCCO	4.886	-6.353
3MSL	5.155	CC[C@@H](CC(=O)NCC1CCCCC1)n1c(N)nc2cc(Cl)ccc21	6.816	-7.938
3N4L	7.229	CC(=O)N[C@@H](Cc1cc(F)cc(F)c1)[C@H](O)C[NH2+]C1(c2cccc(-n3cccn3)c2)CCCCC1	7.801	-9.454
3NSH	6.328	CC(=O)N[C@@H](Cc1cc(F)cc(F)c1)[C@H](O)C[NH2+]C1(c2cc(CC(C)(C)C)cs2)CC1	7.485	-8.419
3OHF	7.027	CCCCN(CCCC)C(=O)n1cc(C(=O)N[C@@H](Cc2ccccc2)[C@H](O)C[NH2+]Cc2cccc(OC)c2)c2ccccc21	7.844	-8.325
3OHH	7.745	CCCCN(C)C(=O)n1cc(C(=O)N[C@@H](Cc2cc(F)cc(F)c2)[C@H](O)C[NH2+]Cc2cccc(OC)c2)c2cc(C#N)ccc21	7.436	-8.554
3OOZ	7.854	CN1C(=O)[C@@](c2ccc(OC(F)F)cc2)(c2ccc(F)c(C#CCCCF)c2)N=C1N	6.821	-9.003
3PI5	6.022	O=S1(=O)C[C@@H](Cc2ccc(O)c(Br)c2)[C@H](O)[C@@H]([NH2+]Cc2cccc(C3CC3)c2)C1	6.522	-8.643
3QBH	6.824	CCCN1C(=O)OC[C@@H]1Cc1cc(C[C@@H]2CS(=O)(=O)C[C@H]([NH2+]Cc3cccc(C(C)C)c3)[C@H]2O)ccc1O	6.503	-8.879
3QI1	7.658	CC(=O)N[C@@H](Cc1cc(F)cc(F)c1)[C@H](O)C[NH2+][C@H]1C[C@H](C2CC2)Oc2ccc(CC(C)(C)C)cc21	6.968	-8.78
3R2F	8.854	CCCO[C@H]1C[NH2+][C@@H]([C@@H](O)[C@H](Cc2cc(F)cc(F)c2)NC(=O)[C@H](CCc2ccccc2)N2CC[C@@](CC(C)C)(NC(C)=O)C2=O)C1	7.609	-8.658
3RSV	9.155	Cc1ccccc1-c1ccc2nc(N)c(C[C@@H](C)C(=O)N[C@@H]3CCOC(C)(C)C3)cc2c1	6.553	-10.464
3RTN	7.131	Cc1ccccc1-c1ccc2nc(N)c(CCC(=O)NC3CCCCC3)cc2c1	6.569	-9.936
3RVI	7.959	CCC[C@H](Cc1cc2cc(-c3ccccc3C)ccc2nc1N)C(=O)NCC1CCCCC1	7.085	-9.285
3S2O	5.051	CC[C@@H](CC(=O)N[C@H]1[C@@H]2C[C@H]3C[C@@H](C2)C[C@@H]1C3)n1c(N)nc2cc(Cl)ccc21	6.895	-8.115
3S7L	7.097	CCn1cc([C@]2(c3cccc(-c4cncnc4)c3)N=C(N)N(C)C2=O)cn1	6.513	-9.312
3S7M	7.222	CN1C(=O)[C@@](c2ccsc2)(c2cccc(-c3cccnc3)c2)N=C1N	6.313	-9.129
3SKF	8.301	CC[C@H](C)[C@@]1(NC(C)=O)CCN([C@@H](CCc2ccccc2)C(=O)N[C@@H](Cc2ccccc2)[C@H](O)C[NH2+]Cc2cccc(OC)c2)C1=O	7.669	-9.42
3SKG	8.081	CC(=O)N[C@]1(CC(C)C)CCN([C@@H](CCc2ccccc2)C(=O)N[C@@H](Cc2cc(F)cc(F)c2)[C@H](O)[C@H]2Cc3ccccc3C[NH2+]2)C1=O	7.971	-9.779
3U6A	6.489	CN1CC(N)=[NH+][C@](C)(c2cccc(NC(=O)c3ccc(Cl)cn3)c2)C1=O	6.354	-8.609
3UDH	2.959	O=C1Nc2ccccc2[C@]12CC[NH2+]C2	4.521	-7.066
3UDJ	3.616	COC(=O)[C@H]1C[C@]2(C[NH2+]1)C(=O)Nc1ccccc12	5.095	-7.485
3UDK	3.943	O=C(OC1CCOCC1)[C@H]1C[C@]2(C[NH2+]1)C(=O)Nc1ccccc12	5.445	-8.579
3UDM	4.067	O=C(OCc1ccccc1)[C@H]1C[C@]2(C[NH2+]1)C(=O)Nc1ccccc12	5.678	-8.255
3UDN	4.914	N#Cc1ccc(COC(=O)[C@H]2C[C@]3(C[NH2+]2)C(=O)Nc2ccccc23)cc1	6.067	-9.149
3UDP	5.222	O=C(O[C@H]1CCSc2ccc(Br)cc21)[C@H]1C[C@]2(C[NH2+]1)C(=O)Nc1ccccc12	6.5	-9.459
3UDQ	6	O=C(O[C@H]1CCS(=O)(=O)c2ccc(Br)cc21)[C@H]1C[C@]2(C[NH2+]1)C(=O)Nc1ccccc12	6.849	-10.503
3UDR	4.595	N#CC1(OC(=O)[C@H]2C[C@]3(C[NH2+]2)C(=O)Nc2ccccc23)CCCCC1	6.146	-8.342
3UDY	5.203	N#Cc1ccc(COC(=O)[C@H]2C[C@]3(C[NH2+]2)C(=O)Nc2ccccc23)cc1Br	6.201	-9.283
3UFL	6.824	O=C([C@@H]1C[NH2+]C[C@]12CCCc1ccccc12)N1CC[C@@H](c2ccccc2)C[C@H]1c1ccccc1	7.586	-10.76
3VEU	7.26	CCC[N@H+]1CCC[C@@]12CCN([C@@H](C)C(=O)N[C@@H](Cc1ccccc1)[C@H](O)C[NH2+]Cc1cccc(C(C)C)c1)C2=O	6.692	-9.086
3VF3	5.863	CC(F)(F)c1cccc(C[NH2+][C@H]2CS(=O)(=O)C[C@@H](Cc3cc(F)c(N)c(Br)c3)[C@@H]2O)c1	6.466	-9.28
3VG1	7.26	CC(C)(C)c1cccc(C[NH2+][C@H]2CS(=O)(=O)C[C@@H](Cc3ccc4[nH]cc(CC(F)F)c4c3)[C@@H]2O)c1	7.128	-9.54
3VV7	5.337	COc1cccc(-c2cccc([C@@H]3C[C@@H]3c3cc(=O)n(C)c(N)n3)c2)c1	6.111	-8.777
3WB5	4.745	CN1C(=O)C[C@@](C)([C@@H]2C[C@H]2c2ccccc2)[NH+]=C1N	6.063	-8.126
3ZMG	7.638	C[C@]1(c2cc(NC(=O)c3ccc(C#N)cn3)ccc2F)[NH+]=C(N)OCC1(F)F	6.332	-8.957
3ZOV	7.222	CN1C(=O)C[C@@](C)(c2cccc(NC(=O)c3ccc(OCC(F)(F)F)cn3)c2)[NH+]=C1N	6.467	-8.751
4ACU	7.699	COc1cccc(-c2cccc([C@@]3(c4ccncc4)N=C(N)N4CC(F)(F)CN=C43)c2)c1F	7.349	-10.384
4ACX	7.109	COCC#Cc1cccc([C@@]2(c3ccc(OC(F)F)cc3)N=C(N)N3CC(F)(F)CN=C32)c1	7.058	-9.355
4AZY	6.903	NC1=N[C@](c2ccnc(C(F)(F)F)c2)(c2ccc(F)c(-c3cncnc3)c2)c2cccc(F)c21	7.435	-11.108
4B00	8.654	CC#Cc1cncc(-c2cccc([C@@]3(c4cc(C)c(=O)n(CC)c4)N=C(N)c4c(F)cccc43)c2)c1	7.552	-11.504
4B05	7.455	NC1=N[C@@](c2cccc(-c3cncnc3)c2)(c2ccnc(C(F)F)c2)c2cccc(F)c21	7.508	-10.693
4B1C	7.102	CC#Cc1cncc(-c2cccc([C@]3(C4CC4)N=C(C)C(N)=N3)c2)c1	6.454	-9.326
4B1D	7.921	COc1c(C)cc([C@@]2(c3cccc(-c4cncnc4)c3)N=C(C)C(N)=N2)cc1C	6.816	-9.859
4B70	5.201	C[C@]1(c2cccc(-c3cccc(Cl)c3)c2)[NH+]=C(N)CCO1	5.619	-9.167
4B72	6.201	COc1ccc([C@]2(c3cccc(-c4cncnc4)c3)N=C(N)c3nc(C)sc32)cc1	6.572	-8.98
4B77	5.102	COc1ccc([C@@]2(c3cccc(-c4cncnc4)c3)CCC(N)=[NH+]2)cc1	6.843	-9.603
4BEK	4.385	COc1ccc([C@]2(C)CCSC(N)=[NH+]2)cc1	5.188	-6.686
4BFD	7.018	C[C@@]1(c2cc(NC(=O)c3ccc(Cl)cn3)ccc2F)C[C@@H]2C[C@@H]2C(N)=[NH+]1	6.591	-9.138
4D88	7.31	CC(C)(C)c1cccc(C[NH2+][C@H]2CS(=O)(=O)C[C@@H](Cc3cc(F)c(N)c(C[C@H](O)C(F)(F)F)c3)[C@@H]2O)c1	7.011	-9.383
4D8C	8.699	CCOC[C@@H](Oc1cc(C[C@@H]2CS(=O)(=O)C[C@H]([NH2+]Cc3cccc(C(C)(C)C)c3)[C@H]2O)cc(F)c1N)C(F)(F)F	7.486	-8.769
4DH6	7.759	CO[C@H](C)C(=O)N[C@@H](Cc1ccc2c(c1)OCO2)[C@H](O)C[NH2+][C@H]1CC2(CCC2)Oc2ncc(CC(C)(C)C)cc21	7.55	-9.588
4DI2	8.26	CO[C@H](C)C(=O)N[C@@H](Cc1cccc(-c2nccs2)c1)[C@H](O)C[NH2+][C@H]1CC2(CCC2)Oc2ncc(CC(C)(C)C)cc21	7.795	-9.852
4DJW	6.201	CN1C(=O)[C@@](c2ccccc2)(c2cccc(-c3cccnc3)c2)[NH+]=C1N	6.175	-10.082
4DPF	6.398	CC(C)c1cccc(C[NH2+]C[C@@H](O)[C@@H]2COC/C=C/C[C@@H](c3ccccc3)NC(=O)c3cc(cc(N(C)S(C)(=O)=O)c3)C(=O)N2)c1	6.229	-10.064
4DPI	7.108	Cc1cc2cc(c1)C(=O)N[C@@H](c1ccccc1)C/C=C/COC[C@@H]([C@H](O)C[NH2+]Cc1cccc(C(C)C)c1)NC2=O	5.55	-8.263
4DUS	8.301	CC(=O)N[C@@H](Cc1ccc(F)cc1)[C@H](O)C[NH2+][C@H]1CC2(CCC2)Oc2ncc(CC(C)(C)C)cc21	7.47	-9.83
4EWO	7.357	CC(=O)N[C@@H](Cc1ccccc1)[C@H](O)C[NH2+][C@H]1CC(C)(C)Cc2nn(CC(C)(C)C)cc21	7.521	-8.552
4EXG	8.071	CC(=O)N[C@@H](Cc1ccccc1)[C@H](O)C[NH2+][C@H]1CC(C)(C)Oc2sc(CC(C)(C)C)cc21	7.07	-9.178
4FRI	5.545	COc1ccc([C@@]2(c3cccc(-c4cccnc4F)c3)COC(N)=[NH+]2)cc1	6.44	-10.414
4FRJ	6.553	COc1ccc2c(c1)[C@]1(COC(N)=[NH+]1)c1cc(-c3cc(Cl)ccc3F)ccc1O2	7.003	-10.54
4FRK	8.097	CC(C)COc1ccc2c(c1)[C@]1(COC(N)=[NH+]1)c1cc(-c3cncnc3)ccc1O2	6.793	-9.671
4FS4	6.42	COc1cccc(-c2cccc([C@]3(C)CC(=O)N(C)C(N)=[NH+]3)c2)c1	5.745	-9.762
4I0D	6.215	CCCc1cscc1C[C@H](NC1=[NH+]C(C)(C)Cc2cc(Cl)ccc21)C(=O)[O-]	6.287	-8.244
4I0F	6.347	CC1(C)Cc2cc(Cl)ccc2C(N[C@@H](Cc2cscc2-c2cn[nH]c2)C(=O)[O-])=[NH+]1	6.468	-8.666
4I11	4.565	CC1(C)Cc2ccccc2C(N[C@@H](Cc2ccccc2)C(=O)[O-])=[NH+]1	5.514	-8.92
4IVT	5.996	CC(=O)Nc1c(Cl)cc(CN/C(N)=[NH+]\C(=O)Cn2ccc3ccccc32)cc1Cl	7.386	-9.003
4J0P	7.28	C[C@@]1(c2cc(NC(=O)c3ccc(C#N)cn3)ccc2F)CCOC(N)=[NH+]1	6.24	-8.458
4J0V	7.553	C[C@]1(c2cc(NC(=O)c3ccc(C#N)cn3)ccc2F)[NH+]=C(N)OC[C@@H]1F	6.354	-8.655
4J0Y	6.362	C[C@]1(c2cc(NC(=O)c3ccc(C#N)cn3)ccc2F)[NH+]=C(N)OC[C@H]1F	6.487	-8.389
4J0Z	7.114	N#Cc1ccc(C(=O)Nc2ccc(F)c([C@@]3(CF)[NH+]=C(N)OC[C@@H]3F)c2)nc1	6.462	-8.589
4J17	7.268	N#Cc1ccc(C(=O)Nc2ccc(F)c([C@]3(C(F)F)CCOC(N)=[NH+]3)c2)nc1	6.16	-8.611
4J1C	7.31	N#Cc1ccc(C(=O)Nc2ccc(F)c([C@@]3(CF)N=C(N)OCC3(F)F)c2)nc1	6.406	-8.707
4J1E	7.638	N#Cc1ccc(C(=O)Nc2ccc(F)c([C@]3(CF)C[C@@H](C(F)(F)F)OC(N)=[NH+]3)c2)nc1	6.826	-8.763
4J1H	6.351	C[C@@]1(c2cc(NC(=O)c3ccc(C#N)cn3)ccc2F)C[C@H](C(F)(F)F)OC(N)=[NH+]1	6.838	-9.41
4J1I	7.398	C[C@]1(c2cc(NC(=O)c3ccc(C#N)cn3)ccc2F)[NH+]=C(N)O[C@@H](C(F)(F)F)[C@@H]1F	7.054	-8.848
4J1K	7.886	C[C@]1(c2cc(NC(=O)c3ccc(C#N)cn3)ccc2F)[NH+]=C(N)O[C@H](C(F)(F)F)[C@@H]1F	6.817	-8.513
4JOO	4.434	CN1C(=O)[C@]2(CC(C)(C)Oc3ccc(Br)cc32)N=C1N	5.917	-8.112
4JP9	7.62	CN1C(=O)[C@]2(CC(C)(C)Oc3ccc(-c4cccc(Cl)c4)cc32)N=C1N	6.544	-9.661
4JPC	7.027	CN1C(=O)[C@]2(CC(C)(C)Oc3ccc(-c4cccc(C#N)c4)cc32)N=C1N	6.317	-9.83
4JPE	7.319	CN1C(=O)[C@]2(CC(C)(C)Cc3ccc(-c4cncnc4)cc32)N=C1N	6.542	-8.79
4K8S	7.444	CCc1ccc2c(c1)[C@@H]([NH2+]C[C@@H](O)[C@@H]1Cc3cccc(c3)CCCCCCCC(=O)N1)CC1(CCC1)O2	6.765	-10.622
4K9H	7.119	O=C(N[C@@H](Cc1ccccc1)[C@H](O)C[NH2+]Cc1cccc(C(F)(F)F)c1)c1cc(N2CCCC2=O)c(=O)n(C2CCCC2)c1	6.66	-10.703
4KE0	7.77	CCc1ccc2c(c1)[C@@H]([NH2+]C[C@@H](O)[C@@H]1Cc3cccc(c3)CCCCCCC(=O)N1)CC1(CCC1)O2	7.285	-10.794
4KE1	8.602	CCc1ccc2c(c1)[C@@H]([NH2+]C[C@@H](O)[C@@H]1Cc3cccc(c3)CCCCn3cc(ccc3=O)C(=O)N1)CC1(CCC1)O2	7.005	-10.414
4L7G	4.003	NC1=[NH+][C@@]2(c3cccc(-c4cncnc4)c3)CCOC[C@H]2O1	5.833	-8.935
4L7H	3.699	N#Cc1cccnc1N1CC[C@]2(c3ccc(F)cc3F)[NH+]=C(N)O[C@@H]2C1	6.865	-9.144
4LC7	4.928	NC1=[NH+][C@@]2(c3cccc(-c4cncc(Cl)c4)c3)CCCC[C@H]2O1	6.42	-9.412
4LXA	8.699	CC(C)(C)c1cccc(C[NH2+][C@H]2C[S@](=O)C[C@@H](Cc3cc(F)c(N)c(OC(C(F)(F)F)C(F)(F)F)c3)[C@@H]2O)c1	6.958	-9.366
4LXK	8.398	COC[C@@H](Oc1cc(C[C@@H]2C[S@@](=O)C[C@H]([NH2+]Cc3cccc(C(C)(C)C)c3)[C@H]2O)cc(F)c1N)C(F)(F)F	7.469	-8.799
4LXM	7.056	CC(C)(C)c1cccc(C[NH2+][C@H]2C[S@@](=O)C[C@@H](Cc3cc(F)c(N)c(OC(C(F)(F)F)C(F)(F)F)c3)[C@@H]2O)c1	7.018	-9.331
4PZW	6.959	NC1=[NH+][C@@]2(CO1)c1cc(-c3cncc(Cl)c3)ccc1O[C@@H]1COCC[C@H]12	6.611	-9.864
4PZX	6	NC1=[NH+][C@@]2(CO1)c1cc(-c3cncc(Cl)c3)ccc1O[C@H]1COCC[C@@H]12	7.058	-9.619
4R5N	7.119	C[C@]12CCCO[C@@H]1[C@]1(COC(N)=[NH+]1)c1cc(-c3cccnc3F)ccc1O2	7.054	-10.28
4X2L	4.444	C[C@@]1(c2ccc(F)cc2F)CCSC(N)=[NH+]1	5.322	-7.407
4X7I	7.699	NC1=[NH+][C@@]2(c3cc(NC(=O)c4ccc(F)cn4)ccc3F)COC[C@H]2CS1	6.176	-9.207
4XKX	9.046	NC1=[NH+][C@@]2(CO1)c1cc(-c3cccnc3F)ccc1Oc1cnc(-c3ccnc(F)c3)cc12	7.255	-11.097
4XXS	7.284	Cn1cc([C@H]2C[C@H]3CSC(N)=[NH+][C@@]3(c3ccc(F)cc3F)CO2)cn1	6.934	-9.337
4YBI	6.62	C[C@@]1(c2cc(-c3cncnc3)c(F)cc2F)CCSC(N)=[NH+]1	6.515	-8.427
5T1W	7.119	NC1=[NH+][C@@]2(c3cc(C[NH2+]CC(F)(F)F)c(F)cc3F)CO[C@@H](CF)C[C@H]2CS1	7.347	-8.499

## Sheet: Thrombin 63 molecules
system	pKi	smiles	Gnina	Vina
1A4W	5.921	CN(C)c1cccc2c(S(=O)(=O)N[C@@H](CCCNC(N)=[NH2+])C(=O)N3CCCC[C@@H]3CCC(=O)c3nccs3)cccc12	7.914	-7.672
1BHX	6.839	NC(=[NH2+])NCCCNC(=O)[C@@H]1CS[C@H]2CC[C@@H](NS(=O)(=O)Cc3ccccc3)C(=O)N21	7.323	-9.183
1C5N	4.699	NC(=[NH2+])c1cc2c(I)cccc2s1	4.769	-5.81
1C5O	3.495	NC(=[NH2+])c1ccccc1	3.83	-5.337
1G30	6.854	CCOC(=O)CO/N=C(/c1ccccn1)C1(c2ccc3c(c2)nc(CNc2ccc(C(N)=[NH2+])cc2)n3C)CC1	7.904	-9.003
1G32	6.108	Cc1nc2ccccc2n1Cc1ccc2c(c1)nc(CNc1ccc(C(N)=[NH2+])cc1)n2C	7.595	-9.567
1GHV	4.347	NC(=[NH2+])c1ccc2[nH]c(-c3ccc[nH]c3=O)nc2c1	6.193	-8.055
1GHW	5.398	NC(=[NH2+])c1ccc2[nH]c(-c3ccccc3O)nc2c1	6.064	-8.474
1GJ4	4.071	NC(=[NH2+])c1cc2cc(-c3cccc(-c4ccccc4)c3O)[nH]c2cc1Cl	6.705	-9.241
1GJ5	4.959	NC(N)=c1ccc2c(c1)N=C(c1cccc(-c3ccccc3)c1O)N=2	6.593	-9.531
1O2G	6.119	NC(=[NH2+])c1ccc2[nH]c(-c3cccc(-c4ccccc4)c3O)cc2c1	6.445	-10.295
1O5G	4.959	C[C@H]1CCCC[C@H]1Oc1cccc(-c2nc3cc(C(N)=[NH2+])c(F)cc3[nH]2)c1O	7.282	-10.391
1OYT	7.244	NC(=[NH2+])c1ccc([C@H]2[C@H]3C(=O)N(Cc4ccc(F)cc4)C(=O)[C@H]3[C@@H]3CCC[N@@H+]32)cc1	7.063	-9.884
1SB1	6.893	Nc1nc2ccc(NC(=O)[C@@H]3CCCN3C(=O)[C@@H](CC3CCCCC3)NS(=O)(=O)Cc3ccccc3)cc2s1	7.878	-8.963
1VZQ	7.444	NC(=[NH2+])c1ccc([C@H]2[C@H]3C(=O)N(Cc4ccc5c(c4)OCO5)C(=O)[C@H]3[C@@H]3C[C@@H](O)C[N@@H+]32)cc1	7.191	-9.333
1YPE	8.097	CC[C@@H]1[C@@H]2[C@H](C(=O)N1Cc1ccc3c(c1)OCO3)[C@H](c1ccc(C(N)=[NH2+])cc1)[N@H+]1CCC[C@@H]21	7.796	-10.392
1YPG	8	NC(=[NH2+])c1ccc([C@H]2[C@H]3C(=O)N(Cc4ccc5c(c4)OCO5)[C@H](C4CC4)[C@H]3[C@@H]3CCC[N@@H+]32)cc1	7.913	-9.677
1YPJ	7.022	CC[C@@H]1[C@@H]2[C@H](C(=O)N1Cc1ccc3c(c1)OCO3)[C@H](c1ccc(C(N)=[NH2+])cc1)[N@@H+](C)C2(C)C	6.714	-9.313
1YPL	4.975	CC(C)C[C@H](NS(=O)(=O)Cc1ccccc1)C(=O)N1CCC[C@H]1C(=O)NCCCCNC(N)=[NH2+]	7.105	-7.546
1YPM	5.721	CC(C)C[C@H](NC(=O)c1ccc([N+](=O)[O-])cc1)C(=O)N1CCC[C@H]1C(=O)NCCCCNC(N)=[NH2+]	7.228	-7.871
2CF8	8.097	[H]/N=C(/N)c1ccc([C@H]2[C@H]3C(=O)N(Cc4ccc(Cl)cc4)[C@H](C(C)C)[C@H]3[C@@H]3CCC[N@@H+]32)cc1	7.497	-8.734
2CF9	7.824	COc1ccc(CN2C(=O)[C@H]3[C@@H]([C@H]2C(C)C)[C@@H]2CCC[N@@H+]2[C@H]3c2ccc(C(N)=[NH2+])cc2)cc1	7.642	-9.008
2CN0	7.658	N[C@H]([NH3+])c1ccc([C@H]2[C@H]3C(=O)N(Cc4ccc(F)cc4)[C@H](C(F)F)[C@H]3[C@@H]3CCC[N@@H+]32)cc1	7.581	-8.323
2JH0	8.699	C/C(=C\S(=O)(=O)N[C@H]1CCN([C@@H](C)C(=O)N2CCOCC2)C1=O)c1ccc(Cl)s1	7.686	-8.253
2JH5	6.435	C[C@@H](C(=O)N1CCOCC1)N1CC[C@H](NS(=O)(=O)/C=C/c2ccc(Cl)s2)C1=O	7.279	-7.883
2JH6	7.77	C[C@@H](C(=O)N1CCOCC1)N1CC[C@H](NS(=O)(=O)CCc2ccc(Cl)s2)C1=O	7.388	-7.886
2R2M	7.327	NC(N)=NOCCNC(=O)Cc1c(Cl)ccc(NCC(F)(F)c2ccccc2)c1F	7.156	-9.153
2ZC9	6.745	[NH3+][C@H](Cc1ccccc1)C(=O)N1CCC[C@H]1C(=O)NCc1cccc(Cl)c1	7.063	-8.44
2ZDA	8.398	NC(=[NH2+])c1ccc(CNC(=O)[C@@H]2CCCN2C(=O)[C@H]([NH3+])Cc2ccccc2)cc1	7.33	-9.041
2ZFP	5.167	CC[C@@H]([NH3+])C(=O)N1CCC[C@H]1C(=O)NCc1cccc(Cl)c1	6.742	-7.327
2ZGB	6.268	CC(C)C[C@@H]([NH3+])C(=O)N1CCC[C@H]1C(=O)NCc1cccc(Cl)c1	6.923	-7.644
2ZGX	6.745	CC[C@@H]([NH3+])C(=O)N1CCC[C@H]1C(=O)NCc1ccc(C(N)=[NH2+])cc1	6.642	-7.472
2ZHQ	6.125	NC(=[NH2+])c1ccc(CNC(=O)[C@@H]2CCCN2C(=O)CCc2ccccc2)cc1	7.268	-8.996
2ZI2	5.244	CCCC(=O)N1CCC[C@H]1C(=O)NCc1ccc(C(N)=[NH2+])cc1	6.46	-8.018
2ZIQ	5.893	CC(C)CCC(=O)N1CCC[C@H]1C(=O)NCc1ccc(C(N)=[NH2+])cc1	6.926	-7.993
2ZNK	7.699	CC(C)C[C@@H]([NH3+])C(=O)N1CCC[C@H]1C(=O)NCc1ccc(C(N)=[NH2+])cc1	7.027	-8.449
2ZO3	10	NC(=[NH2+])c1ccc(CNC(=O)[C@@H]2CCCN2C(=O)[C@H]([NH3+])C(c2ccccc2)c2ccccc2)cc1	7.878	-9.815
3DHK	7.328	[NH3+][C@@H](C(=O)N1CCC[C@H]1C(=O)NCc1cccc(Cl)c1)C(c1ccccc1)c1ccccc1	7.947	-9.516
3DUX	7	[NH3+][C@H](CC1CCCCC1)C(=O)N1CCC[C@H]1C(=O)NCc1cccc(Cl)c1	7.382	-8.749
3EGK	4.658	CC(C)(C)OC(=O)NCC(=O)N1CCC[C@H]1COC(=O)Cc1cccc(Cl)c1	6.985	-7.691
3F68	5.06	CC(=O)N[C@H](CC1CCCCC1)C(=O)N1CCC[C@H]1C(=O)NCc1cccc(Cl)c1	7.579	-8.883
3P17	4.476	[NH3+][C@H](Cc1ccccc1)C(=O)N1CCC[C@H]1C(=O)NCc1cccnc1	6.977	-8.087
3QTO	4.126	C[n+]1cccc(CNC(=O)[C@@H]2CCCN2C(=O)[C@H]([NH3+])Cc2ccccc2)c1	6.967	-8.237
3QTV	4.648	C[n+]1ccc(CNC(=O)[C@@H]2CCCN2C(=O)[C@H]([NH3+])Cc2ccccc2)cc1	7.106	-8.104
3QWC	4.256	C[n+]1ccc(Cl)c(CNC(=O)[C@@H]2CCCN2C(=O)[C@H]([NH3+])Cc2ccccc2)c1	7.414	-8.121
3QX5	4.197	C[n+]1ccc(Cl)cc1CNC(=O)[C@@H]1CCCN1C(=O)[C@H]([NH3+])Cc1ccccc1	7.573	-7.784
3SHA	5.585	[NH3+][C@H](Cc1ccccc1)C(=O)N1CCC[C@H]1C(=O)NCc1cnccc1Cl	7.251	-7.942
3SHC	5.721	[NH3+][C@H](Cc1ccccc1)C(=O)N1CCC[C@H]1C(=O)NCc1cc(Cl)ccn1	7.126	-8.442
3SI3	4.159	[NH3+][C@H](Cc1ccccc1)C(=O)N1CCC[C@H]1C(=O)NCc1ccccn1	6.842	-8.081
3SI4	3.879	C[n+]1ccccc1CNC(=O)[C@@H]1CCCN1C(=O)[C@H]([NH3+])Cc1ccccc1	6.845	-7.831
3SV2	4.194	[NH3+][C@H](Cc1ccccc1)C(=O)N1CCC[C@H]1C(=O)NCc1ccncc1	6.796	-8.087
3TU7	8.088	CS(=O)(=O)N[C@H](Cc1ccccc1)C(=O)N1CCC[C@H]1C(=O)NCC1CCN(C(N)=[NH2+])CC1	7.495	-8.845
3UTU	10.921	COc1ccc(S(=O)(=O)N[C@@H](CC(=O)NCc2ccc(C#N)cc2)C(=O)N2CCC[C@H]2C(=O)NCc2ccc(C(N)=[NH2+])cc2)cc1Cl	7.986	-9.287
4AX9	9.569	NC(=[NH2+])N1CCC[C@@H](CNC(=O)C[C@H](NS(=O)(=O)c2ccc3ccccc3c2)C(=O)N(CC(=O)[O-])C2CC2)C1	7.59	-8.682
4AYV	9.167	NC(=[NH2+])N1CCC[C@@H](CNC(=O)C[C@H](NS(=O)(=O)c2ccc3ccccc3c2)C(=O)N(CC(=O)[O-])Cc2ccccc2)C1	7.683	-8.708
4AYY	8.174	C[C@@H]1CCN(C(=O)[C@H](CC(=O)NC[C@@H]2CCCN(C(N)=[NH2+])C2)NS(=O)(=O)c2ccc3ccccc3c2)[C@@H](C(=O)[O-])C1	7.793	-8.913
4AZ2	7.495	NC(=[NH2+])N1CCC[C@@H](CNC(=O)[C@@H](Cc2ccccc2)NS(=O)(=O)c2ccc3ccccc3c2)C1	7.335	-9.034
4BAH	8.697	NC(=[NH2+])c1ccc(CNC(=O)[C@@H]2CCN2C(=O)[C@H]([NH2+]CC(=O)[O-])C2CCCCC2)cc1	7.649	-8.575
4BAK	8.914	CCCNC(=O)C[NH2+][C@@H](C(=O)N1CC[C@H]1C(=O)NCc1ccc(C(N)=[NH2+])cc1)C1CCCCC1	7.406	-8.359
4BAM	8.943	CN(C)C(=O)C[NH2+][C@@H](C(=O)N1CC[C@H]1C(=O)NCc1ccc(C(N)=[NH2+])cc1)C1CCCCC1	7.433	-8.538
4BAN	8.614	CNC(=O)C[NH2+][C@@H](C(=O)N1CC[C@H]1C(=O)NCc1ccc(C(N)=[NH2+])cc1)C1CCCCC1	7.42	-8.585
4BAO	8.368	NC(=[NH2+])c1ccc(CNC(=O)[C@@H]2CCN2C(=O)[C@H]([NH2+]CC(N)=O)C2CCCCC2)cc1	7.604	-8.859
4BAQ	9.009	CCNC(=O)C[NH2+][C@@H](C(=O)N1CC[C@H]1C(=O)NCc1ccc(C(N)=[NH2+])cc1)C1CCCCC1	7.615	-8.361

## Sheet: Trypsin 51 molecules
system	pKi	smiles	Gnina	Vina
1BJU	5.796	NC(=[NH2+])c1ccc(NC(=O)Nc2ccc(Cl)cc2)cc1	5.75	-7.481
1BJV	5.538	NC(=[NH2+])c1ccc(NC(=O)Nc2ccc(Oc3ccccc3)cc2)cc1	5.956	-8.954
1C5Q	6.357	NC(=[NH2+])c1cc2c(I)cccc2s1	4.763	-6.338
1C5S	6	NC(=[NH2+])c1cc2ccccc2s1	4.228	-6.319
1C5T	4.097	NC(=[NH2+])c1cc2cccnc2s1	4.79	-6.431
1F0T	6	NC(=[NH2+])c1ccc(O)c(CN2CC[C@H](NS(=O)(=O)c3cc4ncccc4s3)C2=O)c1	6.811	-9.297
1F0U	7.161	COC(=O)[C@H](Cc1cccc(C(N)=[NH2+])c1)[C@@H](C)NC(=O)c1ccc(-c2cccc(C[NH3+])c2)cc1	6.937	-8.913
1G36	7.201	Cc1nc2ccccc2n1Cc1ccc2c(c1)nc(CNc1ccc(C(N)=[NH2+])cc1)n2C	7.246	-9.608
1GHZ	4.796	NC(=[NH2+])c1ccc2[nH]c(-c3ccc[nH]c3=O)nc2c1	6.042	-8.059
1GI1	5.444	NC(=[NH2+])c1ccc2[nH]c(-c3ccccc3O)nc2c1	5.919	-8.007
1GI6	5.77	NC(=[NH2+])c1ccc2[nH]c(-c3ccccc3O)cc2c1	5.827	-7.947
1GJ6	6.638	NC(=[NH2+])c1cc2cc(-c3cccc(-c4ccccc4)c3O)[nH]c2cc1Cl	6.682	-9.202
1K1I	6.18	NC(=[NH2+])c1cccc(C[C@H](NS(=O)(=O)c2ccc3ccccc3c2)C(=O)N2CCCC[C@@H]2C(=O)[O-])c1	7.634	-9.543
1K1J	7.678	COC(=O)C1CCN(C(=O)[C@H](Cc2cccc(C(N)=[NH2+])c2)NS(=O)(=O)c2ccc3ccccc3c2)CC1	7.531	-9.34
1K1L	6.921	NC(=[NH2+])c1cccc(C[C@H](NS(=O)(=O)c2ccc3ccccc3c2)C(=O)N2CC[NH2+]CC2)c1	7.243	-9.532
1K1M	7.357	CC(=O)N1CCN(C(=O)[C@H](Cc2cccc(C(N)=[NH2+])c2)NS(=O)(=O)c2ccc3ccccc3c2)CC1	7.228	-9.895
1K1N	6.387	COc1cc(C)c(S(=O)(=O)N[C@@H](CC(=O)[O-])C(=O)N[C@H](Cc2ccc(C(N)=[NH2+])cc2)C(=O)N2CCCCC2)c(C)c1C	8.249	-9.094
1K1O	6.171	NC(=[NH2+])NCCCNC(=O)[C@@H]1CCCCN1C(=O)[C@@H](CC1CCCCC1)[NH2+]CC(=O)[O-]	6.719	-7.787
1MTW	6.71	CC(=[NH2+])N1CC[C@H](Oc2ccc([C@H](Cc3ccc4ccc(C(N)=[NH2+])cc4c3)C(=O)[O-])cc2)C1	7.484	-9.005
1O2H	7.167	NC(=[NH2+])c1ccc2[nH]c(-c3cccc(OC4CCCC4)c3O)cc2c1	6.406	-8.71
1O2I	7.284	NC(=[NH2+])c1ccc2[nH]c(-c3cccc(OC4CCCC4)c3O)nc2c1	6.534	-8.691
1O2K	6.921	CC(C)COc1cccc(-c2nc3cc(C(N)=[NH2+])ccc3[nH]2)c1O	6.424	-8.277
1O2N	6.092	NC(=[NH2+])c1cc2[nH]c(-c3cccc(-c4ccccc4)c3O)nc2cc1Cl	6.933	-8.32
1O2O	6.357	CC(C)COc1cccc(-c2nc3cc(C(N)=[NH2+])c(F)cc3[nH]2)c1O	6.716	-8.44
1O2P	4.854	CC(C)COc1cccc(-c2nc3cc(C(N)=[NH2+])c(Cl)cc3[nH]2)c1O	6.831	-7.218
1O2Q	7.678	NC(=[NH2+])c1cc2cc(-c3cccc(OC4CCCC4)c3O)[nH]c2cc1Cl	6.718	-8.717
1O2R	5.215	C[C@H]1CCCC[C@@H]1Oc1cccc(-c2nc3cc(C(N)=[NH2+])c(F)cc3[nH]2)c1O	6.929	-9.47
1O2S	5.469	NC(=[NH2+])c1ccc2nc(-c3ccccc3O)[nH]c2c1	5.937	-8.026
1O2Y	5.854	NC(=[NH2+])c1ccc2[nH]c(-c3cc([C@@H](CC(=O)[O-])C(=O)[O-])cc(Br)c3O)[nH+]c2c1	6.91	-8.094
1O2Z	6.108	COc1ccccc1-c1cc([C@@H](CC(=O)[O-])C(=O)[O-])cc(-c2nc3ccc(C(N)=[NH2+])cc3[nH]2)c1O	7.212	-8.004
1O30	6.77	NC(=[NH2+])c1ccc2nc(-c3cc([C@@H](CC(=O)[O-])C(=O)[O-])cc(-c4ccccc4F)c3O)[nH]c2c1	7.176	-8.55
1O35	5	NC(=[NH2+])c1ccc2[nH]c(-c3cc(F)ccc3O)nc2c1	6.096	-7.99
1O36	5.959	NC(=[NH2+])c1ccc2nc(-c3cc([C@@H](CC(=O)[O-])C(=O)[O-])cc(-c4ccccc4N)c3O)[nH]c2c1	7.21	-8.332
1O38	6.824	NC(=[NH2+])c1ccc2[nH]c(-c3cc(CC[NH3+])cc(-c4ccccc4)c3O)nc2c1	6.824	-8.266
1O3D	7.131	NC(=[NH2+])c1ccc2[nH]c(-c3cccc(-c4ccccc4)c3O)nc2c1	6.509	-9.072
1O3G	7.959	NC(=[NH2+])c1ccc2[nH]c(-c3cccc(-c4ccccc4)c3O)cc2c1	6.442	-9.146
1O3I	7.301	Cc1cc(Br)c(O)c(-c2cc3cc(C(N)=[NH2+])ccc3[nH]2)c1	6.405	-8.166
1O3K	6.77	Cc1cc(Br)c(O)c(-c2[nH]c3ccc(C(N)=[NH2+])cc3[nH+]2)c1	6.476	-8.215
1O3L	6.538	NC(=[NH2+])c1ccc2[nH]c(-c3cc(CC(=O)[O-])cc(Br)c3O)cc2c1	6.385	-7.895
1OYQ	6.959	CCOC(=O)CO/N=C(/c1ccccn1)C1(c2ccc3c(c2)nc(CNc2ccc(C(N)=[NH2+])cc2)n3C)CC1	7.814	-8.834
1QBO	7.745	CC(=[NH2+])N1CCC(Oc2ccc3nc(C)n(Cc4ccc5ccc(C(N)=[NH2+])cc5c4)c3c2)CC1	7.407	-9.365
1TX8	2.745	CS(=O)(=O)c1ccc(C(N)=[NH2+])cc1	5.223	-6.698
2BZA	2.801	[NH3+]Cc1ccccc1	3.802	-4.645
2FX6	3.699	NC1N=c2ccccc2=N1	4.001	-5.087
2ZDL	6.545	NC(=[NH2+])c1ccc(CNC(=O)[C@@H]2CCCN2C(=O)COC2CCCC2)cc1	6.301	-8.244
2ZDM	6.682	NC(=[NH2+])c1ccc(CNC(=O)[C@@H]2CCCN2C(=O)COC2CCCCC2)cc1	6.712	-8.427
2ZDN	6.538	NC(=[NH2+])c1ccc(CNC(=O)[C@@H]2CCCN2C(=O)CCC2CCCC2)cc1	6.749	-8.535
2ZHD	7.092	NC(=[NH2+])c1ccc(CNC(=O)[C@@H]2CCCN2C(=O)C[NH2+]C2CCCCCC2)cc1	6.685	-8.545
3LJJ	6.932	NC(=[NH2+])c1ccc(CNC(=O)[C@@H]2CCCN2C(=O)C[NH2+]C2CCCC2)cc1	6.625	-8.299
3LJO	7.31	NC(=[NH2+])c1ccc(CNC(=O)[C@@H]2CCCN2C(=O)C[NH2+]C2CCCCC2)cc1	6.766	-8.353
3M35	7.222	CS(=O)(=O)c1ccccc1-c1ccc(NC(=O)c2cc(C(F)(F)F)nn2-c2cccc(C[NH3+])c2)c(F)c1	7.646	-9.107

## Sheet: The Greenidge dataset GBSA
system	ΔGbinding	ΔGbinding+/-	ΔTOTAL_Average	ΔTOTAL_SD(Prop.)	ΔTOTAL_SD	ΔTOTAL_SEM(Prop.)	ΔTOTAL_SEM	IE_σ(Int. Energy)	IE_Average	IE_SD	IE_SEM	time_range	step	intdiel
1a08	-29.07	7.54	-45.3	1.51	4.87	0.11	0.34	8.06	16.23	5.75	0.41	0.0-10.0ns	5	4
1a08	-32.09	5.32	-43.74	0.9	3.53	0.09	0.35	7.17	11.65	3.98	0.4	5.0-10.0ns	5	4
1a08	-34.01	3.97	-41.46	2.38	3.61	0.24	0.36	7.4	7.44	1.66	0.17	9.0-10.0ns	1	4
1a69	-31.56	4.57	-39.56	0.86	2.91	0.06	0.21	3.09	8	3.53	0.25	0.0-10.0ns	5	4
1a69	-36.44	2.57	-39.64	0.99	2.35	0.1	0.23	2.53	3.2	1.04	0.1	5.0-10.0ns	5	4
1a69	-36.86	2.17	-39.81	0.94	2.08	0.09	0.21	2.42	2.95	0.62	0.06	9.0-10.0ns	1	4
1a8i	-31.64	2.83	-37.51	1	2.6	0.07	0.18	2.78	5.87	1.1	0.08	0.0-10.0ns	5	4
1a8i	-34.11	2.66	-37.44	0.88	2.58	0.09	0.26	2.57	3.33	0.68	0.07	5.0-10.0ns	5	4
1a8i	-34.22	2.43	-37.3	0.86	2.37	0.09	0.24	2.37	3.09	0.54	0.05	9.0-10.0ns	1	4
1a99	-14.89	3.26	-23.27	1.48	2.77	0.1	0.2	4.79	8.37	1.71	0.12	0.0-10.0ns	5	4
1a99	-16.78	2.67	-21.89	0.31	2.32	0.03	0.23	3.83	5.11	1.33	0.13	5.0-10.0ns	5	4
1a99	-18.23	2.8	-21.39	1.09	2.61	0.11	0.26	4.29	3.16	1.01	0.1	9.0-10.0ns	1	4
1aaq	-50.09	5.95	-62.22	1.32	5.08	0.09	0.36	7.18	12.13	3.09	0.22	0.0-10.0ns	5	4
1aaq	-54.1	3.82	-59.9	1.75	3.29	0.17	0.33	4.44	5.8	1.94	0.19	5.0-10.0ns	5	4
1aaq	-53.31	5.24	-59.66	2.06	4.85	0.21	0.48	4.66	6.35	1.98	0.2	9.0-10.0ns	1	4
1adl	-39.09	3.66	-45.99	1.45	3.55	0.1	0.25	4.93	6.9	0.86	0.06	0.0-10.0ns	5	4
1adl	-39.58	3.74	-45.12	1.08	3.04	0.11	0.3	4.07	5.53	2.18	0.22	5.0-10.0ns	5	4
1adl	-41	2.94	-44.26	1.43	2.82	0.14	0.28	4.48	3.26	0.83	0.08	9.0-10.0ns	1	4
1ai4	-24.08	3.55	-30.73	0.12	2.56	0.01	0.18	3.38	6.65	2.46	0.17	0.0-10.0ns	5	4
1ai4	-26.2	2.62	-29.82	0.7	2.45	0.07	0.24	2.82	3.62	0.93	0.09	5.0-10.0ns	5	4
1ai4	-26.01	2.4	-29.98	0.41	2.22	0.04	0.22	2.71	3.97	0.9	0.09	9.0-10.0ns	1	4
1ai5	-25.17	4.65	-31.79	0.47	3.67	0.03	0.26	4.22	6.62	2.86	0.2	0.0-10.0ns	5	4
1ai5	-25.42	4.53	-30	0.26	3.69	0.03	0.37	4.2	4.58	2.62	0.26	5.0-10.0ns	5	4
1ai5	-22.29	4.32	-26.17	0.87	2.57	0.09	0.26	3.26	3.88	3.47	0.35	9.0-10.0ns	1	4
1ai7	-14.08	1.62	-16.7	0.18	1.56	0.01	0.11	1.61	2.62	0.43	0.03	0.0-10.0ns	5	4
1ai7	-15	1.61	-16.71	0.13	1.42	0.01	0.14	1.67	1.71	0.76	0.08	5.0-10.0ns	5	4
1ai7	-15.28	1.36	-16.8	0.15	1.32	0.01	0.13	1.31	1.52	0.31	0.03	9.0-10.0ns	1	4
1aid	-35.38	5.11	-39.4	0.98	5.07	0.07	0.36	5.98	4.02	0.63	0.04	0.0-10.0ns	5	4
1aid	-35.65	4.23	-42.2	1.26	2.87	0.13	0.29	3.7	6.56	3.12	0.31	5.0-10.0ns	5	4
1aid	-37.88	3.13	-41.85	0.67	2.79	0.07	0.28	3.39	3.98	1.43	0.14	9.0-10.0ns	1	4
1aj6	-38.95	3.53	-43.73	2.44	3.11	0.17	0.22	4	4.78	1.68	0.12	0.0-10.0ns	5	4
1aj6	-38.99	3.84	-44.66	1.89	2.66	0.19	0.26	3.29	5.68	2.77	0.28	5.0-10.0ns	5	4
1aj6	-39.77	2.69	-44.41	1.57	2.54	0.16	0.25	2.87	4.64	0.88	0.09	9.0-10.0ns	1	4
1ajn	-25.58	3.22	-33.14	0.58	2.81	0.04	0.2	3.11	7.56	1.57	0.11	0.0-10.0ns	5	4
1ajn	-27.79	3.04	-32.98	0.34	2.32	0.03	0.23	2.66	5.19	1.97	0.2	5.0-10.0ns	5	4
1ajn	-28.78	3.21	-33.11	0.5	2.59	0.05	0.26	2.72	4.33	1.9	0.19	9.0-10.0ns	1	4
1ajp	-26.81	2.64	-31.48	2.81	2.37	0.2	0.17	2.97	4.67	1.18	0.08	0.0-10.0ns	5	4
1ajp	-28.78	1.96	-31.71	2.03	1.85	0.2	0.18	2.5	2.93	0.63	0.06	5.0-10.0ns	5	4
1ajp	-28.86	2.05	-31.81	2.23	1.94	0.22	0.19	2.46	2.95	0.68	0.07	9.0-10.0ns	1	4
1ajq	-21.89	2.58	-28.36	0.46	2.26	0.03	0.16	2.74	6.47	1.25	0.09	0.0-10.0ns	5	4
1ajq	-26.19	2.34	-28.1	0.46	2.18	0.05	0.22	2.64	1.91	0.86	0.09	5.0-10.0ns	5	4
1ajq	-24.15	2.5	-27.11	0.33	2.2	0.03	0.22	2.56	2.96	1.19	0.12	9.0-10.0ns	1	4
1ajv	-67.06	3.56	-71.72	1.41	3.5	0.1	0.25	3.18	4.66	0.63	0.04	0.0-10.0ns	5	4
1ajv	-61.92	4.67	-71.3	0.92	3.78	0.09	0.38	3.64	9.37	2.75	0.27	5.0-10.0ns	5	4
1ajv	-66.9	3.28	-70.61	1.64	2.74	0.16	0.27	2.65	3.71	1.8	0.18	9.0-10.0ns	1	4
1ajx	-41.08	5.37	-52.37	0.97	5.13	0.07	0.36	4.75	11.29	1.58	0.11	0.0-10.0ns	5	4
1ajx	-50.78	3.32	-54.03	0.69	3.21	0.07	0.32	3.1	3.25	0.84	0.08	5.0-10.0ns	5	4
1ajx	-49.03	3.21	-53.04	0.6	3.14	0.06	0.31	3.04	4.01	0.65	0.06	9.0-10.0ns	1	4
1apw	-36.44	3.51	-46.03	1.45	3.31	0.1	0.23	3.75	9.6	1.19	0.08	0.0-10.0ns	5	4
1apw	-40.29	3.4	-45.32	1.79	2.85	0.18	0.28	2.93	5.03	1.86	0.18	5.0-10.0ns	5	4
1apw	-40.29	2.84	-45.11	1.26	2.7	0.13	0.27	2.94	4.82	0.85	0.08	9.0-10.0ns	1	4
1ax0	-12.11	3.52	-17.95	1.62	3.12	0.11	0.22	3.17	5.84	1.62	0.11	0.0-10.0ns	5	4
1ax0	-12.13	3.26	-16.94	1.35	2.77	0.13	0.28	2.8	4.8	1.72	0.17	5.0-10.0ns	5	4
1ax0	-14.86	2.85	-17.8	1.26	2.62	0.12	0.26	2.83	2.94	1.11	0.11	9.0-10.0ns	1	4
1axz	-16.27	2.42	-20.74	0.95	2.32	0.07	0.16	2.87	4.47	0.68	0.05	0.0-10.0ns	5	4
1axz	-15.33	3.68	-20.25	1.6	2.33	0.16	0.23	2.76	4.92	2.85	0.28	5.0-10.0ns	5	4
1axz	-18.08	2.21	-20.27	1.65	2	0.16	0.2	2.34	2.18	0.96	0.1	9.0-10.0ns	1	4
1b05	-52.53	4.78	-63.77	4.25	3.72	0.3	0.26	5.46	11.24	3	0.21	0.0-10.0ns	5	4
1b05	-56.8	4.12	-63.43	3.57	3.88	0.36	0.39	4.28	6.63	1.39	0.14	5.0-10.0ns	5	4
1b05	-54.17	3.91	-61.92	2.57	3.72	0.26	0.37	4.82	7.75	1.21	0.12	9.0-10.0ns	1	4
1b0h	-65.87	7.75	-77.99	1.98	4.98	0.14	0.35	7.04	12.12	5.94	0.42	0.0-10.0ns	5	4
1b0h	-64.73	5.89	-75.11	2.01	4.23	0.2	0.42	6.47	10.38	4.1	0.41	5.0-10.0ns	5	4
1b0h	-66.76	4.04	-74.1	1.59	3.58	0.16	0.36	5.06	7.34	1.89	0.19	9.0-10.0ns	1	4
1b1h	-61.83	3.88	-71.09	2.07	3.43	0.15	0.24	4.59	9.26	1.82	0.13	0.0-10.0ns	5	4
1b1h	-60.04	4.13	-70.44	1.86	3.65	0.18	0.36	5.26	10.4	1.94	0.19	5.0-10.0ns	5	4
1b1h	-66	3.58	-71.31	1.93	3.4	0.19	0.34	3.82	5.31	1.1	0.11	9.0-10.0ns	1	4
1b40	-63.07	4.28	-71.88	2.16	3.76	0.15	0.26	5.07	8.81	2.05	0.14	0.0-10.0ns	5	4
1b40	-63.48	3.96	-72.13	1.98	3.73	0.2	0.37	4.72	8.64	1.32	0.13	5.0-10.0ns	5	4
1b40	-65.38	3.7	-71.93	1.81	3.35	0.18	0.33	4.32	6.55	1.57	0.16	9.0-10.0ns	1	4
1b46	-54.8	4	-64.54	4.17	3.4	0.29	0.24	4.94	9.74	2.1	0.15	0.0-10.0ns	5	4
1b46	-57.07	3.89	-64.07	4.03	3.36	0.4	0.33	4.45	7	1.95	0.19	5.0-10.0ns	5	4
1b46	-57.77	3.98	-63.99	2.25	3.13	0.22	0.31	4.25	6.23	2.44	0.24	9.0-10.0ns	1	4
1b4h	-45.49	4.84	-60.12	4.22	3.72	0.3	0.26	6.42	14.63	3.09	0.22	0.0-10.0ns	5	4
1b4h	-52.5	3.99	-58.83	1.45	3.62	0.14	0.36	6.38	6.32	1.68	0.17	5.0-10.0ns	5	4
1b4h	-50.1	4.06	-59.51	2.18	3.69	0.22	0.37	5.7	9.41	1.68	0.17	9.0-10.0ns	1	4
1b6h	-53.93	5.11	-65.48	2.26	3.68	0.16	0.26	5.03	11.55	3.54	0.25	0.0-10.0ns	5	4
1b6h	-57.28	4.28	-64.63	2.03	3.37	0.2	0.34	4.8	7.35	2.64	0.26	5.0-10.0ns	5	4
1b6h	-54.77	3.89	-64.45	1.95	3.44	0.19	0.34	4.64	9.67	1.81	0.18	9.0-10.0ns	1	4
1b6k	-58.23	4.34	-72.32	1.71	3.84	0.12	0.27	4.19	14.09	2.03	0.14	0.0-10.0ns	5	4
1b6k	-67.6	3.98	-72.42	1.51	3.36	0.15	0.33	4.21	4.82	2.14	0.21	5.0-10.0ns	5	4
1b6k	-64.72	4.08	-73.11	0.63	3.5	0.06	0.35	3.96	8.39	2.09	0.21	9.0-10.0ns	1	4
1b7h	-56.08	4.9	-69.19	2.14	3.57	0.15	0.25	6.48	13.11	3.35	0.24	0.0-10.0ns	5	4
1b7h	-63.03	3.97	-68.88	1.95	3.52	0.19	0.35	5.24	5.86	1.82	0.18	5.0-10.0ns	5	4
1b7h	-60.65	4.78	-68.63	1.93	3.68	0.19	0.37	5.6	7.98	3.04	0.3	9.0-10.0ns	1	4
1b9j	-50.68	5.47	-65.07	5.17	3.72	0.36	0.26	8.37	14.39	4	0.28	0.0-10.0ns	5	4
1b9j	-56.43	3.21	-63.39	2.02	3.07	0.2	0.31	4.27	6.96	0.92	0.09	5.0-10.0ns	5	4
1b9j	-56.44	5.04	-63.39	2	3.46	0.2	0.34	4.25	6.95	3.67	0.37	9.0-10.0ns	1	4
1bdq	-54.31	3.76	-61.64	0.9	3.57	0.06	0.25	3.93	7.33	1.2	0.08	0.0-10.0ns	5	4
1bdq	-56.18	3.61	-61.19	1.38	3.07	0.14	0.31	3.12	5.01	1.9	0.19	5.0-10.0ns	5	4
1bdq	-55.74	3.67	-61.34	0.9	3.11	0.09	0.31	3.1	5.6	1.96	0.2	9.0-10.0ns	1	4
1bgq	-36.54	3.34	-42.4	1.41	2.63	0.1	0.19	2.88	5.87	2.05	0.14	0.0-10.0ns	5	4
1bgq	-38.5	2.7	-42.33	0.82	2.53	0.08	0.25	2.73	3.83	0.95	0.09	5.0-10.0ns	5	4
1bgq	-38.57	3.07	-42.95	0.97	2.54	0.1	0.25	3	4.38	1.71	0.17	9.0-10.0ns	1	4
1bhf	-41.52	9.97	-55.98	0.53	4.6	0.04	0.32	9.69	14.47	8.85	0.62	0.0-10.0ns	5	4
1bhf	-40.6	4.81	-54.87	1	4.32	0.1	0.43	8.22	14.27	2.11	0.21	5.0-10.0ns	5	4
1bhf	-46.13	5.1	-55.75	1.52	3.94	0.15	0.39	6.77	9.62	3.23	0.32	9.0-10.0ns	1	4
1bp0	-24.04	6.8	-38.66	2.28	3.68	0.16	0.26	7.33	14.62	5.72	0.4	0.0-10.0ns	5	4
1bp0	-30.42	3.5	-37.16	3.84	3.14	0.38	0.31	8.01	6.75	1.56	0.15	5.0-10.0ns	5	4
1bp0	-26.92	4.67	-36.07	0.73	3.05	0.07	0.3	4.79	9.15	3.54	0.35	9.0-10.0ns	1	4
1bq4	18.46	6.49	-22.07	1.35	3.86	0.1	0.27	16.76	40.53	5.22	0.37	0.0-10.0ns	5	4
1bq4	10.71	9.62	-20.82	1.56	3.83	0.16	0.38	18.72	31.53	8.83	0.88	5.0-10.0ns	5	4
1bq4	-6.47	5.53	-24.5	0.96	2.5	0.1	0.25	11.86	18.03	4.93	0.49	9.0-10.0ns	1	4
1br6	-20.58	6.9	-36.2	0.48	3.77	0.03	0.27	6.44	15.62	5.77	0.41	0.0-10.0ns	5	4
1br6	-26.38	4.68	-35.87	0.49	3.59	0.05	0.36	5.59	9.49	3	0.3	5.0-10.0ns	5	4
1br6	-26.85	3.84	-33.66	1.34	3.42	0.13	0.34	3.74	6.8	1.74	0.17	9.0-10.0ns	1	4
1bv7	-76.55	4.89	-84.53	1.39	4.65	0.1	0.33	4.48	7.98	1.53	0.11	0.0-10.0ns	5	4
1bv7	-77.42	5.39	-84.55	0.91	5	0.09	0.5	4.69	7.13	2	0.2	5.0-10.0ns	5	4
1bv7	-87.48	3.43	-90.5	1.77	3.16	0.18	0.31	3.13	3.02	1.31	0.13	9.0-10.0ns	1	4
1bv9	-67.88	6.66	-77.56	0.86	5.99	0.06	0.42	5.94	9.68	2.92	0.21	0.0-10.0ns	5	4
1bv9	-67.49	4.1	-73.19	0.74	3.88	0.07	0.39	4.04	5.7	1.33	0.13	5.0-10.0ns	5	4
1bv9	-66.03	4.16	-71.47	0.95	3.65	0.09	0.36	3.68	5.43	2.01	0.2	9.0-10.0ns	1	4
1bwa	-49.7	7.07	-62.09	1.54	6.63	0.11	0.47	7.52	12.39	2.46	0.17	0.0-10.0ns	5	4
1bwa	-51.87	4.5	-58.64	1.91	3.81	0.19	0.38	4.23	6.77	2.39	0.24	5.0-10.0ns	5	4
1bwa	-50.22	3.3	-55.71	2.16	3.11	0.22	0.31	3.11	5.49	1.12	0.11	9.0-10.0ns	1	4
1bxo	-29.4	6.29	-41.05	2.61	5.9	0.18	0.42	6.16	11.65	2.18	0.15	0.0-10.0ns	5	4
1bxo	-30.84	6.01	-39.29	1.67	5.25	0.17	0.52	4.86	8.45	2.94	0.29	5.0-10.0ns	5	4
1bxo	-40.67	3.08	-44.42	2	2.89	0.2	0.29	2.82	3.74	1.06	0.11	9.0-10.0ns	1	4
1bxq	-45.29	4.16	-55.61	2.17	4.04	0.15	0.29	5.13	10.32	0.99	0.07	0.0-10.0ns	5	4
1bxq	-51.92	3.59	-56.34	1.56	3.4	0.15	0.34	3.76	4.42	1.13	0.11	5.0-10.0ns	5	4
1bxq	-52.99	3.62	-56.77	1.33	3.42	0.13	0.34	3.2	3.78	1.16	0.12	9.0-10.0ns	1	4
1bzc	-35.88	5.54	-56.33	1.22	3.62	0.09	0.26	8.65	20.45	4.19	0.3	0.0-10.0ns	5	4
1bzc	-39.47	6.58	-56.08	3.14	3.51	0.31	0.35	10.3	16.6	5.57	0.55	5.0-10.0ns	5	4
1bzc	-37.96	4.73	-53.35	2.07	3.34	0.21	0.33	9.36	15.39	3.35	0.33	9.0-10.0ns	1	4
1c3x	-26.08	3.27	-29.04	1.58	3.22	0.11	0.23	3.21	2.97	0.56	0.04	0.0-10.0ns	5	4
1c3x	-29.26	2.31	-31.57	0.44	1.9	0.04	0.19	2.05	2.3	1.31	0.13	5.0-10.0ns	5	4
1c3x	-28.53	2.16	-32.39	0.51	1.96	0.05	0.19	2.01	3.86	0.9	0.09	9.0-10.0ns	1	4
1c70	-69.21	5.41	-80.61	1.15	4.88	0.08	0.34	5.43	11.39	2.33	0.16	0.0-10.0ns	5	4
1c70	-77.5	4.17	-82.4	1.53	3.79	0.15	0.38	3.89	4.9	1.75	0.17	5.0-10.0ns	5	4
1c70	-74.92	4.77	-80.95	1.02	4.27	0.1	0.42	4.52	6.03	2.12	0.21	9.0-10.0ns	1	4
1c83	-24.4	3.94	-36.99	2.27	3.44	0.16	0.24	6.56	12.58	1.92	0.14	0.0-10.0ns	5	4
1c83	-30.43	4.11	-37.56	1.49	2.86	0.15	0.28	5.56	7.13	2.96	0.29	5.0-10.0ns	5	4
1c83	-29.91	4.77	-37.68	1.05	2.92	0.1	0.29	5.61	7.77	3.77	0.37	9.0-10.0ns	1	4
1c84	-19.53	5.48	-37.73	2.21	2.75	0.16	0.19	6.54	18.2	4.74	0.33	0.0-10.0ns	5	4
1c84	-30.18	3.9	-37.98	1.5	2.64	0.15	0.26	5.2	7.8	2.86	0.29	5.0-10.0ns	5	4
1c84	-32.69	2.84	-37.49	1.14	2.65	0.11	0.26	5.08	4.8	1.03	0.1	9.0-10.0ns	1	4
1c86	-26.48	4.84	-37.25	0.78	2.97	0.05	0.21	5.96	10.77	3.83	0.27	0.0-10.0ns	5	4
1c86	-32.16	3.28	-37.39	1.16	3.18	0.12	0.32	5.79	5.23	0.81	0.08	5.0-10.0ns	5	4
1c86	-33.22	3.1	-38.23	1.09	2.75	0.11	0.27	3.57	5.01	1.42	0.14	9.0-10.0ns	1	4
1c87	-28.65	3.65	-37.83	1.06	2.78	0.07	0.2	4.79	9.18	2.35	0.17	0.0-10.0ns	5	4
1c87	-31.17	3.69	-38.59	1.45	2.72	0.14	0.27	4.89	7.41	2.49	0.25	5.0-10.0ns	5	4
1c87	-31.32	3.34	-37.46	1.11	2.82	0.11	0.28	5.14	6.14	1.78	0.18	9.0-10.0ns	1	4
1c88	-24.77	4.19	-35.44	0.92	3.68	0.06	0.26	6.2	10.68	1.99	0.14	0.0-10.0ns	5	4
1c88	-27.22	4.03	-35.23	1.24	3.11	0.12	0.31	5.17	8	2.56	0.25	5.0-10.0ns	5	4
1c88	-32.52	4.29	-38.01	1.33	3.07	0.13	0.31	4.43	5.5	3	0.3	9.0-10.0ns	1	4
1d4h	-63.66	6.64	-74.95	0.94	6.23	0.07	0.44	6.78	11.29	2.32	0.16	0.0-10.0ns	5	4
1d4h	-62.36	7.18	-71.69	1.4	5.3	0.14	0.53	5.87	9.33	4.84	0.48	5.0-10.0ns	5	4
1d4h	-66.77	5.41	-74.43	0.95	5.11	0.09	0.51	5.34	7.66	1.77	0.18	9.0-10.0ns	1	4
1d4i	-69.07	5.32	-77.49	1.55	5.02	0.11	0.35	4.88	8.43	1.76	0.12	0.0-10.0ns	5	4
1d4i	-67.4	5.77	-75.61	1.24	3.97	0.12	0.4	4.36	8.21	4.18	0.42	5.0-10.0ns	5	4
1d4i	-69.07	3.14	-73.43	1.76	3.02	0.17	0.3	3.23	4.36	0.84	0.08	9.0-10.0ns	1	4
1d4j	-67.34	8.69	-79.87	1.45	7.26	0.1	0.51	8.45	12.54	4.77	0.34	0.0-10.0ns	5	4
1d4j	-66.4	6.2	-75.12	2.05	5.24	0.2	0.52	6.56	8.71	3.31	0.33	5.0-10.0ns	5	4
1d4j	-67.58	3.41	-71.23	1.74	3.13	0.17	0.31	3.19	3.64	1.36	0.14	9.0-10.0ns	1	4
1d4k	-76.02	6.43	-84.46	1.18	4.15	0.08	0.29	4.61	8.44	4.91	0.35	0.0-10.0ns	5	4
1d4k	-79.1	4.51	-84.29	1.69	4.12	0.17	0.41	4.59	5.19	1.84	0.18	5.0-10.0ns	5	4
1d4k	-75.08	4.28	-81.24	1.68	3.58	0.17	0.36	3.85	6.16	2.35	0.23	9.0-10.0ns	1	4
1d4l	-66.76	4.52	-75.16	1.38	4.24	0.1	0.3	4.43	8.4	1.55	0.11	0.0-10.0ns	5	4
1d4l	-69.27	3.88	-75.55	1.4	3.67	0.14	0.37	3.73	6.28	1.26	0.13	5.0-10.0ns	5	4
1d4l	-69.11	4.34	-75.17	1.1	3.71	0.11	0.37	3.81	6.06	2.26	0.22	9.0-10.0ns	1	4
1d7i	-13.07	2.19	-16.45	0.34	1.95	0.02	0.14	1.97	3.38	1	0.07	0.0-10.0ns	5	4
1d7i	-12.21	2.44	-16.5	0.43	2.19	0.04	0.22	2.23	4.29	1.09	0.11	5.0-10.0ns	5	4
1d7i	-14.83	1.84	-16.68	0.52	1.67	0.05	0.17	1.71	1.85	0.77	0.08	9.0-10.0ns	1	4
1d7j	5.52	3.24	-0.92	0.89	2.95	0.06	0.21	3.16	6.44	1.33	0.09	0.0-10.0ns	5	4
1d7j	-0.16	0.76	-0.15	0.89	0.76	0.09	0.08	1.06	-0.01	0.01	0	5.0-10.0ns	5	4
1d7j	-0.79	1.79	-0.83	0.85	1.78	0.08	0.18	2.14	0.04	0.18	0.02	9.0-10.0ns	1	4
1db1	-64.17	3.35	-69.06	1.67	2.93	0.12	0.21	2.83	4.89	1.63	0.11	0.0-10.0ns	5	4
1db1	-63.28	3.75	-68.4	1.66	2.82	0.17	0.28	2.81	5.12	2.48	0.25	5.0-10.0ns	5	4
1db1	-65.84	3.59	-69.23	1.85	2.67	0.18	0.27	2.61	3.39	2.39	0.24	9.0-10.0ns	1	4
1det	-17.61	4.14	-26.01	2.76	2.95	0.19	0.21	5.45	8.4	2.91	0.21	0.0-10.0ns	5	4
1det	-18.28	4.73	-26.41	3.17	3.31	0.32	0.33	5.92	8.13	3.37	0.34	5.0-10.0ns	5	4
1det	-19.39	4.37	-26.76	3.87	3.03	0.39	0.3	4.7	7.37	3.16	0.31	9.0-10.0ns	1	4
1df8	-36.41	2.67	-42.24	0.16	2.53	0.01	0.18	3.42	5.84	0.83	0.06	0.0-10.0ns	5	4
1df8	-39.6	2.99	-43.04	0.23	2.01	0.02	0.2	2.85	3.43	2.21	0.22	5.0-10.0ns	5	4
1df8	-37.89	3.27	-42.67	0.39	2.33	0.04	0.23	2.87	4.78	2.29	0.23	9.0-10.0ns	1	4
1dfo	-38.32	5.28	-56	1.9	3.09	0.13	0.22	9.95	17.68	4.29	0.3	0.0-10.0ns	5	4
1dfo	-39.27	7.3	-56.64	1.37	3.45	0.14	0.34	9.76	17.38	6.43	0.64	5.0-10.0ns	5	4
1dfo	-44.02	6.7	-57.65	1.8	3.08	0.18	0.31	7.45	13.63	5.95	0.59	9.0-10.0ns	1	4
1dhi	-36.76	6.08	-51.12	2.05	3.3	0.14	0.23	9.9	14.36	5.1	0.36	0.0-10.0ns	5	4
1dhi	-36.99	4.31	-50.76	2.33	3.64	0.23	0.36	10.66	13.77	2.3	0.23	5.0-10.0ns	5	4
1dhi	-33.81	5.57	-49.75	1.42	3.6	0.14	0.36	7.43	15.94	4.24	0.42	9.0-10.0ns	1	4
1dhj	-33.97	7.86	-50.53	2.35	3.47	0.17	0.24	11.77	16.57	7.05	0.5	0.0-10.0ns	5	4
1dhj	-29.21	9.36	-51.36	3.72	3.02	0.37	0.3	11.58	22.16	8.87	0.88	5.0-10.0ns	5	4
1dhj	-37.62	6.34	-51.41	2.44	3.11	0.24	0.31	9.28	13.79	5.53	0.55	9.0-10.0ns	1	4
1dl7	-27.34	5.08	-36.21	2.14	4.08	0.15	0.29	3.97	8.87	3.03	0.21	0.0-10.0ns	5	4
1dl7	-29.68	3.07	-33.85	1	2.81	0.1	0.28	3	4.16	1.22	0.12	5.0-10.0ns	5	4
1dl7	-30.33	3.78	-35.26	0.97	3.44	0.1	0.34	3.62	4.93	1.56	0.15	9.0-10.0ns	1	4
1dmp	-47.74	12.21	-59.39	2.24	10.47	0.16	0.74	10.29	11.65	6.29	0.44	0.0-10.0ns	5	4
1dmp	-42.37	6.53	-50.7	0.7	5.97	0.07	0.59	5.98	8.33	2.65	0.26	5.0-10.0ns	5	4
1dmp	-38.74	3.86	-45.14	0.68	3.25	0.07	0.32	3.66	6.4	2.1	0.21	9.0-10.0ns	1	4
1dqx	-23.3	12.22	-45.54	6.66	4.46	0.47	0.31	7.99	22.24	11.38	0.8	0.0-10.0ns	5	4
1dqx	-39.64	3.56	-45.47	2.42	3.13	0.24	0.31	7.12	5.83	1.69	0.17	5.0-10.0ns	5	4
1dqx	-37.18	4.04	-47.25	1.98	3.13	0.2	0.31	6.52	10.07	2.55	0.25	9.0-10.0ns	1	4
1drk	-22.83	3.48	-27.44	0.73	3.3	0.05	0.23	3.27	4.61	1.1	0.08	0.0-10.0ns	5	4
1drk	-23.41	3.74	-27.79	0.53	3.02	0.05	0.3	3.08	4.38	2.21	0.22	5.0-10.0ns	5	4
1drk	-24.46	3.82	-28.59	0.84	3.32	0.08	0.33	3.41	4.14	1.89	0.19	9.0-10.0ns	1	4
1dzk	-25.09	1.81	-27.81	0.47	1.56	0.03	0.11	1.51	2.72	0.91	0.06	0.0-10.0ns	5	4
1dzk	-26.28	1.53	-27.59	0.61	1.49	0.06	0.15	1.5	1.31	0.35	0.03	5.0-10.0ns	5	4
1dzk	-26.19	1.57	-27.54	0.44	1.5	0.04	0.15	1.44	1.35	0.47	0.05	9.0-10.0ns	1	4
1e1v	-31.53	2.88	-38.33	0.38	2.3	0.03	0.16	2.49	6.8	1.73	0.12	0.0-10.0ns	5	4
1e1v	-36.68	2.3	-38.62	0.57	2.14	0.06	0.21	2.09	1.94	0.83	0.08	5.0-10.0ns	5	4
1e1v	-34.91	3.11	-38.77	0.45	2.31	0.04	0.23	2.31	3.87	2.09	0.21	9.0-10.0ns	1	4
1e1x	-35.73	2.63	-38.92	0.82	2.49	0.06	0.18	2.5	3.19	0.86	0.06	0.0-10.0ns	5	4
1e1x	-35.77	2.62	-38.57	0.95	2.42	0.09	0.24	2.41	2.8	1.01	0.1	5.0-10.0ns	5	4
1e1x	-34.03	2.55	-38.39	0.79	2.31	0.08	0.23	2.23	4.37	1.09	0.11	9.0-10.0ns	1	4
1e2k	-36.88	3.04	-40.67	0.48	2.88	0.03	0.2	2.91	3.79	1	0.07	0.0-10.0ns	5	4
1e2k	-35.86	3.37	-40.07	0.52	2.75	0.05	0.27	2.98	4.21	1.95	0.19	5.0-10.0ns	5	4
1e2k	-38.13	2.82	-41.29	0.53	2.45	0.05	0.24	2.42	3.16	1.4	0.14	9.0-10.0ns	1	4
1e2l	-36.75	2.82	-41.12	0.85	2.65	0.06	0.19	2.69	4.37	0.99	0.07	0.0-10.0ns	5	4
1e2l	-37.11	3.01	-40.92	0.24	2.95	0.02	0.29	2.89	3.81	0.62	0.06	5.0-10.0ns	5	4
1e2l	-37.36	3.19	-41.7	0.52	2.88	0.05	0.29	2.87	4.34	1.39	0.14	9.0-10.0ns	1	4
1e3v	-26.28	3.59	-32.72	1.94	3.42	0.14	0.24	6.16	6.44	1.07	0.08	0.0-10.0ns	5	4
1e3v	-29.76	3.21	-33.02	0.65	2.99	0.06	0.3	2.98	3.26	1.17	0.12	5.0-10.0ns	5	4
1e3v	-32.95	3.08	-36.04	1.64	2.45	0.16	0.24	3.24	3.1	1.87	0.19	9.0-10.0ns	1	4
1e6s	-15.07	4.49	-22.8	0.41	3.42	0.03	0.24	3.69	7.72	2.91	0.21	0.0-10.0ns	5	4
1e6s	-18.73	2.56	-21.6	1.3	2.2	0.13	0.22	2.78	2.87	1.31	0.13	5.0-10.0ns	5	4
1e6s	-18.11	2.09	-21.87	1.51	1.92	0.15	0.19	2.35	3.76	0.83	0.08	9.0-10.0ns	1	4
1ebw	-61.89	5.26	-70.04	1.36	4.84	0.1	0.34	5.09	8.15	2.07	0.15	0.0-10.0ns	5	4
1ebw	-59.79	4.96	-68.27	1.93	3.9	0.19	0.39	4.66	8.47	3.06	0.3	5.0-10.0ns	5	4
1ebw	-58.97	4.94	-67.51	1.44	4.15	0.14	0.41	4.37	8.54	2.68	0.27	9.0-10.0ns	1	4
1eby	-64.7	4.94	-77.14	1.96	3.78	0.14	0.27	4.02	12.44	3.18	0.22	0.0-10.0ns	5	4
1eby	-73.58	3	-77.24	1.37	2.81	0.14	0.28	2.96	3.66	1.05	0.1	5.0-10.0ns	5	4
1eby	-74.17	3.17	-77.93	1.55	2.85	0.15	0.28	2.98	3.75	1.38	0.14	9.0-10.0ns	1	4
1ebz	-62.48	5.85	-73.02	1.55	4.88	0.11	0.34	5.85	10.55	3.23	0.23	0.0-10.0ns	5	4
1ebz	-67.07	5.14	-71.98	1.85	5.1	0.18	0.51	5.95	4.91	0.7	0.07	5.0-10.0ns	5	4
1ebz	-66.07	4.52	-72.36	1.7	4.15	0.17	0.41	4.8	6.29	1.78	0.18	9.0-10.0ns	1	4
1ec0	-77.75	4.78	-89.87	1.41	4.08	0.1	0.29	4.42	12.13	2.49	0.18	0.0-10.0ns	5	4
1ec0	-83.09	4.61	-88.79	1.28	4.37	0.13	0.44	4.72	5.71	1.46	0.15	5.0-10.0ns	5	4
1ec0	-80.03	3.86	-85.29	1.33	3.65	0.13	0.36	3.85	5.27	1.25	0.12	9.0-10.0ns	1	4
1ec1	-71.09	5.84	-83	2.18	4.64	0.15	0.33	4.8	11.91	3.54	0.25	0.0-10.0ns	5	4
1ec1	-75.66	3.62	-81	1.98	3.2	0.2	0.32	3.19	5.33	1.68	0.17	5.0-10.0ns	5	4
1ec1	-71.69	4.56	-79.44	1.69	3.2	0.17	0.32	3.48	7.76	3.24	0.32	9.0-10.0ns	1	4
1ecv	-25.96	3.7	-37.4	1.61	3.28	0.11	0.23	5.85	11.44	1.72	0.12	0.0-10.0ns	5	4
1ecv	-29.69	3.95	-36.96	1.51	2.9	0.15	0.29	5.11	7.28	2.68	0.27	5.0-10.0ns	5	4
1ecv	-26.65	4.54	-36.57	0.52	3.34	0.05	0.33	5.04	9.91	3.08	0.31	9.0-10.0ns	1	4
1ela	-32.82	6.05	-44.68	2.38	4.35	0.17	0.31	7.47	11.86	4.2	0.3	0.0-10.0ns	5	4
1ela	-33.53	5.53	-46.2	1.84	4.64	0.18	0.46	6.65	12.67	3.01	0.3	5.0-10.0ns	5	4
1ela	-45.33	3.18	-50.08	1.95	2.79	0.19	0.28	3.86	4.75	1.51	0.15	9.0-10.0ns	1	4
1eld	-39.44	3.41	-43.17	1.3	3.34	0.09	0.24	3.63	3.73	0.69	0.05	0.0-10.0ns	5	4
1eld	-39.09	4	-43.66	1.32	3.81	0.13	0.38	4.05	4.57	1.2	0.12	5.0-10.0ns	5	4
1eld	-40.57	3.19	-44.87	1.03	2.67	0.1	0.27	3.18	4.3	1.75	0.17	9.0-10.0ns	1	4
1ele	-37.16	3.94	-42.56	1.37	3.42	0.1	0.24	3.73	5.41	1.94	0.14	0.0-10.0ns	5	4
1ele	-39.22	3.5	-42.37	1.11	3.19	0.11	0.32	3.53	3.16	1.43	0.14	5.0-10.0ns	5	4
1ele	-36.14	4.04	-40.67	0.77	3.34	0.08	0.33	3.9	4.53	2.26	0.23	9.0-10.0ns	1	4
1enu	-15.67	3.13	-25.55	0.38	1.91	0.03	0.13	4.11	9.88	2.48	0.17	0.0-10.0ns	5	4
1enu	-21.43	2.55	-25.69	0.87	1.86	0.09	0.18	3	4.26	1.75	0.17	5.0-10.0ns	5	4
1enu	-18.25	4.01	-25.38	0.41	1.9	0.04	0.19	3.23	7.13	3.53	0.35	9.0-10.0ns	1	4
1erb	-49.31	3.87	-54.86	1.09	3.23	0.08	0.23	3.51	5.55	2.13	0.15	0.0-10.0ns	5	4
1erb	-52.78	3.84	-55.14	1	3.68	0.1	0.37	3.87	2.37	1.11	0.11	5.0-10.0ns	5	4
1erb	-53.02	3.34	-55.36	0.66	3.17	0.07	0.32	3.44	2.34	1.07	0.11	9.0-10.0ns	1	4
1ez9	-45.14	5.18	-54.62	2.72	4.85	0.19	0.34	7.5	9.49	1.82	0.13	0.0-10.0ns	5	4
1ez9	-49.75	5.3	-56.33	3.18	5.09	0.32	0.51	6.97	6.58	1.49	0.15	5.0-10.0ns	5	4
1ez9	-50.92	3.74	-58.08	2.81	3.24	0.28	0.32	4.39	7.16	1.87	0.19	9.0-10.0ns	1	4
1f4e	-9.58	4.66	-19.3	1.15	3.8	0.08	0.27	4.81	9.72	2.69	0.19	0.0-10.0ns	5	4
1f4e	-14.98	3.88	-20.49	1.01	3.69	0.1	0.37	4.75	5.51	1.18	0.12	5.0-10.0ns	5	4
1f4e	-20.25	2.61	-22.82	0.8	2.15	0.08	0.21	2.84	2.57	1.47	0.15	9.0-10.0ns	1	4
1f4g	-21.33	7.47	-42.37	3.64	5.27	0.26	0.37	12.03	21.04	5.3	0.37	0.0-10.0ns	5	4
1f4g	-27.01	8.69	-40.56	2.72	5.2	0.27	0.52	11.01	13.55	6.96	0.69	5.0-10.0ns	5	4
1f4g	-22.33	6.72	-35.1	1.74	3	0.17	0.3	6.57	12.77	6.01	0.6	9.0-10.0ns	1	4
1f4x	-31.87	3.16	-35.77	1.14	2.67	0.08	0.19	2.96	3.9	1.69	0.12	0.0-10.0ns	5	4
1f4x	-31.97	3.35	-36.13	1.09	2.83	0.11	0.28	2.96	4.16	1.79	0.18	5.0-10.0ns	5	4
1f4x	-30.42	2.72	-34.9	0.37	2.46	0.04	0.25	2.5	4.48	1.16	0.12	9.0-10.0ns	1	4
1fcx	-64.61	3.01	-69.28	0.93	2.57	0.07	0.18	3.16	4.68	1.56	0.11	0.0-10.0ns	5	4
1fcx	-64.83	3.23	-69.42	1.03	3.15	0.1	0.31	3.51	4.59	0.72	0.07	5.0-10.0ns	5	4
1fcx	-64.62	3.1	-69.61	1.24	2.56	0.12	0.25	2.72	5	1.76	0.17	9.0-10.0ns	1	4
1fcy	-58.12	3.49	-64.37	1.13	3.21	0.08	0.23	3.58	6.25	1.36	0.1	0.0-10.0ns	5	4
1fcy	-58.69	2.89	-63.87	0.82	2.59	0.08	0.26	3.36	5.17	1.28	0.13	5.0-10.0ns	5	4
1fcy	-60.44	3.13	-64.41	1.37	2.71	0.14	0.27	3.19	3.98	1.56	0.16	9.0-10.0ns	1	4
1fcz	-60.43	2.98	-66.37	1.11	2.55	0.08	0.18	3.26	5.94	1.54	0.11	0.0-10.0ns	5	4
1fcz	-60.16	4.12	-65.74	1.26	2.55	0.13	0.25	2.99	5.58	3.24	0.32	5.0-10.0ns	5	4
1fcz	-61.46	3.12	-65.84	0.68	2.58	0.07	0.26	3.04	4.37	1.76	0.18	9.0-10.0ns	1	4
1fd0	-60.92	3.25	-67.19	1.5	2.8	0.11	0.2	3.56	6.27	1.65	0.12	0.0-10.0ns	5	4
1fd0	-62.04	3.15	-67.73	1.18	2.62	0.12	0.26	3.12	5.69	1.74	0.17	5.0-10.0ns	5	4
1fd0	-64.2	2.56	-68.4	1.28	2.41	0.13	0.24	2.57	4.2	0.87	0.09	9.0-10.0ns	1	4
1fh7	-23.17	4.74	-33.07	1.2	3.68	0.08	0.26	4	9.9	3	0.21	0.0-10.0ns	5	4
1fh7	-26.86	3.27	-31.24	0.74	2.92	0.07	0.29	3.24	4.38	1.48	0.15	5.0-10.0ns	5	4
1fh7	-25.74	3.16	-30.75	0.73	2.78	0.07	0.28	3.27	5.01	1.49	0.15	9.0-10.0ns	1	4
1fh8	-24.76	4.56	-35.39	0.62	3.76	0.04	0.27	4.67	10.63	2.57	0.18	0.0-10.0ns	5	4
1fh8	-27.96	4.95	-34.33	0.96	4.03	0.1	0.4	4.77	6.37	2.87	0.29	5.0-10.0ns	5	4
1fh8	-24.84	4.05	-30.52	0.94	2.87	0.09	0.29	3.69	5.69	2.85	0.28	9.0-10.0ns	1	4
1fh9	-28.3	5	-37.6	1.06	4.46	0.07	0.31	5.92	9.3	2.25	0.16	0.0-10.0ns	5	4
1fh9	-33.63	3.73	-39.76	1.11	3.31	0.11	0.33	4.3	6.13	1.73	0.17	5.0-10.0ns	5	4
1fh9	-37.17	4.16	-42.25	1.08	3.63	0.11	0.36	4.15	5.08	2.03	0.2	9.0-10.0ns	1	4
1fhd	-36.73	3.06	-42.15	1.01	2.99	0.07	0.21	3.46	5.43	0.66	0.05	0.0-10.0ns	5	4
1fhd	-38.65	3.59	-43.09	0.74	2.96	0.07	0.29	3.34	4.44	2.02	0.2	5.0-10.0ns	5	4
1fhd	-36.62	3.58	-42.18	0.61	3.27	0.06	0.33	3.73	5.57	1.45	0.14	9.0-10.0ns	1	4
1fj4	-28.38	2.38	-32.09	0.96	2.28	0.07	0.16	2.23	3.71	0.65	0.05	0.0-10.0ns	5	4
1fj4	-29.57	2.11	-32.32	1.03	2.07	0.1	0.21	2.05	2.75	0.44	0.04	5.0-10.0ns	5	4
1fj4	-30.16	1.93	-32.68	0.7	1.84	0.07	0.18	1.79	2.52	0.57	0.06	9.0-10.0ns	1	4
1fkg	-41.23	3.15	-45.66	1.5	2.9	0.11	0.2	3	4.43	1.21	0.09	0.0-10.0ns	5	4
1fkg	-41.13	3.33	-45.92	1.64	2.93	0.16	0.29	2.99	4.79	1.59	0.16	5.0-10.0ns	5	4
1fkg	-41.14	2.84	-45.79	1.09	2.72	0.11	0.27	2.77	4.65	0.83	0.08	9.0-10.0ns	1	4
1fkh	-38.89	3.97	-45.01	1.32	3.72	0.09	0.26	3.92	6.11	1.39	0.1	0.0-10.0ns	5	4
1fkh	-42.34	4	-46.71	1.3	3.92	0.13	0.39	4.13	4.37	0.82	0.08	5.0-10.0ns	5	4
1fkh	-44.73	3.46	-48.37	1.19	3.14	0.12	0.31	3.12	3.64	1.47	0.15	9.0-10.0ns	1	4
1fki	-39.65	2.98	-42.93	1.37	2.82	0.1	0.2	2.79	3.28	0.94	0.07	0.0-10.0ns	5	4
1fki	-39.31	2.91	-42.94	0.73	2.69	0.07	0.27	2.77	3.63	1.09	0.11	5.0-10.0ns	5	4
1fki	-35.82	4.53	-43.09	1.35	2.95	0.13	0.29	2.94	7.27	3.43	0.34	9.0-10.0ns	1	4
1fl3	-43.02	2.87	-50.62	0.73	2.29	0.05	0.16	3.25	7.6	1.73	0.12	0.0-10.0ns	5	4
1fl3	-45.55	2.7	-51.44	0.44	2.54	0.04	0.25	3.4	5.89	0.92	0.09	5.0-10.0ns	5	4
1fl3	-47.15	2.68	-51.04	0.2	2.3	0.02	0.23	3.04	3.89	1.39	0.14	9.0-10.0ns	1	4
1fv0	-36.12	3.38	-44.12	1.06	3.05	0.07	0.22	5.33	8	1.44	0.1	0.0-10.0ns	5	4
1fv0	-37.22	6.23	-43.94	1.79	3.33	0.18	0.33	6.07	6.71	5.26	0.52	5.0-10.0ns	5	4
1fv0	-30.68	5.05	-43.34	1	3.87	0.1	0.39	6.23	12.67	3.25	0.32	9.0-10.0ns	1	4
1g2k	-61.97	3.9	-69.09	1.2	3.54	0.08	0.25	3.39	7.12	1.64	0.12	0.0-10.0ns	5	4
1g2k	-61.68	3.98	-67.72	1.64	3.43	0.16	0.34	3.46	6.04	2.01	0.2	5.0-10.0ns	5	4
1g2k	-64.41	3.79	-69.51	1.81	3.49	0.18	0.35	3.55	5.09	1.48	0.15	9.0-10.0ns	1	4
1g2o	-42.49	2.68	-47.69	1.21	2.63	0.09	0.19	2.75	5.19	0.55	0.04	0.0-10.0ns	5	4
1g2o	-42.89	2.98	-47.64	0.91	2.69	0.09	0.27	2.82	4.75	1.28	0.13	5.0-10.0ns	5	4
1g2o	-42.22	2.93	-47.48	1.23	2.68	0.12	0.27	2.6	5.25	1.18	0.12	9.0-10.0ns	1	4
1g35	-68.08	4.28	-76.64	1.13	3.94	0.08	0.28	3.99	8.56	1.67	0.12	0.0-10.0ns	5	4
1g35	-70.04	4.12	-75.77	1.04	4.01	0.1	0.4	3.81	5.73	0.92	0.09	5.0-10.0ns	5	4
1g35	-70.56	3.6	-75.13	0.93	3.42	0.09	0.34	3.25	4.57	1.13	0.11	9.0-10.0ns	1	4
1g74	-39.73	3.05	-46.07	0.7	2.73	0.05	0.19	3.67	6.34	1.35	0.1	0.0-10.0ns	5	4
1g74	-42.32	3.43	-45.88	1.14	2.75	0.11	0.27	3.03	3.56	2.05	0.2	5.0-10.0ns	5	4
1g74	-42.45	3.03	-47.11	0.98	2.61	0.1	0.26	2.92	4.67	1.54	0.15	9.0-10.0ns	1	4
1g7g	-44.26	7.11	-61.78	1.24	4.75	0.09	0.33	8.62	17.51	5.29	0.37	0.0-10.0ns	5	4
1g7g	-57.18	4.56	-63.95	1.65	3.86	0.16	0.38	5.99	6.77	2.43	0.24	5.0-10.0ns	5	4
1g7g	-54.82	4.38	-64.08	1.91	3.46	0.19	0.34	5.99	9.26	2.69	0.27	9.0-10.0ns	1	4
1g85	-23.22	1.52	-25	0.7	1.47	0.05	0.1	1.48	1.78	0.39	0.03	0.0-10.0ns	5	4
1g85	-23.71	1.46	-24.76	0.38	1.44	0.04	0.14	1.43	1.05	0.23	0.02	5.0-10.0ns	5	4
1g85	-21.37	1.74	-24.44	0.55	1.53	0.05	0.15	1.51	3.07	0.84	0.08	9.0-10.0ns	1	4
1g98	-13.47	5.74	-29.85	1.72	3.63	0.12	0.26	9.68	16.38	4.45	0.31	0.0-10.0ns	5	4
1g98	-12.2	8.61	-28.81	3.05	3.9	0.3	0.39	10.73	16.61	7.67	0.76	5.0-10.0ns	5	4
1g98	-18.25	4.6	-27.94	2.05	3.31	0.2	0.33	7.93	9.68	3.19	0.32	9.0-10.0ns	1	4
1gcz	-30.59	2.94	-35.21	0.81	2.81	0.06	0.2	2.83	4.62	0.85	0.06	0.0-10.0ns	5	4
1gcz	-33.74	2.71	-35.43	0.96	2.64	0.1	0.26	2.67	1.69	0.62	0.06	5.0-10.0ns	5	4
1gcz	-35.85	3.08	-37.6	0.37	3.03	0.04	0.3	2.96	1.75	0.53	0.05	9.0-10.0ns	1	4
1gni	-42.82	3.38	-51.97	1.13	2.98	0.08	0.21	5.24	9.14	1.6	0.11	0.0-10.0ns	5	4
1gni	-48.21	3.27	-52.48	0.71	2.98	0.07	0.3	4.41	4.27	1.36	0.14	5.0-10.0ns	5	4
1gni	-46.8	2.59	-51.47	0.83	2.45	0.08	0.24	3.36	4.67	0.85	0.08	9.0-10.0ns	1	4
1gpn	-35.9	2.7	-42	0.68	2.4	0.05	0.17	3.01	6.1	1.24	0.09	0.0-10.0ns	5	4
1gpn	-35.29	3.02	-42.24	0.61	2.54	0.06	0.25	2.95	6.95	1.64	0.16	5.0-10.0ns	5	4
1gpn	-40.07	2.48	-43.35	0.16	2.21	0.02	0.22	2.41	3.28	1.13	0.11	9.0-10.0ns	1	4
1gt3	-32.86	1.84	-35.19	0.55	1.75	0.04	0.12	1.74	2.33	0.58	0.04	0.0-10.0ns	5	4
1gt3	-33.54	1.73	-35.08	0.82	1.68	0.08	0.17	1.68	1.55	0.41	0.04	5.0-10.0ns	5	4
1gt3	-32.94	2.09	-34.79	0.8	1.91	0.08	0.19	1.87	1.85	0.86	0.09	9.0-10.0ns	1	4
1gt4	-31.41	2.35	-33.98	0.83	2.29	0.06	0.16	2.13	2.57	0.5	0.03	0.0-10.0ns	5	4
1gt4	-31.89	2.45	-34.05	0.84	2.37	0.08	0.24	2.26	2.16	0.62	0.06	5.0-10.0ns	5	4
1gt4	-31.81	2.58	-34.18	0.47	2.46	0.05	0.24	2.12	2.37	0.78	0.08	9.0-10.0ns	1	4
1gu1	-27.1	3.66	-32.74	0.85	2.67	0.06	0.19	3.21	5.63	2.5	0.18	0.0-10.0ns	5	4
1gu1	-27.54	3.06	-32.39	0.75	2.89	0.07	0.29	3.49	4.85	1.01	0.1	5.0-10.0ns	5	4
1gu1	-28.05	2.64	-33.01	1.55	2.34	0.15	0.23	2.83	4.96	1.24	0.12	9.0-10.0ns	1	4
1gvw	-4.59	8.07	-23.5	3.36	7.13	0.24	0.5	7.44	18.91	3.78	0.27	0.0-10.0ns	5	4
1gvw	-19.45	4.25	-23.78	3.4	4.15	0.34	0.41	4.2	4.33	0.92	0.09	5.0-10.0ns	5	4
1gvw	-23.96	3.78	-26.36	3.68	3.64	0.37	0.36	4.03	2.4	1.02	0.1	9.0-10.0ns	1	4
1gyx	-17.82	2.5	-21.7	0.32	2.26	0.02	0.16	3.01	3.88	1.07	0.08	0.0-10.0ns	5	4
1gyx	-17.2	2.4	-22.05	0.31	1.97	0.03	0.2	2.6	4.84	1.38	0.14	5.0-10.0ns	5	4
1gyx	-19.8	2.24	-22.44	0.18	2.1	0.02	0.21	2.58	2.64	0.78	0.08	9.0-10.0ns	1	4
1gyy	-11.79	3.68	-21.99	0.62	3.05	0.04	0.22	3.89	10.2	2.05	0.14	0.0-10.0ns	5	4
1gyy	-16.51	3.88	-21.97	0.45	2.71	0.04	0.27	3.52	5.47	2.78	0.28	5.0-10.0ns	5	4
1gyy	-16.85	2.74	-21.69	0.35	2.49	0.03	0.25	3.21	4.84	1.15	0.11	9.0-10.0ns	1	4
1gzc	-19.47	3.78	-25.34	2.15	2.79	0.15	0.2	3.27	5.87	2.56	0.18	0.0-10.0ns	5	4
1gzc	-22.16	2.99	-24.82	1.52	2.88	0.15	0.29	3	2.67	0.8	0.08	5.0-10.0ns	5	4
1gzc	-21.98	2.64	-25.73	1.81	2.37	0.18	0.24	2.83	3.74	1.17	0.12	9.0-10.0ns	1	4
1h1p	-36.08	3.06	-40.58	0.29	2.93	0.02	0.21	2.87	4.5	0.89	0.06	0.0-10.0ns	5	4
1h1p	-36.82	2.34	-39.8	0.43	2.24	0.04	0.22	2.37	2.99	0.68	0.07	5.0-10.0ns	5	4
1h1p	-35.17	2.41	-38.87	0.48	2.19	0.05	0.22	2.29	3.7	1	0.1	9.0-10.0ns	1	4
1h1s	-35.44	6.13	-45.39	0.88	5.59	0.06	0.39	6.01	9.95	2.5	0.18	0.0-10.0ns	5	4
1h1s	-38.87	4.86	-43.89	1.36	4.7	0.14	0.47	5.58	5.02	1.24	0.12	5.0-10.0ns	5	4
1h1s	-40.19	4.59	-47.1	0.74	4.14	0.07	0.41	5.04	6.91	1.98	0.2	9.0-10.0ns	1	4
1h22	-64.61	3.78	-72.8	0.97	2.92	0.07	0.21	5.18	8.19	2.4	0.17	0.0-10.0ns	5	4
1h22	-65.58	4.26	-73.41	0.59	2.96	0.06	0.29	4.79	7.82	3.07	0.31	5.0-10.0ns	5	4
1h22	-64.82	3.33	-72.15	1.29	2.73	0.13	0.27	4.18	7.34	1.9	0.19	9.0-10.0ns	1	4
1h23	-63.93	4.5	-72.37	0.83	3.24	0.06	0.23	4.53	8.45	3.13	0.22	0.0-10.0ns	5	4
1h23	-64.91	4.1	-70.59	0.94	3.51	0.09	0.35	3.92	5.68	2.11	0.21	5.0-10.0ns	5	4
1h23	-64.21	4.11	-69.43	1.27	3	0.13	0.3	4.26	5.22	2.82	0.28	9.0-10.0ns	1	4
1h9z	-35.31	3.54	-42.07	0.81	3.01	0.06	0.21	4.33	6.76	1.85	0.13	0.0-10.0ns	5	4
1h9z	-37.95	3	-43.04	0.56	2.51	0.06	0.25	3.63	5.09	1.65	0.16	5.0-10.0ns	5	4
1h9z	-40.83	2.92	-44.73	1.23	2.42	0.12	0.24	2.99	3.9	1.64	0.16	9.0-10.0ns	1	4
1hbv	-57.84	7.79	-69.72	1.18	5.25	0.08	0.37	8.09	11.88	5.76	0.41	0.0-10.0ns	5	4
1hbv	-56.42	7.02	-67.91	0.92	6.07	0.09	0.6	7.74	11.49	3.52	0.35	5.0-10.0ns	5	4
1hbv	-54.64	4.54	-62.3	1.62	3.9	0.16	0.39	5.6	7.66	2.33	0.23	9.0-10.0ns	1	4
1hmr	-35.11	4.96	-44.47	0.74	3.42	0.05	0.24	6.06	9.36	3.59	0.25	0.0-10.0ns	5	4
1hmr	-37.99	3.45	-44.22	1.09	3.16	0.11	0.31	6.9	6.23	1.38	0.14	5.0-10.0ns	5	4
1hmr	-41.85	2.83	-46.78	0.68	2.5	0.07	0.25	2.86	4.94	1.32	0.13	9.0-10.0ns	1	4
1hms	-40.86	3.24	-46.46	0.31	2.86	0.02	0.2	3.05	5.6	1.52	0.11	0.0-10.0ns	5	4
1hms	-41.67	3.23	-46.21	1.14	2.85	0.11	0.28	2.92	4.54	1.52	0.15	5.0-10.0ns	5	4
1hms	-42.39	3.37	-46.7	0.3	3.05	0.03	0.3	3.09	4.32	1.45	0.14	9.0-10.0ns	1	4
1hmt	-40.92	2.91	-45.55	0.8	2.81	0.06	0.2	3.5	4.63	0.77	0.05	0.0-10.0ns	5	4
1hmt	-40.38	3.97	-45.39	0.61	2.96	0.06	0.29	3.46	5.01	2.65	0.26	5.0-10.0ns	5	4
1hmt	-42.13	2.94	-45.79	0.62	2.7	0.06	0.27	3.02	3.66	1.14	0.11	9.0-10.0ns	1	4
1hos	-49.74	4.91	-55.84	3.41	4.84	0.24	0.34	4.47	6.11	0.84	0.06	0.0-10.0ns	5	4
1hos	-48.45	4.25	-53.34	2.31	3.63	0.23	0.36	4.59	4.89	2.22	0.22	5.0-10.0ns	5	4
1hos	-50.46	4.05	-54.87	1.19	3.99	0.12	0.4	4.85	4.41	0.65	0.06	9.0-10.0ns	1	4
1hps	-40.63	6.63	-55.31	1.83	6.31	0.13	0.45	6.53	14.67	2.03	0.14	0.0-10.0ns	5	4
1hps	-52.59	4.24	-56.05	1.3	3.83	0.13	0.38	3.71	3.46	1.82	0.18	5.0-10.0ns	5	4
1hps	-50.6	3.4	-55.31	1.18	3.27	0.12	0.33	3.52	4.7	0.94	0.09	9.0-10.0ns	1	4
1hpv	-48.06	4.03	-56.3	1.19	3.9	0.08	0.27	4.43	8.24	1.04	0.07	0.0-10.0ns	5	4
1hpv	-46.66	5.33	-55.89	0.97	4.37	0.1	0.43	4.85	9.22	3.06	0.3	5.0-10.0ns	5	4
1hpv	-53.19	3.2	-56.65	0.76	3.02	0.08	0.3	3.31	3.46	1.04	0.1	9.0-10.0ns	1	4
1hpx	-53.65	5.94	-64.47	1.71	5.35	0.12	0.38	5.53	10.82	2.58	0.18	0.0-10.0ns	5	4
1hpx	-57.27	3.13	-62.24	2.04	2.95	0.2	0.29	3.01	4.98	1.03	0.1	5.0-10.0ns	5	4
1hpx	-56.92	3.72	-62.59	1.51	2.91	0.15	0.29	3.18	5.68	2.32	0.23	9.0-10.0ns	1	4
1hsh	-62.17	4.4	-70.6	1.09	4.16	0.08	0.29	4.06	8.43	1.42	0.1	0.0-10.0ns	5	4
1hsh	-62.87	5.23	-68.22	1.09	4.21	0.11	0.42	4.03	5.34	3.1	0.31	5.0-10.0ns	5	4
1hsh	-61.93	4.11	-66.59	1.19	3.31	0.12	0.33	3.62	4.66	2.43	0.24	9.0-10.0ns	1	4
1hvh	-56.19	3.8	-63.87	1.85	3.71	0.13	0.26	4.5	7.68	0.84	0.06	0.0-10.0ns	5	4
1hvh	-57.49	3.97	-63.96	1.8	3.61	0.18	0.36	3.76	6.47	1.67	0.17	5.0-10.0ns	5	4
1hvh	-56.71	4.12	-63.61	1.65	3.72	0.16	0.37	4.17	6.91	1.77	0.18	9.0-10.0ns	1	4
1hvi	-66.65	4.94	-76.27	1.79	4.64	0.13	0.33	4.52	9.62	1.68	0.12	0.0-10.0ns	5	4
1hvi	-72.18	3.39	-76.3	2.55	3.25	0.25	0.32	3.52	4.12	0.97	0.1	5.0-10.0ns	5	4
1hvi	-69.86	3.6	-76.52	1.86	3.24	0.18	0.32	3.41	6.66	1.57	0.16	9.0-10.0ns	1	4
1hvj	-50.39	10.87	-68.53	1.34	9.33	0.09	0.66	10.29	18.14	5.58	0.39	0.0-10.0ns	5	4
1hvj	-56.06	6.87	-63.02	1.93	6.42	0.19	0.64	7.19	6.96	2.45	0.24	5.0-10.0ns	5	4
1hvj	-49.84	5.17	-59.29	2.09	4.22	0.21	0.42	4.71	9.45	2.99	0.3	9.0-10.0ns	1	4
1hvk	-70.08	4.17	-77.98	2.07	4.06	0.15	0.29	4.41	7.9	0.96	0.07	0.0-10.0ns	5	4
1hvk	-73.11	4.1	-78.1	2.24	3.84	0.22	0.38	3.95	4.99	1.42	0.14	5.0-10.0ns	5	4
1hvk	-73.16	4.49	-78.14	1.52	3.93	0.15	0.39	4.12	4.98	2.17	0.22	9.0-10.0ns	1	4
1hvl	-46.67	7.09	-64.2	1.18	6.27	0.08	0.44	7.08	17.53	3.3	0.23	0.0-10.0ns	5	4
1hvl	-59.34	4.4	-64.38	1.73	4.23	0.17	0.42	4.39	5.04	1.23	0.12	5.0-10.0ns	5	4
1hvl	-62.18	3.67	-66.31	1.71	3.25	0.17	0.32	3.34	4.13	1.72	0.17	9.0-10.0ns	1	4
1hvr	-59.46	4.81	-67.51	1.53	4.59	0.11	0.32	4.52	8.05	1.43	0.1	0.0-10.0ns	5	4
1hvr	-61.28	4.89	-68.37	0.96	4.4	0.1	0.44	4.72	7.09	2.14	0.21	5.0-10.0ns	5	4
1hvr	-63.83	6.49	-69.66	0.46	5.31	0.05	0.53	5.52	5.83	3.74	0.37	9.0-10.0ns	1	4
1hvs	-78.89	3.56	-84.56	2.7	3.45	0.19	0.24	3.29	5.68	0.85	0.06	0.0-10.0ns	5	4
1hvs	-80.07	3.8	-84.79	1.8	3.28	0.18	0.33	3.47	4.72	1.92	0.19	5.0-10.0ns	5	4
1hvs	-80.18	3.38	-84.01	1.48	3.25	0.15	0.32	3.23	3.83	0.93	0.09	9.0-10.0ns	1	4
1hwr	-36.84	3.04	-43.88	0.96	2.9	0.07	0.2	2.92	7.04	0.91	0.06	0.0-10.0ns	5	4
1hwr	-36.82	3.57	-42.76	1.24	2.81	0.12	0.28	2.8	5.94	2.2	0.22	5.0-10.0ns	5	4
1hwr	-40.39	2.3	-43.09	1.02	2.21	0.1	0.22	2.26	2.7	0.61	0.06	9.0-10.0ns	1	4
1hxb	-31.72	8.78	-50.77	2.38	8.19	0.17	0.58	9.55	19.05	3.17	0.22	0.0-10.0ns	5	4
1hxb	-34.6	8.39	-46.33	3.23	5.99	0.32	0.6	7.02	11.74	5.88	0.59	5.0-10.0ns	5	4
1hxb	-41.91	4.91	-47.97	2.44	4.37	0.24	0.44	4.54	6.06	2.22	0.22	9.0-10.0ns	1	4
1hxw	-56.51	22.03	-72.11	3.98	18.23	0.28	1.29	18.02	15.61	12.38	0.87	0.0-10.0ns	5	4
1hxw	-42.44	21.41	-59.79	2.56	17.54	0.26	1.75	18.81	17.35	12.27	1.22	5.0-10.0ns	5	4
1hxw	-34.58	2.82	-38.13	1.73	2.77	0.17	0.28	2.78	3.55	0.56	0.06	9.0-10.0ns	1	4
1i00	-13.85	4.31	-27.17	0.81	3.93	0.06	0.28	8.35	13.32	1.78	0.13	0.0-10.0ns	5	4
1i00	-15.81	4.8	-25.51	1.23	3.02	0.12	0.3	6.91	9.69	3.73	0.37	5.0-10.0ns	5	4
1i00	-17.64	5.12	-26.44	0.95	2.9	0.09	0.29	6.66	8.79	4.22	0.42	9.0-10.0ns	1	4
1i5r	-83.86	5.59	-95.26	0.93	5.37	0.07	0.38	5.76	11.39	1.54	0.11	0.0-10.0ns	5	4
1i5r	-92.07	4.29	-96.8	1.3	3.8	0.13	0.38	4.35	4.73	1.99	0.2	5.0-10.0ns	5	4
1i5r	-89.28	5.7	-97.29	1.3	4.04	0.13	0.4	4.98	8.01	4.02	0.4	9.0-10.0ns	1	4
1ii5	-24.03	2.67	-28.65	1.53	2.46	0.11	0.17	3.35	4.61	1.03	0.07	0.0-10.0ns	5	4
1ii5	-23.83	3.08	-28.44	1.53	2.49	0.15	0.25	3.19	4.61	1.81	0.18	5.0-10.0ns	5	4
1ii5	-25.24	2.52	-29.41	1.34	2.38	0.13	0.24	2.69	4.18	0.85	0.08	9.0-10.0ns	1	4
1izh	-65.39	5.65	-74.98	1.03	5.47	0.07	0.39	5.37	9.59	1.41	0.1	0.0-10.0ns	5	4
1izh	-67.71	5.08	-72.88	1.72	4.35	0.17	0.43	4.39	5.18	2.61	0.26	5.0-10.0ns	5	4
1izh	-64.45	3.28	-68.13	1.08	3.11	0.11	0.31	3.24	3.68	1.05	0.1	9.0-10.0ns	1	4
1izi	-64.7	3.8	-72.06	0.83	3.68	0.06	0.26	4.02	7.36	0.96	0.07	0.0-10.0ns	5	4
1izi	-65.37	3.86	-70.82	1.22	3.3	0.12	0.33	3.69	5.45	2	0.2	5.0-10.0ns	5	4
1izi	-65.97	3.08	-68.11	1.33	3.05	0.13	0.3	3.55	2.14	0.43	0.04	9.0-10.0ns	1	4
1j4r	-46.42	4.68	-53.52	1.62	4.21	0.11	0.3	4.97	7.1	2.06	0.14	0.0-10.0ns	5	4
1j4r	-43.18	4.43	-53.85	1.05	3.9	0.1	0.39	4.66	10.66	2.1	0.21	5.0-10.0ns	5	4
1j4r	-51.67	3.71	-55.72	1.37	3.61	0.14	0.36	3.8	4.05	0.86	0.09	9.0-10.0ns	1	4
1jak	-26.44	3.37	-34.38	0.91	3.05	0.06	0.22	4.36	7.94	1.44	0.1	0.0-10.0ns	5	4
1jak	-28.4	3.2	-34.14	1.21	3.07	0.12	0.31	3.73	5.74	0.89	0.09	5.0-10.0ns	5	4
1jak	-27.08	4	-33.21	0.84	3.17	0.08	0.32	3.99	6.13	2.44	0.24	9.0-10.0ns	1	4
1jet	-50.92	4.04	-59.94	2.17	3.54	0.15	0.25	5.29	9.02	1.95	0.14	0.0-10.0ns	5	4
1jet	-53.42	5.36	-59.68	2.12	3.45	0.21	0.34	6.19	6.26	4.1	0.41	5.0-10.0ns	5	4
1jet	-48.8	5.96	-58.9	1.76	3.33	0.18	0.33	5.16	10.09	4.95	0.49	9.0-10.0ns	1	4
1jmf	-20.02	6.88	-36.97	2.1	4.42	0.15	0.31	10.7	16.95	5.28	0.37	0.0-10.0ns	5	4
1jmf	-19.21	4.61	-34.71	1.32	3.14	0.13	0.31	7.04	15.5	3.38	0.34	5.0-10.0ns	5	4
1jmf	-24.05	4.34	-35.18	1.59	3.11	0.16	0.31	6.54	11.13	3.03	0.3	9.0-10.0ns	1	4
1jmg	-39.72	5.35	-46.48	3.26	4.43	0.23	0.31	6.12	6.76	2.99	0.21	0.0-10.0ns	5	4
1jmg	-38.87	4.04	-45.57	0.85	3.78	0.08	0.38	6.02	6.7	1.43	0.14	5.0-10.0ns	5	4
1jmg	-34.86	4.43	-44.11	0.81	3.54	0.08	0.35	5.03	9.25	2.66	0.26	9.0-10.0ns	1	4
1jmi	-28.87	8.07	-45.82	3.8	4.53	0.27	0.32	9.16	16.94	6.68	0.47	0.0-10.0ns	5	4
1jmi	-34.24	4.95	-46.06	1.14	4.06	0.11	0.4	5.1	11.81	2.83	0.28	5.0-10.0ns	5	4
1jmi	-40.39	4.27	-46.66	0.87	3.79	0.09	0.38	4.33	6.26	1.99	0.2	9.0-10.0ns	1	4
1jsv	-25.89	3.63	-34.29	0.87	2.89	0.06	0.2	3.46	8.39	2.2	0.16	0.0-10.0ns	5	4
1jsv	-30.29	2.75	-34.05	0.81	2.65	0.08	0.26	3.05	3.76	0.73	0.07	5.0-10.0ns	5	4
1jsv	-31.7	2.15	-33.71	0.71	2.12	0.07	0.21	2.04	2	0.37	0.04	9.0-10.0ns	1	4
1jwt	-39.71	7.28	-51.05	2.2	5.96	0.16	0.42	6.99	11.34	4.18	0.29	0.0-10.0ns	5	4
1jwt	-41.86	6.15	-49.12	2.06	5.31	0.21	0.53	5.72	7.26	3.09	0.31	5.0-10.0ns	5	4
1jwt	-47.24	3.54	-52.62	1.28	3.05	0.13	0.3	3.45	5.38	1.79	0.18	9.0-10.0ns	1	4
1jys	-20.45	1.73	-22.42	0.43	1.64	0.03	0.12	1.71	1.97	0.54	0.04	0.0-10.0ns	5	4
1jys	-20.41	1.63	-22.42	0.55	1.55	0.06	0.15	1.6	2.01	0.48	0.05	5.0-10.0ns	5	4
1jys	-20.03	1.91	-23.17	0.43	1.49	0.04	0.15	1.62	3.14	1.2	0.12	9.0-10.0ns	1	4
1jzs	-45.7	6.99	-63.33	1.68	3.88	0.12	0.27	9.26	17.63	5.82	0.41	0.0-10.0ns	5	4
1jzs	-54.67	4.74	-63.38	1.3	3.46	0.13	0.34	6.8	8.71	3.24	0.32	5.0-10.0ns	5	4
1jzs	-57.69	3.74	-64.52	1.58	3.51	0.16	0.35	6.01	6.83	1.28	0.13	9.0-10.0ns	1	4
1k4g	-37.66	2.75	-41.56	0.71	2.52	0.05	0.18	2.65	3.9	1.11	0.08	0.0-10.0ns	5	4
1k4g	-38.5	2.82	-41.61	0.6	2.19	0.06	0.22	2.31	3.11	1.77	0.18	5.0-10.0ns	5	4
1k4g	-36.16	2.8	-41.23	0.71	2.31	0.07	0.23	2.37	5.07	1.58	0.16	9.0-10.0ns	1	4
1k4h	-31.08	3.24	-36.4	0.61	2.8	0.04	0.2	2.76	5.32	1.63	0.11	0.0-10.0ns	5	4
1k4h	-31.33	2.99	-34.85	0.74	2.65	0.07	0.26	2.67	3.51	1.37	0.14	5.0-10.0ns	5	4
1k4h	-31.63	2.92	-35.21	0.45	2.34	0.04	0.23	2.24	3.58	1.74	0.17	9.0-10.0ns	1	4
1kdk	-53.05	2.05	-54.85	1.3	2.03	0.09	0.14	2.08	1.81	0.23	0.02	0.0-10.0ns	5	4
1kdk	-52.46	2.89	-54.88	1.29	2.47	0.13	0.25	2.43	2.42	1.5	0.15	5.0-10.0ns	5	4
1kdk	-49.58	3.08	-55.21	1.24	2.55	0.12	0.25	2.44	5.63	1.74	0.17	9.0-10.0ns	1	4
1kel	-28.07	4.42	-41.26	1.24	3.76	0.09	0.27	8.29	13.19	2.33	0.16	0.0-10.0ns	5	4
1kel	-27.09	4.51	-41.39	1.45	3.4	0.14	0.34	8.12	14.3	2.95	0.29	5.0-10.0ns	5	4
1kel	-33.89	3.86	-41.7	0.9	3.1	0.09	0.31	5.67	7.82	2.29	0.23	9.0-10.0ns	1	4
1kpm	-39.57	5.16	-48.44	1.14	3.9	0.08	0.28	3.88	8.87	3.38	0.24	0.0-10.0ns	5	4
1kpm	-41.92	4.86	-48.69	0.83	3.99	0.08	0.4	3.84	6.77	2.77	0.28	5.0-10.0ns	5	4
1kpm	-45.63	2.98	-48.13	1.58	2.9	0.16	0.29	2.73	2.49	0.69	0.07	9.0-10.0ns	1	4
1kv1	-43.21	3.22	-47.36	0.46	2.87	0.03	0.2	2.47	4.15	1.45	0.1	0.0-10.0ns	5	4
1kv1	-44.38	2.74	-48.16	0.77	2.66	0.08	0.26	2.67	3.79	0.66	0.07	5.0-10.0ns	5	4
1kv1	-44.45	2.49	-47.34	0.75	2.26	0.07	0.22	2.27	2.89	1.05	0.1	9.0-10.0ns	1	4
1kyv	-46.65	4.65	-55.55	1.47	4.15	0.1	0.29	4.35	8.9	2.09	0.15	0.0-10.0ns	5	4
1kyv	-52.42	4.88	-57.36	1.25	3.49	0.12	0.35	3.68	4.94	3.41	0.34	5.0-10.0ns	5	4
1kyv	-48.43	3.55	-56.78	1.15	3.07	0.11	0.31	3.1	8.34	1.78	0.18	9.0-10.0ns	1	4
1kzk	-56.32	8	-66.4	1.46	6.01	0.1	0.42	7.14	10.07	5.28	0.37	0.0-10.0ns	5	4
1kzk	-51.17	8.57	-62.73	1.41	5.92	0.14	0.59	6.82	11.56	6.19	0.62	5.0-10.0ns	5	4
1kzk	-55.19	3.66	-59.5	1.46	2.7	0.15	0.27	2.73	4.3	2.47	0.25	9.0-10.0ns	1	4
1kzn	-47.46	3.96	-56.95	1.95	3.31	0.14	0.23	4.56	9.49	2.17	0.15	0.0-10.0ns	5	4
1kzn	-52.62	3.5	-57.29	1.17	3.09	0.12	0.31	3.79	4.67	1.65	0.16	5.0-10.0ns	5	4
1kzn	-50.46	3.89	-57.46	1.28	3.41	0.13	0.34	4.02	7.01	1.88	0.19	9.0-10.0ns	1	4
1l2s	-26.04	4.18	-33.09	2.06	3.41	0.15	0.24	3.9	7.05	2.41	0.17	0.0-10.0ns	5	4
1l2s	-26.97	3.22	-31.89	2.27	2.88	0.23	0.29	2.97	4.93	1.45	0.14	5.0-10.0ns	5	4
1l2s	-28.12	2.19	-31.49	1.83	2.12	0.18	0.21	2.66	3.37	0.54	0.05	9.0-10.0ns	1	4
1l83	-16.47	1.35	-17.54	0.13	1.29	0.01	0.09	1.28	1.08	0.4	0.03	0.0-10.0ns	5	4
1l83	-16.37	1.23	-17.58	0.01	1.19	0	0.12	1.17	1.21	0.33	0.03	5.0-10.0ns	5	4
1l83	-16.69	1.23	-17.48	0.03	1.21	0	0.12	1.2	0.8	0.23	0.02	9.0-10.0ns	1	4
1laf	-37.67	3.07	-43.89	1.13	2.77	0.08	0.2	3.76	6.21	1.33	0.09	0.0-10.0ns	5	4
1laf	-35.93	3.96	-43.74	1.49	2.98	0.15	0.3	4.47	7.81	2.61	0.26	5.0-10.0ns	5	4
1laf	-35.31	5.82	-43.56	0.79	3.26	0.08	0.32	4.5	8.25	4.82	0.48	9.0-10.0ns	1	4
1lag	-19.39	3.1	-27.07	1.62	2.83	0.11	0.2	3.42	7.68	1.28	0.09	0.0-10.0ns	5	4
1lag	-23.87	2.63	-27.08	1.47	2.52	0.15	0.25	2.92	3.22	0.74	0.07	5.0-10.0ns	5	4
1lag	-22.85	2.83	-27.22	1.21	2.53	0.12	0.25	2.63	4.37	1.26	0.13	9.0-10.0ns	1	4
1lah	-21.94	4.67	-32.15	1.29	3.53	0.09	0.25	5.49	10.21	3.07	0.22	0.0-10.0ns	5	4
1lah	-24.54	3.79	-31.23	1.51	3.34	0.15	0.33	4.61	6.69	1.78	0.18	5.0-10.0ns	5	4
1lah	-28.11	3.37	-31.39	1.01	3.23	0.1	0.32	4.32	3.28	0.98	0.1	9.0-10.0ns	1	4
1lbk	-25.64	4.06	-32.88	1.61	3.37	0.11	0.24	5.89	7.23	2.27	0.16	0.0-10.0ns	5	4
1lbk	-22.91	3.4	-32.74	1.07	2.84	0.11	0.28	6.1	9.83	1.88	0.19	5.0-10.0ns	5	4
1lbk	-24.92	3.42	-31.87	0.98	3	0.1	0.3	5.23	6.95	1.63	0.16	9.0-10.0ns	1	4
1lf2	-37.81	4.59	-47.88	0.59	4.51	0.04	0.32	4.73	10.07	0.87	0.06	0.0-10.0ns	5	4
1lf2	-43.09	3.77	-48.92	1.31	3.38	0.13	0.34	3.3	5.83	1.67	0.17	5.0-10.0ns	5	4
1lf2	-43.73	3.73	-48.27	1.25	3.08	0.12	0.31	3.43	4.54	2.11	0.21	9.0-10.0ns	1	4
1lgw	-18.84	1.62	-20.26	0.19	1.45	0.01	0.1	1.45	1.43	0.73	0.05	0.0-10.0ns	5	4
1lgw	-18.37	1.56	-20.13	0.24	1.49	0.02	0.15	1.51	1.75	0.46	0.05	5.0-10.0ns	5	4
1lgw	-19.01	1.55	-20.35	0.23	1.49	0.02	0.15	1.47	1.34	0.4	0.04	9.0-10.0ns	1	4
1li2	-18.03	1.49	-19.47	0.22	1.48	0.02	0.1	1.44	1.44	0.18	0.01	0.0-10.0ns	5	4
1li2	-18.45	1.53	-19.49	0.25	1.42	0.02	0.14	1.41	1.04	0.56	0.06	5.0-10.0ns	5	4
1li2	-18.54	1.41	-19.86	0.18	1.39	0.02	0.14	1.38	1.32	0.24	0.02	9.0-10.0ns	1	4
1li3	-18.96	1.86	-21.23	0.14	1.79	0.01	0.13	1.8	2.26	0.5	0.04	0.0-10.0ns	5	4
1li3	-19.23	2.3	-21.61	0.23	1.65	0.02	0.16	1.67	2.38	1.6	0.16	5.0-10.0ns	5	4
1li3	-19.41	1.77	-21.28	0.17	1.63	0.02	0.16	1.57	1.86	0.69	0.07	9.0-10.0ns	1	4
1li6	-16.76	1.42	-18.36	0.05	1.35	0	0.1	1.34	1.6	0.43	0.03	0.0-10.0ns	5	4
1li6	-17.05	1.41	-18.16	0.1	1.26	0.01	0.13	1.31	1.11	0.62	0.06	5.0-10.0ns	5	4
1li6	-16.86	1.42	-18.26	0.14	1.34	0.01	0.13	1.35	1.4	0.44	0.04	9.0-10.0ns	1	4
1lke	-58.37	3.33	-62.18	1.04	2.94	0.07	0.21	3.09	3.81	1.56	0.11	0.0-10.0ns	5	4
1lke	-59.8	2.66	-62.98	1.2	2.15	0.12	0.21	2.3	3.18	1.56	0.16	5.0-10.0ns	5	4
1lke	-60.33	2.88	-62.76	1.65	2.29	0.16	0.23	2.49	2.43	1.74	0.17	9.0-10.0ns	1	4
1loq	-24.2	5.08	-36.13	3.47	4.34	0.24	0.31	6.59	11.94	2.64	0.19	0.0-10.0ns	5	4
1loq	-24.97	5.11	-34.61	1.62	3.79	0.16	0.38	5.55	9.64	3.43	0.34	5.0-10.0ns	5	4
1loq	-24.98	3.64	-33.13	2.16	3.2	0.22	0.32	4.88	8.15	1.72	0.17	9.0-10.0ns	1	4
1lst	-23.76	4.34	-34.23	1.35	3.18	0.09	0.22	3.87	10.48	2.95	0.21	0.0-10.0ns	5	4
1lst	-29.16	3.01	-33.86	1.28	2.89	0.13	0.29	3.15	4.7	0.84	0.08	5.0-10.0ns	5	4
1lst	-28.22	2.97	-32.88	1.31	2.74	0.13	0.27	3.35	4.66	1.13	0.11	9.0-10.0ns	1	4
1m2r	-34.41	2.27	-37.23	2.22	2.18	0.16	0.15	2.34	2.82	0.62	0.04	0.0-10.0ns	5	4
1m2r	-33.74	2.59	-37.22	1.78	2.35	0.18	0.23	2.42	3.48	1.1	0.11	5.0-10.0ns	5	4
1m2r	-32.73	3	-35.74	1.83	2.41	0.18	0.24	2.42	3	1.79	0.18	9.0-10.0ns	1	4
1m48	-40.43	4.17	-47.93	0.94	3.98	0.07	0.28	5.05	7.5	1.24	0.09	0.0-10.0ns	5	4
1m48	-43.02	3.37	-49.23	0.84	3.1	0.08	0.31	4.14	6.21	1.32	0.13	5.0-10.0ns	5	4
1m48	-43.73	4.46	-49.18	1.3	3.24	0.13	0.32	4.99	5.45	3.06	0.3	9.0-10.0ns	1	4
1mes	-44.34	9.34	-56.6	0.68	8.09	0.05	0.57	8.84	12.26	4.67	0.33	0.0-10.0ns	5	4
1mes	-39.7	6.27	-50.21	1.45	5.46	0.14	0.54	6.84	10.51	3.09	0.31	5.0-10.0ns	5	4
1mes	-42.17	3.06	-45.57	1.15	2.79	0.11	0.28	3.08	3.4	1.26	0.13	9.0-10.0ns	1	4
1met	-64.19	4.09	-69.98	1.37	3.97	0.1	0.28	3.82	5.79	0.96	0.07	0.0-10.0ns	5	4
1met	-63.48	3.61	-68.96	1.06	3.49	0.11	0.35	3.36	5.47	0.95	0.09	5.0-10.0ns	5	4
1met	-65.51	3.95	-69.19	0.8	3.58	0.08	0.36	3.26	3.68	1.68	0.17	9.0-10.0ns	1	4
1mfi	-22.4	2.93	-32.62	0.6	2.31	0.04	0.16	4.1	10.22	1.79	0.13	0.0-10.0ns	5	4
1mfi	-21.61	4.58	-32.6	1.03	2.26	0.1	0.22	4.21	10.99	3.99	0.4	5.0-10.0ns	5	4
1mfi	-28.25	3.87	-32.77	1.2	2.02	0.12	0.2	3.12	4.52	3.3	0.33	9.0-10.0ns	1	4
1mrw	-40.16	10.68	-54.84	1.19	9.14	0.08	0.64	10.92	14.69	5.53	0.39	0.0-10.0ns	5	4
1mrw	-38.83	5.98	-48.3	1.15	3.96	0.11	0.39	5.52	9.47	4.47	0.45	5.0-10.0ns	5	4
1mrw	-43.72	3.26	-46.61	1.72	3.13	0.17	0.31	3.36	2.89	0.91	0.09	9.0-10.0ns	1	4
1mrx	-64.22	4.54	-71.79	1.31	4.38	0.09	0.31	4.4	7.57	1.2	0.08	0.0-10.0ns	5	4
1mrx	-70.63	3.31	-74.57	1.05	3.24	0.1	0.32	3.24	3.94	0.68	0.07	5.0-10.0ns	5	4
1mrx	-65.95	4.18	-73.97	1.8	3.35	0.18	0.33	3.52	8.02	2.5	0.25	9.0-10.0ns	1	4
1msm	-43.78	12.26	-63.14	1.19	8.74	0.08	0.62	9.05	19.36	8.6	0.61	0.0-10.0ns	5	4
1msm	-54.41	4.28	-58.7	1.22	4.16	0.12	0.41	4.12	4.3	1.01	0.1	5.0-10.0ns	5	4
1msm	-52.56	4.1	-59.89	1.13	3.36	0.11	0.33	3.87	7.33	2.35	0.23	9.0-10.0ns	1	4
1msn	-48.98	9.5	-60.77	3.19	8.55	0.23	0.6	9.12	11.79	4.13	0.29	0.0-10.0ns	5	4
1msn	-45.89	5.4	-53.96	0.79	4.63	0.08	0.46	4.99	8.07	2.77	0.28	5.0-10.0ns	5	4
1msn	-42.87	4.95	-51.61	0.93	3.93	0.09	0.39	3.83	8.74	3.01	0.3	9.0-10.0ns	1	4
1mtr	-69.48	4.4	-77.98	1.96	4.15	0.14	0.29	4.97	8.5	1.47	0.1	0.0-10.0ns	5	4
1mtr	-71.87	3.59	-76.53	1.55	3.43	0.15	0.34	3.86	4.66	1.05	0.1	5.0-10.0ns	5	4
1mtr	-70.98	4.23	-76.7	1.26	3.67	0.13	0.36	3.95	5.72	2.12	0.21	9.0-10.0ns	1	4
1n1m	-11.9	3.87	-22.44	0.82	2.73	0.06	0.19	4.51	10.53	2.75	0.19	0.0-10.0ns	5	4
1n1m	-17.87	2.42	-21.95	1.38	2.25	0.14	0.22	4.17	4.08	0.89	0.09	5.0-10.0ns	5	4
1n1m	-19.74	2.27	-21.88	0.62	2.22	0.06	0.22	4.31	2.14	0.47	0.05	9.0-10.0ns	1	4
1n1t	-28.83	3.1	-35.89	2.05	2.77	0.14	0.2	3.69	7.06	1.4	0.1	0.0-10.0ns	5	4
1n1t	-33.27	2.52	-36.42	2.18	2.4	0.22	0.24	2.91	3.15	0.75	0.07	5.0-10.0ns	5	4
1n1t	-33.31	2.78	-36.93	2.36	2.7	0.23	0.27	3.12	3.62	0.66	0.07	9.0-10.0ns	1	4
1n2v	-29.62	3.16	-32.86	0.13	2.98	0.01	0.21	3.23	3.24	1.05	0.07	0.0-10.0ns	5	4
1n2v	-27.93	3.45	-31.95	0.26	3.03	0.03	0.3	3.34	4.02	1.65	0.16	5.0-10.0ns	5	4
1n2v	-24.66	2.06	-28.15	0.3	1.88	0.03	0.19	2.05	3.49	0.85	0.08	9.0-10.0ns	1	4
1n46	-59.56	3.45	-65.58	1.4	3.29	0.1	0.23	4.15	6.02	1.02	0.07	0.0-10.0ns	5	4
1n46	-59.06	4.53	-66.53	0.38	3.1	0.04	0.31	4.07	7.47	3.29	0.33	5.0-10.0ns	5	4
1n46	-62.73	2.98	-66.48	0.81	2.69	0.08	0.27	3.43	3.75	1.27	0.13	9.0-10.0ns	1	4
1n4h	-47.57	3.45	-54.51	1.04	3.32	0.07	0.23	3.86	6.93	0.92	0.06	0.0-10.0ns	5	4
1n4h	-52.23	2.66	-55.68	1.07	2.56	0.11	0.25	2.84	3.45	0.72	0.07	5.0-10.0ns	5	4
1n4h	-48.98	3.27	-54.31	1.39	2.83	0.14	0.28	2.89	5.33	1.64	0.16	9.0-10.0ns	1	4
1n8v	-42.56	3.12	-45.08	0.13	2.72	0.01	0.19	2.68	2.52	1.53	0.11	0.0-10.0ns	5	4
1n8v	-41.25	2.79	-44.65	0.81	2.39	0.08	0.24	2.42	3.4	1.43	0.14	5.0-10.0ns	5	4
1n8v	-41.77	2.44	-44.57	0.19	2.22	0.02	0.22	2.15	2.8	1.02	0.1	9.0-10.0ns	1	4
1nf8	-25.25	4.35	-33.94	2.39	3.23	0.17	0.23	5.33	8.69	2.92	0.21	0.0-10.0ns	5	4
1nf8	-23.92	4.92	-32.75	1.45	2.61	0.14	0.26	4.64	8.82	4.17	0.42	5.0-10.0ns	5	4
1nf8	-27.41	3.8	-33.06	1.45	2.6	0.14	0.26	3.8	5.65	2.76	0.27	9.0-10.0ns	1	4
1nhu	-34.73	4.25	-40.78	1.69	3.01	0.12	0.21	4.32	6.05	3	0.21	0.0-10.0ns	5	4
1nhu	-36.47	3.22	-40.11	1.51	2.72	0.15	0.27	3.9	3.65	1.72	0.17	5.0-10.0ns	5	4
1nhu	-34.21	3.64	-40.55	0.9	2.46	0.09	0.25	4.31	6.34	2.68	0.27	9.0-10.0ns	1	4
1nja	-33.12	4.22	-44.7	0.94	3.77	0.07	0.27	5.13	11.58	1.9	0.13	0.0-10.0ns	5	4
1nja	-37.93	3.85	-45.19	0.64	3.5	0.06	0.35	4.6	7.26	1.61	0.16	5.0-10.0ns	5	4
1nja	-36.42	4.16	-44.12	0.33	3.54	0.03	0.35	4.59	7.7	2.19	0.22	9.0-10.0ns	1	4
1njc	-34.23	5.33	-43.55	1.02	3.99	0.07	0.28	5.12	9.32	3.54	0.25	0.0-10.0ns	5	4
1njc	-36.65	4.9	-44.96	0.53	4	0.05	0.4	5.35	8.31	2.83	0.28	5.0-10.0ns	5	4
1njc	-39.49	5.08	-46.43	0.9	2.9	0.09	0.29	3.38	6.94	4.17	0.42	9.0-10.0ns	1	4
1njd	-33.13	6	-47.33	1.02	3.76	0.07	0.27	5.58	14.2	4.67	0.33	0.0-10.0ns	5	4
1njd	-39.55	3.59	-47.55	0.75	3.09	0.07	0.31	4.97	8	1.82	0.18	5.0-10.0ns	5	4
1njd	-42.85	3.95	-48.09	1.14	3.76	0.11	0.37	4.38	5.23	1.22	0.12	9.0-10.0ns	1	4
1nl9	-51.06	6.23	-60.38	1.47	3.15	0.1	0.22	5.05	9.31	5.37	0.38	0.0-10.0ns	5	4
1nl9	-52.8	4.08	-60.95	1.25	3.03	0.12	0.3	5.55	8.15	2.72	0.27	5.0-10.0ns	5	4
1nl9	-53.84	3.38	-62.07	1.17	2.81	0.12	0.28	4.46	8.23	1.89	0.19	9.0-10.0ns	1	4
1nli	-20.99	2.22	-24.06	0.4	2.04	0.03	0.14	2.08	3.08	0.89	0.06	0.0-10.0ns	5	4
1nli	-21.1	2.21	-24.56	0.36	1.83	0.04	0.18	1.86	3.46	1.25	0.12	5.0-10.0ns	5	4
1nli	-21.75	2.02	-24.24	0.39	1.9	0.04	0.19	1.8	2.49	0.68	0.07	9.0-10.0ns	1	4
1nny	-63.56	6.75	-78.36	2.32	4.64	0.16	0.33	7.51	14.8	4.9	0.35	0.0-10.0ns	5	4
1nny	-63.77	7.11	-78.3	1.72	5.27	0.17	0.52	8.61	14.54	4.77	0.47	5.0-10.0ns	5	4
1nny	-73.03	4.4	-81.27	1.77	4.14	0.18	0.41	6	8.23	1.51	0.15	9.0-10.0ns	1	4
1no6	-30.23	3.56	-39.86	0.91	2.37	0.06	0.17	5.85	9.63	2.66	0.19	0.0-10.0ns	5	4
1no6	-32.83	3.03	-40.1	0.94	2.45	0.09	0.24	4.98	7.28	1.78	0.18	5.0-10.0ns	5	4
1no6	-32.02	4.64	-41.01	0.87	2.73	0.09	0.27	5.8	8.99	3.76	0.37	9.0-10.0ns	1	4
1nvr	-51.02	5.13	-60.04	0.69	3.22	0.05	0.23	4.71	9.02	3.99	0.28	0.0-10.0ns	5	4
1nvr	-52.57	3.08	-60.04	0.85	2.73	0.08	0.27	4.48	7.47	1.42	0.14	5.0-10.0ns	5	4
1nvr	-55.46	3.23	-59.72	0.48	3.08	0.05	0.31	3.63	4.26	0.98	0.1	9.0-10.0ns	1	4
1nvs	-44.72	4.08	-52.41	0.45	3.53	0.03	0.25	3.95	7.69	2.05	0.14	0.0-10.0ns	5	4
1nvs	-51.73	3.16	-54.23	0.16	2.85	0.02	0.28	3.17	2.5	1.36	0.14	5.0-10.0ns	5	4
1nvs	-51.73	2.32	-54.31	0.74	2.08	0.07	0.21	2.2	2.58	1.02	0.1	9.0-10.0ns	1	4
1nw7	-41.22	3.61	-45.83	0.77	3.5	0.05	0.25	4.91	4.61	0.88	0.06	0.0-10.0ns	5	4
1nw7	-40.52	4.22	-46.47	0.46	3.8	0.05	0.38	5.43	5.95	1.83	0.18	5.0-10.0ns	5	4
1nw7	-46.52	4.9	-49.4	0.89	4.83	0.09	0.48	5.46	2.88	0.82	0.08	9.0-10.0ns	1	4
1nz7	-55.18	7.7	-73	1.98	4.53	0.14	0.32	9.39	17.82	6.23	0.44	0.0-10.0ns	5	4
1nz7	-64.03	5.64	-73	2.29	4.9	0.23	0.49	7.59	8.97	2.8	0.28	5.0-10.0ns	5	4
1nz7	-70.62	3.57	-76.29	1.77	3.47	0.18	0.35	6.95	5.67	0.83	0.08	9.0-10.0ns	1	4
1oar	-9.29	4.5	-19.95	1.57	3.22	0.11	0.23	5.46	10.66	3.14	0.22	0.0-10.0ns	5	4
1oar	-12.65	4.35	-20.06	1.28	2.86	0.13	0.28	4.83	7.41	3.28	0.33	5.0-10.0ns	5	4
1oar	-11.47	2.86	-19.62	1.89	2.62	0.19	0.26	5.01	8.15	1.14	0.11	9.0-10.0ns	1	4
1oau	-19.66	6.32	-34.53	2.53	3.76	0.18	0.27	7.31	14.87	5.08	0.36	0.0-10.0ns	5	4
1oau	-12.53	11.76	-34.64	0.93	4.13	0.09	0.41	8.02	22.11	11.01	1.1	5.0-10.0ns	5	4
1oau	-23.45	5.82	-34.33	2.68	3.06	0.27	0.3	6.23	10.88	4.95	0.49	9.0-10.0ns	1	4
1oba	-13.86	2.59	-17.23	0.85	1.9	0.06	0.13	3.83	3.37	1.76	0.12	0.0-10.0ns	5	4
1oba	-12.4	2.69	-17.22	0.83	1.75	0.08	0.17	3.78	4.82	2.04	0.2	5.0-10.0ns	5	4
1oba	-14.03	1.9	-16.34	0.84	1.63	0.08	0.16	3.49	2.31	0.98	0.1	9.0-10.0ns	1	4
1ocq	-21.95	4.02	-30.77	1.68	3.15	0.12	0.22	4.47	8.83	2.49	0.18	0.0-10.0ns	5	4
1ocq	-26.18	3.2	-29.76	1	3.07	0.1	0.31	4.5	3.58	0.92	0.09	5.0-10.0ns	5	4
1ocq	-27.49	3.35	-31.56	1.69	2.81	0.17	0.28	3.06	4.07	1.82	0.18	9.0-10.0ns	1	4
1od8	-26.05	2.94	-30.93	1.29	2.86	0.09	0.2	2.95	4.88	0.68	0.05	0.0-10.0ns	5	4
1od8	-26.19	3.11	-30.95	0.67	2.9	0.07	0.29	2.85	4.76	1.13	0.11	5.0-10.0ns	5	4
1od8	-24.1	3.43	-30.57	1.22	2.89	0.12	0.29	2.86	6.47	1.85	0.18	9.0-10.0ns	1	4
1oe8	-20.5	5.62	-31.5	1.73	2.95	0.12	0.21	5.85	11	4.78	0.34	0.0-10.0ns	5	4
1oe8	-23.55	4.09	-31.96	1.42	2.9	0.14	0.29	6.07	8.41	2.88	0.29	5.0-10.0ns	5	4
1oe8	-26.31	3.71	-31.68	1.46	3.07	0.15	0.31	4.34	5.37	2.08	0.21	9.0-10.0ns	1	4
1ogd	-20.9	2.56	-23.99	0.62	2.34	0.04	0.17	2.31	3.08	1.04	0.07	0.0-10.0ns	5	4
1ogd	-20.85	2.83	-24.2	0.84	2.55	0.08	0.25	2.46	3.35	1.22	0.12	5.0-10.0ns	5	4
1ogd	-20.2	2.78	-24.18	0.82	2.51	0.08	0.25	2.46	3.98	1.18	0.12	9.0-10.0ns	1	4
1ogz	-25.09	2.99	-29.89	0.31	2.57	0.02	0.18	2.8	4.8	1.53	0.11	0.0-10.0ns	5	4
1ogz	-26.58	3.17	-30.11	0.33	2.69	0.03	0.27	2.83	3.53	1.67	0.17	5.0-10.0ns	5	4
1ogz	-27.83	2.33	-30.45	0.38	2.17	0.04	0.22	2.07	2.62	0.83	0.08	9.0-10.0ns	1	4
1ohr	-49.07	7.33	-61.56	0.99	6.35	0.07	0.45	6.84	12.49	3.66	0.26	0.0-10.0ns	5	4
1ohr	-53.59	4.31	-59.02	1.05	3.51	0.1	0.35	3.95	5.43	2.49	0.25	5.0-10.0ns	5	4
1ohr	-51.53	3.98	-55.97	1.02	3.87	0.1	0.39	4.4	4.45	0.94	0.09	9.0-10.0ns	1	4
1ony	-51.63	4.81	-61.56	1.71	3.19	0.12	0.23	5.31	9.93	3.6	0.25	0.0-10.0ns	5	4
1ony	-53.27	6.27	-61.77	2.12	3.82	0.21	0.38	6.46	8.5	4.97	0.49	5.0-10.0ns	5	4
1ony	-55.27	4.04	-63.49	1.81	3.34	0.18	0.33	4.54	8.22	2.27	0.23	9.0-10.0ns	1	4
1onz	-33.76	2.83	-42.09	1.22	2.51	0.09	0.18	5.58	8.33	1.32	0.09	0.0-10.0ns	5	4
1onz	-36.49	3.4	-41.9	0.91	2.67	0.09	0.27	5.87	5.41	2.09	0.21	5.0-10.0ns	5	4
1onz	-35.84	3.98	-42.19	0.87	2.38	0.09	0.24	4.27	6.35	3.18	0.32	9.0-10.0ns	1	4
1os5	-31.52	6.9	-44.64	2.11	4.52	0.15	0.32	7.34	13.12	5.22	0.37	0.0-10.0ns	5	4
1os5	-41.98	3.38	-47.15	1.8	3.11	0.18	0.31	4.49	5.18	1.32	0.13	5.0-10.0ns	5	4
1os5	-42.69	4.55	-47.43	1.61	2.83	0.16	0.28	4.95	4.74	3.57	0.36	9.0-10.0ns	1	4
1ow4	-32.64	4.67	-42.67	1.02	3.83	0.07	0.27	4.73	10.04	2.67	0.19	0.0-10.0ns	5	4
1ow4	-39.53	2.96	-44.94	1.03	2.58	0.1	0.26	3.68	5.4	1.45	0.14	5.0-10.0ns	5	4
1ow4	-42.23	3.83	-45.17	1.39	2.84	0.14	0.28	4.08	2.94	2.57	0.26	9.0-10.0ns	1	4
1owe	-28.77	4.99	-37.24	0.96	2.91	0.07	0.21	3.52	8.47	4.06	0.29	0.0-10.0ns	5	4
1owe	-32.63	2.71	-37.88	0.9	2.56	0.09	0.25	3.41	5.25	0.91	0.09	5.0-10.0ns	5	4
1owe	-32.6	3.28	-37.56	0.81	2.78	0.08	0.28	3.29	4.97	1.74	0.17	9.0-10.0ns	1	4
1owh	-29.76	3.83	-38.98	0.18	3.42	0.01	0.24	4.83	9.22	1.72	0.12	0.0-10.0ns	5	4
1owh	-32.81	3.57	-38.91	0.38	3.12	0.04	0.31	4.7	6.1	1.74	0.17	5.0-10.0ns	5	4
1owh	-36.28	3.81	-40.19	0.61	3.62	0.06	0.36	4.75	3.91	1.19	0.12	9.0-10.0ns	1	4
1p19	-8.48	5.52	-26.46	2.34	3	0.17	0.21	8.64	17.97	4.64	0.33	0.0-10.0ns	5	4
1p19	-15.54	4.28	-26.07	1.48	2.79	0.15	0.28	6.26	10.53	3.25	0.32	5.0-10.0ns	5	4
1p19	-19.14	3.96	-26.59	1.22	2.61	0.12	0.26	4.58	7.45	2.98	0.3	9.0-10.0ns	1	4
1p1n	-36.61	3.63	-42.08	1.45	3.33	0.1	0.24	4.2	5.47	1.44	0.1	0.0-10.0ns	5	4
1p1n	-35.72	4.31	-41.94	1.37	3.19	0.14	0.32	3.57	6.22	2.9	0.29	5.0-10.0ns	5	4
1p1n	-36.02	3.78	-41.76	1.54	3.01	0.15	0.3	3.41	5.74	2.28	0.23	9.0-10.0ns	1	4
1p1o	-32.49	2.77	-36.1	1.58	2.71	0.11	0.19	3.18	3.6	0.59	0.04	0.0-10.0ns	5	4
1p1o	-28.71	3.95	-35.64	1.62	3.15	0.16	0.31	3.93	6.92	2.38	0.24	5.0-10.0ns	5	4
1p1o	-32.93	2.55	-35.7	1.31	2.43	0.13	0.24	2.91	2.77	0.75	0.07	9.0-10.0ns	1	4
1p1q	-23.26	13.71	-36.51	2.11	8.15	0.15	0.58	14.11	13.26	11.02	0.78	0.0-10.0ns	5	4
1p1q	-16.78	6.77	-29.4	1	5.11	0.1	0.51	9.95	12.62	4.44	0.44	5.0-10.0ns	5	4
1p1q	-20.35	2.83	-25.58	0.94	2.66	0.09	0.26	4.02	5.23	0.95	0.09	9.0-10.0ns	1	4
1pa9	-38.48	3.46	-45.29	1.39	2.87	0.1	0.2	3.67	6.8	1.93	0.14	0.0-10.0ns	5	4
1pa9	-39.88	3.54	-44.45	0.99	3.22	0.1	0.32	3.21	4.58	1.47	0.15	5.0-10.0ns	5	4
1pa9	-36.07	3.53	-42.27	1.82	3.05	0.18	0.3	3.39	6.2	1.76	0.18	9.0-10.0ns	1	4
1pb8	-21.01	2.87	-25.67	1.44	2.73	0.1	0.19	2.87	4.65	0.89	0.06	0.0-10.0ns	5	4
1pb8	-22.83	2.48	-26.13	1.36	2.37	0.14	0.24	2.61	3.31	0.71	0.07	5.0-10.0ns	5	4
1pb8	-23.5	2.65	-26.64	1.61	2.25	0.16	0.22	2.41	3.14	1.4	0.14	9.0-10.0ns	1	4
1pb9	-3.89	4.62	-13.19	0.89	3.5	0.06	0.25	4.96	9.3	3.01	0.21	0.0-10.0ns	5	4
1pb9	-8.07	2.38	-11.41	0.64	1.97	0.06	0.2	3.04	3.34	1.35	0.13	5.0-10.0ns	5	4
1pb9	-7.71	2.13	-11.36	0.46	1.92	0.05	0.19	2.88	3.64	0.93	0.09	9.0-10.0ns	1	4
1pbq	-26.86	3.82	-32.93	0.55	3.41	0.04	0.24	4.43	6.07	1.72	0.12	0.0-10.0ns	5	4
1pbq	-26.16	3.08	-30.89	0.93	2.41	0.09	0.24	3.23	4.73	1.91	0.19	5.0-10.0ns	5	4
1pbq	-28.01	2.57	-30.46	0.9	2.45	0.09	0.24	3.37	2.45	0.8	0.08	9.0-10.0ns	1	4
1pot	-26.78	3.72	-37.1	1	3.5	0.07	0.25	7.38	10.32	1.26	0.09	0.0-10.0ns	5	4
1pot	-31.96	3.68	-37.43	0.93	3.52	0.09	0.35	7.19	5.47	1.08	0.11	5.0-10.0ns	5	4
1pot	-26.67	5.57	-39.63	0.75	3.83	0.07	0.38	6.04	12.96	4.05	0.4	9.0-10.0ns	1	4
1ppk	-25.43	7.49	-33.4	1.38	6.55	0.1	0.46	5.68	7.97	3.63	0.26	0.0-10.0ns	5	4
1ppk	-23.1	9.31	-29.96	1.32	7.7	0.13	0.77	6.87	6.86	5.23	0.52	5.0-10.0ns	5	4
1ppk	-6.69	7.98	-18.92	2.25	4.57	0.22	0.45	8.45	12.23	6.54	0.65	9.0-10.0ns	1	4
1ppl	-19.9	11.5	-33.34	2.11	10.34	0.15	0.73	10.67	13.45	5.04	0.36	0.0-10.0ns	5	4
1ppl	-18.26	5.76	-25.2	2.4	4.71	0.24	0.47	6.39	6.93	3.32	0.33	5.0-10.0ns	5	4
1ppl	-16.17	3.44	-21.76	1.98	3.04	0.2	0.3	3.13	5.6	1.62	0.16	9.0-10.0ns	1	4
1pr1	-21.92	5.44	-30.6	1.52	4.22	0.11	0.3	5.74	8.69	3.44	0.24	0.0-10.0ns	5	4
1pr1	-20.59	4.06	-28.74	1.21	3.48	0.12	0.35	5.14	8.14	2.08	0.21	5.0-10.0ns	5	4
1pr1	-23.54	2.78	-28.19	1.53	2.66	0.15	0.26	5.58	4.64	0.81	0.08	9.0-10.0ns	1	4
1pxn	-33.72	3.74	-41.71	1.37	3.3	0.1	0.23	3.93	7.99	1.75	0.12	0.0-10.0ns	5	4
1pxn	-34.71	4.45	-40.84	1.39	3.37	0.14	0.34	3.98	6.13	2.91	0.29	5.0-10.0ns	5	4
1pxn	-35.22	2.69	-38.11	0.97	2.58	0.1	0.26	2.72	2.89	0.76	0.08	9.0-10.0ns	1	4
1pxp	-32.87	4.4	-42.45	1.41	3.74	0.1	0.26	4.19	9.58	2.32	0.16	0.0-10.0ns	5	4
1pxp	-36.61	3.87	-41.81	1.43	3.21	0.14	0.32	3.49	5.2	2.17	0.22	5.0-10.0ns	5	4
1pxp	-39.16	2.85	-43.13	1.47	2.54	0.15	0.25	3.06	3.98	1.3	0.13	9.0-10.0ns	1	4
1q5k	-36.54	2.77	-40.82	1.02	2.51	0.07	0.18	2.46	4.29	1.16	0.08	0.0-10.0ns	5	4
1q5k	-36.16	2.69	-41.29	0.9	2.47	0.09	0.25	2.44	5.13	1.05	0.1	5.0-10.0ns	5	4
1q5k	-38.99	2.31	-41.25	0.73	2.26	0.07	0.23	2.17	2.25	0.45	0.04	9.0-10.0ns	1	4
1q63	-30.5	2.97	-36.79	0.67	2.85	0.05	0.2	3.39	6.29	0.82	0.06	0.0-10.0ns	5	4
1q63	-33.26	2.88	-37.26	0.57	2.48	0.06	0.25	2.87	4	1.47	0.15	5.0-10.0ns	5	4
1q63	-34.73	2.34	-37.28	0.63	2.16	0.06	0.21	2.34	2.55	0.9	0.09	9.0-10.0ns	1	4
1q65	-26.93	4.81	-37	1.02	2.76	0.07	0.19	4.57	10.07	3.94	0.28	0.0-10.0ns	5	4
1q65	-31	3.39	-36.5	1.38	3.1	0.14	0.31	4.29	5.5	1.37	0.14	5.0-10.0ns	5	4
1q65	-29.91	2.97	-34.38	0.97	2.41	0.1	0.24	3.87	4.47	1.73	0.17	9.0-10.0ns	1	4
1q66	-34.47	3.24	-42.5	0.9	2.88	0.06	0.2	4.05	8.03	1.5	0.11	0.0-10.0ns	5	4
1q66	-34.35	4.21	-42.14	1.26	3.09	0.13	0.31	3.94	7.79	2.87	0.29	5.0-10.0ns	5	4
1q66	-32.62	4.2	-40.44	0.49	3.15	0.05	0.31	4.12	7.82	2.79	0.28	9.0-10.0ns	1	4
1q8t	-29.67	2.59	-35.63	0.98	2.37	0.07	0.17	3.39	5.96	1.05	0.07	0.0-10.0ns	5	4
1q8t	-31.67	2.35	-35.48	0.75	1.97	0.07	0.2	3.06	3.81	1.28	0.13	5.0-10.0ns	5	4
1q8t	-30.61	2.32	-35.6	0.73	2.08	0.07	0.21	3.09	4.98	1.02	0.1	9.0-10.0ns	1	4
1q91	-26.5	6.06	-38.1	1.56	5.25	0.11	0.37	6.22	11.59	3.04	0.21	0.0-10.0ns	5	4
1q91	-27.8	3.64	-34.37	1.12	3.13	0.11	0.31	3.74	6.57	1.86	0.18	5.0-10.0ns	5	4
1q91	-31.74	2.55	-34.83	1.16	2.4	0.12	0.24	2.87	3.09	0.86	0.09	9.0-10.0ns	1	4
1q95	-61.42	8.52	-71.31	1.87	4.35	0.13	0.31	8.11	9.89	7.33	0.52	0.0-10.0ns	5	4
1q95	-58.19	7.6	-72.18	2.19	4.15	0.22	0.41	7.06	13.99	6.37	0.63	5.0-10.0ns	5	4
1q95	-63.51	5.67	-73	0.61	3.81	0.06	0.38	6.81	9.49	4.2	0.42	9.0-10.0ns	1	4
1qan	-47.49	4.68	-55.18	1.47	4.27	0.1	0.3	4.51	7.69	1.92	0.14	0.0-10.0ns	5	4
1qan	-50.87	3.58	-56.72	1.18	3.34	0.12	0.33	3.78	5.85	1.31	0.13	5.0-10.0ns	5	4
1qan	-50.74	3.65	-55.45	1.39	3.08	0.14	0.31	3.75	4.72	1.96	0.2	9.0-10.0ns	1	4
1qaw	-27.28	2.92	-32.91	1.21	2.78	0.09	0.2	2.94	5.63	0.9	0.06	0.0-10.0ns	5	4
1qaw	-27.4	2.76	-32.21	1.16	2.58	0.11	0.26	2.8	4.81	0.97	0.1	5.0-10.0ns	5	4
1qaw	-27.65	2.85	-31.26	1.37	2.69	0.14	0.27	3.03	3.61	0.94	0.09	9.0-10.0ns	1	4
1qb1	-47.39	4.71	-54.93	0.99	4.37	0.07	0.31	6.25	7.55	1.77	0.12	0.0-10.0ns	5	4
1qb1	-52	4.03	-56.91	1.62	3.85	0.16	0.38	6.5	4.91	1.2	0.12	5.0-10.0ns	5	4
1qb1	-53.66	5.16	-58.14	0.66	3.75	0.07	0.37	5.29	4.48	3.55	0.35	9.0-10.0ns	1	4
1qbn	-44.74	3.6	-51.06	0.85	3.28	0.06	0.23	4.21	6.32	1.47	0.1	0.0-10.0ns	5	4
1qbn	-45.87	3.82	-52.34	1.28	2.92	0.13	0.29	3.95	6.47	2.46	0.24	5.0-10.0ns	5	4
1qbn	-45.4	4.11	-52.57	1.23	3.24	0.12	0.32	3.65	7.17	2.52	0.25	9.0-10.0ns	1	4
1qbo	-41.46	3.72	-49.46	1.31	3.13	0.09	0.22	4.36	8	2.01	0.14	0.0-10.0ns	5	4
1qbo	-43.77	4.46	-49.78	1.07	3.17	0.11	0.32	4.41	6	3.14	0.31	5.0-10.0ns	5	4
1qbo	-44.15	3.5	-49.62	0.9	3.15	0.09	0.31	3.72	5.47	1.53	0.15	9.0-10.0ns	1	4
1qbr	-70.52	6.41	-80.85	0.86	5.94	0.06	0.42	6.11	10.33	2.41	0.17	0.0-10.0ns	5	4
1qbr	-70.06	4.84	-77.51	1.53	4.61	0.15	0.46	4.56	7.45	1.5	0.15	5.0-10.0ns	5	4
1qbr	-69.77	4.25	-74.86	0.75	3.47	0.07	0.34	3.22	5.09	2.46	0.24	9.0-10.0ns	1	4
1qbs	-64.33	5.52	-71.61	0.9	4.96	0.06	0.35	4.8	7.29	2.42	0.17	0.0-10.0ns	5	4
1qbs	-61.02	5.42	-70.23	0.62	4.5	0.06	0.45	4.25	9.21	3.02	0.3	5.0-10.0ns	5	4
1qbs	-61.76	5.24	-68.4	1.42	4.25	0.14	0.42	4.48	6.64	3.05	0.3	9.0-10.0ns	1	4
1qbu	-56.27	6.7	-69.5	1.32	5.3	0.09	0.37	5.19	13.23	4.09	0.29	0.0-10.0ns	5	4
1qbu	-57.31	4.65	-66.04	0.93	4.29	0.09	0.43	4.01	8.73	1.78	0.18	5.0-10.0ns	5	4
1qbu	-58.48	4.22	-66.09	1.58	3.57	0.16	0.36	3.51	7.61	2.25	0.22	9.0-10.0ns	1	4
1qi0	-1.44	7.97	-16.75	1.6	7.13	0.11	0.5	7.92	15.3	3.57	0.25	0.0-10.0ns	5	4
1qi0	-7.54	10.86	-16.04	2.34	7.73	0.23	0.77	7.79	8.5	7.63	0.76	5.0-10.0ns	5	4
1qi0	-6.41	4.89	-10.63	2.1	4.43	0.21	0.44	5.53	4.22	2.06	0.21	9.0-10.0ns	1	4
1qiw	-55.08	6.81	-67.16	3.38	6.02	0.24	0.42	8.18	12.09	3.19	0.22	0.0-10.0ns	5	4
1qiw	-63.23	5.39	-70.47	3.3	4.55	0.33	0.45	8.78	7.23	2.89	0.29	5.0-10.0ns	5	4
1qiw	-69.61	5.48	-71.38	3.16	4.12	0.31	0.41	5.8	1.76	3.6	0.36	9.0-10.0ns	1	4
1qy1	-25.43	1.78	-27.01	0.32	1.74	0.02	0.12	1.83	1.57	0.38	0.03	0.0-10.0ns	5	4
1qy1	-25.91	1.81	-27.46	0.65	1.62	0.06	0.16	1.57	1.54	0.8	0.08	5.0-10.0ns	5	4
1qy1	-25.9	1.45	-27.04	0.46	1.4	0.05	0.14	1.35	1.14	0.38	0.04	9.0-10.0ns	1	4
1qy2	-23.47	1.68	-25.41	0.35	1.62	0.02	0.11	1.65	1.94	0.44	0.03	0.0-10.0ns	5	4
1qy2	-24.19	1.42	-26.06	0.29	1.36	0.03	0.13	1.37	1.87	0.44	0.04	5.0-10.0ns	5	4
1qy2	-24.58	1.56	-25.84	0.35	1.39	0.04	0.14	1.4	1.26	0.71	0.07	9.0-10.0ns	1	4
1r4w	-30.07	4.22	-39.51	1.72	3.65	0.12	0.26	6.72	9.45	2.11	0.15	0.0-10.0ns	5	4
1r4w	-32.56	4.31	-39.56	2.26	3.87	0.22	0.38	8.81	7	1.9	0.19	5.0-10.0ns	5	4
1r4w	-29.85	5.96	-40.63	1.69	3.64	0.17	0.36	5.24	10.78	4.72	0.47	9.0-10.0ns	1	4
1r5y	-19.39	2.5	-24.47	0.67	2.37	0.05	0.17	2.8	5.08	0.8	0.06	0.0-10.0ns	5	4
1r5y	-21.06	2.45	-24.41	0.34	1.89	0.03	0.19	2.19	3.35	1.56	0.15	5.0-10.0ns	5	4
1r5y	-22.37	1.66	-24.22	0.63	1.59	0.06	0.16	2	1.85	0.47	0.05	9.0-10.0ns	1	4
1r6n	-27.77	12.47	-38.23	3.11	7.69	0.22	0.54	11.32	10.46	9.82	0.69	0.0-10.0ns	5	4
1r6n	-20.66	13.97	-34.74	2.72	8.62	0.27	0.86	12.55	14.09	11	1.09	5.0-10.0ns	5	4
1r6n	-22.07	3.53	-26.3	1.32	3.4	0.13	0.34	3.77	4.24	0.93	0.09	9.0-10.0ns	1	4
1r9l	-18.03	2.31	-22.58	0.6	2.03	0.04	0.14	2.07	4.55	1.1	0.08	0.0-10.0ns	5	4
1r9l	-19.14	2.33	-22.22	0.48	2.01	0.05	0.2	1.99	3.07	1.19	0.12	5.0-10.0ns	5	4
1r9l	-20.36	1.69	-21.68	0.56	1.62	0.06	0.16	1.92	1.32	0.46	0.05	9.0-10.0ns	1	4
1rd4	-53.74	4.07	-60.2	1.7	3.64	0.12	0.26	3.41	6.47	1.82	0.13	0.0-10.0ns	5	4
1rd4	-55.22	4.09	-59.94	1.33	3.63	0.13	0.36	3.48	4.72	1.89	0.19	5.0-10.0ns	5	4
1rd4	-50.8	4.88	-58.65	1.76	4.05	0.18	0.4	3.69	7.84	2.73	0.27	9.0-10.0ns	1	4
1rnt	-10.2	4.51	-26.7	2.46	3.35	0.17	0.24	6.33	16.51	3.03	0.21	0.0-10.0ns	5	4
1rnt	-18.08	3.88	-26.28	2.38	3.35	0.24	0.33	5.5	8.2	1.94	0.19	5.0-10.0ns	5	4
1rnt	-15.85	5.5	-23.89	2.82	3.43	0.28	0.34	5.64	8.04	4.3	0.43	9.0-10.0ns	1	4
1s38	-24.56	2.31	-29.08	0.65	1.92	0.05	0.14	1.96	4.52	1.29	0.09	0.0-10.0ns	5	4
1s38	-26.46	2.1	-28.32	0.61	2.05	0.06	0.2	2.15	1.87	0.47	0.05	5.0-10.0ns	5	4
1s38	-26.31	2.19	-29.14	0.59	1.87	0.06	0.19	1.94	2.82	1.13	0.11	9.0-10.0ns	1	4
1sbg	-54.63	4.88	-62.17	1	4.57	0.07	0.32	4.68	7.54	1.71	0.12	0.0-10.0ns	5	4
1sbg	-53.58	3.87	-60	1.13	3.53	0.11	0.35	3.65	6.41	1.59	0.16	5.0-10.0ns	5	4
1sbg	-58.59	4.68	-62.8	0.65	4.13	0.06	0.41	4.37	4.21	2.19	0.22	9.0-10.0ns	1	4
1sdt	-70.09	3.76	-77.4	0.92	3.42	0.07	0.24	5.36	7.31	1.56	0.11	0.0-10.0ns	5	4
1sdt	-71.14	4.04	-77.22	0.81	3.5	0.08	0.35	3.93	6.08	2.02	0.2	5.0-10.0ns	5	4
1sdt	-69.86	4.16	-77.14	1.35	3.11	0.13	0.31	3.67	7.28	2.77	0.28	9.0-10.0ns	1	4
1sdu	-75.12	4.9	-83.47	0.74	4.72	0.05	0.33	4.77	8.36	1.3	0.09	0.0-10.0ns	5	4
1sdu	-76.44	5.33	-82.4	0.79	4.85	0.08	0.48	5.02	5.97	2.21	0.22	5.0-10.0ns	5	4
1sdu	-68.33	5.12	-75.45	0.94	4.65	0.09	0.46	4.48	7.11	2.13	0.21	9.0-10.0ns	1	4
1sdv	-71.36	4.81	-79.74	1.32	4.1	0.09	0.29	4.88	8.38	2.51	0.18	0.0-10.0ns	5	4
1sdv	-71.96	4	-78.09	2.37	3.78	0.24	0.38	5.37	6.13	1.32	0.13	5.0-10.0ns	5	4
1sdv	-70.73	4.33	-77.56	0.46	3.84	0.05	0.38	4.17	6.82	2	0.2	9.0-10.0ns	1	4
1sgu	-61.42	6.1	-71.48	1.34	4.73	0.09	0.33	5.28	10.06	3.85	0.27	0.0-10.0ns	5	4
1sgu	-59.35	4.79	-68.96	1.74	4.19	0.17	0.42	5.12	9.62	2.32	0.23	5.0-10.0ns	5	4
1sgu	-67.47	3.45	-71.14	1.46	3.31	0.15	0.33	3.68	3.68	1	0.1	9.0-10.0ns	1	4
1sh9	-46.1	7.64	-57.18	1.69	7.53	0.12	0.53	8.27	11.08	1.3	0.09	0.0-10.0ns	5	4
1sh9	-56.16	7.81	-60.44	2.41	7.74	0.24	0.77	8.92	4.29	1.09	0.11	5.0-10.0ns	5	4
1sh9	-65.94	3.95	-70.44	1.77	3.33	0.18	0.33	3.72	4.5	2.13	0.21	9.0-10.0ns	1	4
1siv	-54.09	7.26	-65.53	1.11	6.48	0.08	0.46	7.51	11.44	3.28	0.23	0.0-10.0ns	5	4
1siv	-51.34	6.21	-60.33	1.45	5.29	0.14	0.53	7.01	8.99	3.25	0.32	5.0-10.0ns	5	4
1siv	-48.95	4.23	-55.35	1.68	3.44	0.17	0.34	4.54	6.4	2.46	0.25	9.0-10.0ns	1	4
1sqo	-35.49	3.05	-39.94	1.02	2.96	0.07	0.21	3.41	4.45	0.75	0.05	0.0-10.0ns	5	4
1sqo	-35.74	3.69	-40.68	0.57	2.76	0.06	0.27	3.46	4.94	2.45	0.24	5.0-10.0ns	5	4
1sqo	-37.43	3	-40.71	0.92	2.72	0.09	0.27	3.21	3.28	1.26	0.13	9.0-10.0ns	1	4
1sr7	-69.99	3.03	-75.6	1.95	2.92	0.14	0.21	3.02	5.61	0.78	0.05	0.0-10.0ns	5	4
1sr7	-72.72	3.29	-75.67	1.78	2.67	0.18	0.27	2.74	2.95	1.91	0.19	5.0-10.0ns	5	4
1sr7	-73.88	2.26	-76.14	2.51	2.16	0.25	0.22	2.18	2.25	0.66	0.07	9.0-10.0ns	1	4
1ssq	-10.46	3.03	-17.84	1.85	2.49	0.13	0.18	3.91	7.38	1.73	0.12	0.0-10.0ns	5	4
1ssq	-14.2	2.41	-17.09	1.43	2.08	0.14	0.21	2.57	2.89	1.22	0.12	5.0-10.0ns	5	4
1ssq	-14.39	2.31	-16.95	1.75	2.16	0.17	0.21	2.7	2.56	0.83	0.08	9.0-10.0ns	1	4
1stc	-62.96	3.14	-66.74	1.03	2.96	0.07	0.21	3.82	3.77	1.06	0.07	0.0-10.0ns	5	4
1stc	-62.45	3.69	-67.04	0.65	3.28	0.06	0.33	3.05	4.59	1.7	0.17	5.0-10.0ns	5	4
1stc	-63.46	3.23	-66.67	0.61	2.86	0.06	0.28	3.06	3.21	1.5	0.15	9.0-10.0ns	1	4
1sv3	0.85	9.1	-15	1.72	4.9	0.12	0.35	10.32	15.84	7.66	0.54	0.0-10.0ns	5	4
1sv3	-9.22	6.02	-18.01	3.58	3.24	0.36	0.32	5.52	8.79	5.08	0.51	5.0-10.0ns	5	4
1sv3	-5.63	4.69	-14.31	0.26	2.29	0.03	0.23	5.32	8.68	4.09	0.41	9.0-10.0ns	1	4
1sw2	-16.63	4.08	-24.62	1.02	3.05	0.07	0.22	3.26	7.99	2.71	0.19	0.0-10.0ns	5	4
1sw2	-22.23	2.38	-24.33	0.39	2.24	0.04	0.22	2.32	2.1	0.81	0.08	5.0-10.0ns	5	4
1sw2	-20.5	2.68	-24.24	0.67	2.15	0.07	0.21	2.26	3.74	1.6	0.16	9.0-10.0ns	1	4
1swg	-25.09	4.24	-32.7	0.39	2.48	0.03	0.18	5.85	7.61	3.43	0.24	0.0-10.0ns	5	4
1swg	-17.61	4.64	-32.48	0.32	2.42	0.03	0.24	6.45	14.87	3.96	0.39	5.0-10.0ns	5	4
1swg	-27.23	2.13	-31.98	0.41	2.06	0.04	0.21	3.44	4.74	0.55	0.06	9.0-10.0ns	1	4
1swr	-32.67	4.72	-44.15	0.42	2.79	0.03	0.2	4.36	11.48	3.81	0.27	0.0-10.0ns	5	4
1swr	-38.79	3.94	-44.31	0.27	2.89	0.03	0.29	3.69	5.52	2.68	0.27	5.0-10.0ns	5	4
1swr	-38.8	3.37	-44.91	0.39	2.9	0.04	0.29	2.89	6.11	1.71	0.17	9.0-10.0ns	1	4
1syh	-35.31	3.85	-43.33	0.79	3.52	0.06	0.25	3.97	8.01	1.55	0.11	0.0-10.0ns	5	4
1syh	-33.61	4.36	-43.85	1.12	2.99	0.11	0.3	3.31	10.24	3.18	0.32	5.0-10.0ns	5	4
1syh	-37.49	3.46	-43.51	1.02	2.84	0.1	0.28	3.02	6.02	1.97	0.2	9.0-10.0ns	1	4
1syi	-41.19	3.24	-45.56	0.44	3.15	0.03	0.22	3.2	4.37	0.73	0.05	0.0-10.0ns	5	4
1syi	-39.45	3.72	-45.83	1.11	3.11	0.11	0.31	3.25	6.37	2.05	0.2	5.0-10.0ns	5	4
1syi	-43.04	3.11	-46.42	1.19	2.9	0.12	0.29	3.06	3.38	1.13	0.11	9.0-10.0ns	1	4
1t7j	-58.86	4.77	-64.92	0.76	4.68	0.05	0.33	4.54	6.06	0.88	0.06	0.0-10.0ns	5	4
1t7j	-61.95	6.35	-66.34	1.1	6.23	0.11	0.62	5.97	4.38	1.19	0.12	5.0-10.0ns	5	4
1t7j	-61.19	3.57	-65.22	1.02	3.34	0.1	0.33	3.27	4.02	1.25	0.12	9.0-10.0ns	1	4
1tcw	-28.15	4.75	-35.2	1.07	4.25	0.08	0.3	4.57	7.05	2.13	0.15	0.0-10.0ns	5	4
1tcw	-30.63	4.91	-34.56	1.2	4.66	0.12	0.46	4.78	3.93	1.53	0.15	5.0-10.0ns	5	4
1tcw	-31.02	4.35	-38.73	0.57	3.6	0.06	0.36	3.92	7.7	2.45	0.24	9.0-10.0ns	1	4
1tcx	-46.27	7.18	-59.23	0.67	6.37	0.05	0.45	6.45	12.97	3.31	0.23	0.0-10.0ns	5	4
1tcx	-45.48	5.52	-55.06	1.84	5	0.18	0.5	4.94	9.59	2.34	0.23	5.0-10.0ns	5	4
1tcx	-54.15	3.09	-57.65	1.79	2.93	0.18	0.29	3.15	3.51	0.99	0.1	9.0-10.0ns	1	4
1td7	-26.24	4.88	-29.33	1.78	4.71	0.13	0.33	4.64	3.09	1.26	0.09	0.0-10.0ns	5	4
1td7	-25.25	2.93	-31.1	0.96	2.7	0.1	0.27	3.7	5.85	1.13	0.11	5.0-10.0ns	5	4
1td7	-29.86	2.77	-33.18	1.26	2.5	0.13	0.25	3.15	3.31	1.19	0.12	9.0-10.0ns	1	4
1tog	-19.62	2.66	-24.68	0.55	2.27	0.04	0.16	3.1	5.06	1.39	0.1	0.0-10.0ns	5	4
1tog	-19.73	3.86	-24.18	0.35	2.34	0.03	0.23	3.32	4.45	3.07	0.31	5.0-10.0ns	5	4
1tog	-21.43	2.68	-24.83	0.15	2.47	0.01	0.25	2.92	3.41	1.02	0.1	9.0-10.0ns	1	4
1toi	-18.44	2.73	-24.59	2.01	2.45	0.14	0.17	3.78	6.16	1.21	0.09	0.0-10.0ns	5	4
1toi	-20.44	2.03	-23.93	0.11	1.63	0.01	0.16	2.29	3.49	1.2	0.12	5.0-10.0ns	5	4
1toi	-21.94	2.03	-23.92	0.25	1.89	0.02	0.19	2.06	1.97	0.72	0.07	9.0-10.0ns	1	4
1toj	-20.94	2.95	-27.36	2.04	2.67	0.14	0.19	4.5	6.41	1.24	0.09	0.0-10.0ns	5	4
1toj	-22.79	3.14	-27.76	0.83	2.81	0.08	0.28	3.45	4.97	1.39	0.14	5.0-10.0ns	5	4
1toj	-25.24	2.21	-29.38	0.8	2.05	0.08	0.2	2.76	4.14	0.83	0.08	9.0-10.0ns	1	4
1tok	-11.54	2.95	-18.88	0.47	2.73	0.03	0.19	4.41	7.34	1.11	0.08	0.0-10.0ns	5	4
1tok	-10.64	4.82	-18.11	0.18	3.25	0.02	0.32	5.5	7.47	3.56	0.35	5.0-10.0ns	5	4
1tok	-10.55	2.65	-16.82	0.7	2.32	0.07	0.23	3.4	6.27	1.29	0.13	9.0-10.0ns	1	4
1tsy	-28.9	4.73	-41.48	2.19	3.36	0.15	0.24	7.04	12.58	3.33	0.23	0.0-10.0ns	5	4
1tsy	-34.52	6.01	-42.07	1.23	3.45	0.12	0.34	4.62	7.55	4.92	0.49	5.0-10.0ns	5	4
1tsy	-34.45	4.37	-42.15	0.56	3.36	0.06	0.33	4.24	7.7	2.79	0.28	9.0-10.0ns	1	4
1tuf	-13.76	5.78	-24.99	1.75	3.14	0.12	0.22	7.49	11.23	4.85	0.34	0.0-10.0ns	5	4
1tuf	-13.98	3.74	-23.92	1.65	2.94	0.16	0.29	6.97	9.95	2.31	0.23	5.0-10.0ns	5	4
1tuf	-12.97	3.5	-25.74	1.46	2.89	0.14	0.29	7.24	12.77	1.98	0.2	9.0-10.0ns	1	4
1u1w	-22.59	4.42	-27.8	0.42	3.68	0.03	0.26	3.97	5.21	2.45	0.17	0.0-10.0ns	5	4
1u1w	-21.54	3.95	-24.94	0.93	2.87	0.09	0.29	2.89	3.4	2.72	0.27	5.0-10.0ns	5	4
1u1w	-20.26	2.93	-22.92	1.14	2.86	0.11	0.28	2.84	2.66	0.62	0.06	9.0-10.0ns	1	4
1ua4	-43.43	5.01	-51.78	1.98	3.56	0.14	0.25	7.21	8.35	3.53	0.25	0.0-10.0ns	5	4
1ua4	-44.75	4.29	-51.73	2.52	3.52	0.25	0.35	5.93	6.98	2.45	0.24	5.0-10.0ns	5	4
1ua4	-43.04	5.71	-52.85	3.28	3.19	0.33	0.32	5.41	9.81	4.74	0.47	9.0-10.0ns	1	4
1ugw	-20.21	2.4	-23.82	1.19	2.19	0.08	0.15	2.47	3.61	0.99	0.07	0.0-10.0ns	5	4
1ugw	-18.89	3.02	-24.03	1.12	2.5	0.11	0.25	2.67	5.14	1.68	0.17	5.0-10.0ns	5	4
1ugw	-20.46	2.49	-24.09	1.12	2.3	0.11	0.23	2.7	3.63	0.96	0.1	9.0-10.0ns	1	4
1ugx	-25.74	4.04	-32.61	2.52	3.5	0.18	0.25	4.07	6.87	2.01	0.14	0.0-10.0ns	5	4
1ugx	-29.18	3.75	-33.47	1.28	3.68	0.13	0.37	4.33	4.28	0.72	0.07	5.0-10.0ns	5	4
1ugx	-31.13	2.7	-35.28	1.97	2.46	0.2	0.25	3	4.16	1.1	0.11	9.0-10.0ns	1	4
1uj6	-20.97	5.03	-30.24	4.38	3.62	0.31	0.26	7.47	9.27	3.49	0.25	0.0-10.0ns	5	4
1uj6	-18.37	6.12	-29.07	4.35	3.55	0.43	0.35	5.88	10.71	4.99	0.5	5.0-10.0ns	5	4
1uj6	-21.25	4.55	-29.4	4.65	2.85	0.46	0.28	5.98	8.15	3.55	0.35	9.0-10.0ns	1	4
1uou	-17.23	8.12	-29.08	1.59	6.04	0.11	0.43	9.12	11.86	5.42	0.38	0.0-10.0ns	5	4
1uou	-11.45	7.33	-24.38	1.45	5.52	0.14	0.55	7.68	12.92	4.82	0.48	5.0-10.0ns	5	4
1uou	-16.29	2.61	-20.41	0.29	2.35	0.03	0.23	2.94	4.13	1.15	0.11	9.0-10.0ns	1	4
1upf	-12.77	2.62	-17.17	0.91	2.06	0.06	0.15	2.49	4.39	1.62	0.11	0.0-10.0ns	5	4
1upf	-13.52	2.06	-16.64	0.32	1.67	0.03	0.17	1.75	3.11	1.21	0.12	5.0-10.0ns	5	4
1upf	-14.64	1.51	-16.24	0.16	1.44	0.02	0.14	1.46	1.61	0.44	0.04	9.0-10.0ns	1	4
1urg	-35.87	3.08	-41.1	1.66	2.86	0.12	0.2	2.92	5.23	1.17	0.08	0.0-10.0ns	5	4
1urg	-33.98	4.78	-41.22	1.97	2.97	0.2	0.3	2.88	7.24	3.75	0.37	5.0-10.0ns	5	4
1urg	-37.35	3.34	-41.26	2.07	3.12	0.21	0.31	3.18	3.91	1.21	0.12	9.0-10.0ns	1	4
1usi	-24.14	3.88	-32.96	1.36	2.54	0.1	0.18	2.69	8.81	2.93	0.21	0.0-10.0ns	5	4
1usi	-27.92	2.97	-32.91	1.42	2.79	0.14	0.28	2.86	4.99	1.03	0.1	5.0-10.0ns	5	4
1usi	-27.07	2.7	-32.6	1.4	2.49	0.14	0.25	2.74	5.53	1.04	0.1	9.0-10.0ns	1	4
1usk	-27.9	2.48	-31.51	1.04	2.42	0.07	0.17	2.67	3.61	0.55	0.04	0.0-10.0ns	5	4
1usk	-27.73	3.16	-31.62	1.19	2.76	0.12	0.27	2.96	3.89	1.54	0.15	5.0-10.0ns	5	4
1usk	-29.4	2.54	-32.34	1.13	2.37	0.11	0.24	2.52	2.94	0.91	0.09	9.0-10.0ns	1	4
1uwf	-23.43	4.21	-31.08	0.71	3.56	0.05	0.25	3.86	7.65	2.25	0.16	0.0-10.0ns	5	4
1uwf	-24.92	3.52	-31.01	0.96	2.99	0.1	0.3	3.16	6.09	1.86	0.18	5.0-10.0ns	5	4
1uwf	-24.99	3.73	-30.15	0.74	3.09	0.07	0.31	3	5.17	2.1	0.21	9.0-10.0ns	1	4
1uz4	-22.19	2.6	-26.11	1.24	2.41	0.09	0.17	2.84	3.92	0.99	0.07	0.0-10.0ns	5	4
1uz4	-23.14	2.68	-26.2	1.18	2.31	0.12	0.23	2.51	3.05	1.35	0.13	5.0-10.0ns	5	4
1uz4	-22.38	2.8	-26.26	1.28	2.4	0.13	0.24	2.52	3.87	1.44	0.14	9.0-10.0ns	1	4
1v0k	-26.99	4.14	-34.48	0.96	3.62	0.07	0.26	4.53	7.49	2.01	0.14	0.0-10.0ns	5	4
1v0k	-26.29	4.56	-33.48	0.62	3.81	0.06	0.38	4.12	7.19	2.5	0.25	5.0-10.0ns	5	4
1v0k	-27.4	4.23	-33.96	1.14	3.81	0.11	0.38	3.97	6.56	1.84	0.18	9.0-10.0ns	1	4
1v0l	-29.52	3.83	-34.91	0.86	3.71	0.06	0.26	4.24	5.39	0.95	0.07	0.0-10.0ns	5	4
1v0l	-29.76	3.6	-35.49	1.3	3.27	0.13	0.33	4.01	5.73	1.5	0.15	5.0-10.0ns	5	4
1v0l	-29.94	4.04	-35.55	0.34	3.4	0.03	0.34	4.04	5.61	2.18	0.22	9.0-10.0ns	1	4
1v1j	-24.9	3.37	-31.83	1.3	3.03	0.09	0.21	4.11	6.93	1.49	0.1	0.0-10.0ns	5	4
1v1j	-25.99	3.3	-31.75	1.23	2.67	0.12	0.27	3.32	5.76	1.93	0.19	5.0-10.0ns	5	4
1v1j	-25.34	4.73	-31.69	1.25	3.16	0.12	0.31	3.54	6.35	3.52	0.35	9.0-10.0ns	1	4
1v48	-48.86	4.42	-55.35	0.79	3.87	0.06	0.27	4.98	6.49	2.13	0.15	0.0-10.0ns	5	4
1v48	-47.2	4.72	-55.83	0.49	3.27	0.05	0.33	4.89	8.63	3.41	0.34	5.0-10.0ns	5	4
1v48	-50.21	4.13	-56.31	0.79	3.73	0.08	0.37	4.78	6.1	1.77	0.18	9.0-10.0ns	1	4
1vfn	-19.51	1.95	-21.9	0.36	1.93	0.03	0.14	1.95	2.39	0.3	0.02	0.0-10.0ns	5	4
1vfn	-18.11	2.12	-22.11	0.27	1.75	0.03	0.17	1.77	3.99	1.19	0.12	5.0-10.0ns	5	4
1vfn	-18.62	1.87	-21.52	0.2	1.7	0.02	0.17	1.76	2.9	0.79	0.08	9.0-10.0ns	1	4
1vyq	-41.42	3.52	-45.21	1.71	2.98	0.12	0.21	3.22	3.79	1.87	0.13	0.0-10.0ns	5	4
1vyq	-41.11	3.08	-44.14	0.68	2.64	0.07	0.26	2.71	3.03	1.6	0.16	5.0-10.0ns	5	4
1vyq	-38.97	2.7	-42.16	1.63	2.37	0.16	0.24	2.33	3.19	1.29	0.13	9.0-10.0ns	1	4
1w3j	-20.67	3.33	-26.42	0.48	2.96	0.03	0.21	3.3	5.75	1.53	0.11	0.0-10.0ns	5	4
1w3j	-23.05	3.19	-26.4	0.37	2.89	0.04	0.29	3.24	3.35	1.35	0.13	5.0-10.0ns	5	4
1w3j	-20.95	3.17	-26.39	0.23	3.06	0.02	0.3	3.36	5.45	0.84	0.08	9.0-10.0ns	1	4
1w3k	-22.84	4.33	-33.46	0.62	3.62	0.04	0.26	4.91	10.62	2.37	0.17	0.0-10.0ns	5	4
1w3k	-28.34	4.28	-33.2	0.87	3.39	0.09	0.34	5.06	4.87	2.61	0.26	5.0-10.0ns	5	4
1w3k	-23.84	5.34	-30.63	1.76	3.58	0.17	0.36	6.06	6.8	3.96	0.39	9.0-10.0ns	1	4
1w4o	-8.9	5.31	-27.98	0.59	3.2	0.04	0.23	11.06	19.07	4.24	0.3	0.0-10.0ns	5	4
1w4o	-4.84	4.51	-27.44	1.45	2.94	0.14	0.29	9.21	22.59	3.42	0.34	5.0-10.0ns	5	4
1w4o	-17.61	3.82	-26.82	1.81	2.45	0.18	0.24	5.88	9.21	2.92	0.29	9.0-10.0ns	1	4
1w4p	-15.91	6.4	-34.61	2.07	4.95	0.15	0.35	13.68	18.71	4.06	0.29	0.0-10.0ns	5	4
1w4p	-22.91	5.64	-37.77	1.51	3.59	0.15	0.36	8.35	14.86	4.35	0.43	5.0-10.0ns	5	4
1w4p	-32.18	4.68	-38.69	0.84	2.9	0.08	0.29	5.95	6.51	3.67	0.36	9.0-10.0ns	1	4
1w4q	-3.33	9.42	-30.88	1.16	3.59	0.08	0.25	12.21	27.55	8.72	0.61	0.0-10.0ns	5	4
1w4q	-10.17	6.27	-29.82	1.47	3.29	0.15	0.33	11.98	19.65	5.34	0.53	5.0-10.0ns	5	4
1w4q	-17.1	4.57	-28.74	1.47	3.36	0.15	0.33	9.93	11.64	3.1	0.31	9.0-10.0ns	1	4
1w5v	-65.29	4.28	-73.68	1.53	4.2	0.11	0.3	4.55	8.39	0.83	0.06	0.0-10.0ns	5	4
1w5v	-65.69	3.97	-71.36	1.53	3.34	0.15	0.33	3.4	5.67	2.14	0.21	5.0-10.0ns	5	4
1w5v	-68.28	3.84	-72.32	1.34	3.58	0.13	0.36	3.67	4.04	1.38	0.14	9.0-10.0ns	1	4
1w5w	-77.14	5.94	-86.56	0.95	5.29	0.07	0.37	5.45	9.42	2.71	0.19	0.0-10.0ns	5	4
1w5w	-75.09	6.33	-84.36	1.25	5.01	0.12	0.5	4.94	9.27	3.88	0.39	5.0-10.0ns	5	4
1w5w	-78.39	4.3	-83.66	1.57	3.98	0.16	0.4	4.19	5.27	1.63	0.16	9.0-10.0ns	1	4
1w5x	-78.05	4.24	-87.62	2	4.11	0.14	0.29	4.06	9.57	1.05	0.07	0.0-10.0ns	5	4
1w5x	-82.12	4.3	-86.73	1.67	4.18	0.17	0.42	4	4.6	1.02	0.1	5.0-10.0ns	5	4
1w5x	-80.54	5.35	-87.99	1.02	3.75	0.1	0.37	4.18	7.45	3.81	0.38	9.0-10.0ns	1	4
1w5y	-73.11	6.27	-85.08	1.66	4.84	0.12	0.34	4.78	11.97	3.99	0.28	0.0-10.0ns	5	4
1w5y	-78.49	5.28	-84.2	1.33	4.94	0.13	0.49	4.63	5.71	1.87	0.19	5.0-10.0ns	5	4
1w5y	-74.81	4.08	-81.97	1.5	3.69	0.15	0.37	4.26	7.15	1.74	0.17	9.0-10.0ns	1	4
1w96	-64.18	2.99	-69.55	1.27	2.93	0.09	0.21	3.01	5.37	0.62	0.04	0.0-10.0ns	5	4
1w96	-66.88	2.68	-69.36	1.57	2.56	0.16	0.25	2.58	2.48	0.79	0.08	5.0-10.0ns	5	4
1w96	-64.26	3.04	-68.44	1.34	2.83	0.13	0.28	2.78	4.18	1.13	0.11	9.0-10.0ns	1	4
1wcq	-26.93	4.55	-35.93	1.94	3.87	0.14	0.27	4.27	9.01	2.4	0.17	0.0-10.0ns	5	4
1wcq	-30.36	3.58	-34.88	1.16	3.53	0.12	0.35	4.01	4.51	0.59	0.06	5.0-10.0ns	5	4
1wcq	-28.19	3.81	-34.15	1.59	3.51	0.16	0.35	4.02	5.96	1.48	0.15	9.0-10.0ns	1	4
1wdn	-26.69	3.14	-31.68	1.38	2.75	0.1	0.19	3.02	4.99	1.5	0.11	0.0-10.0ns	5	4
1wdn	-27.12	3.28	-31.66	0.89	2.91	0.09	0.29	3.16	4.54	1.51	0.15	5.0-10.0ns	5	4
1wdn	-28.28	3.03	-31.59	0.57	2.97	0.06	0.3	3.27	3.32	0.59	0.06	9.0-10.0ns	1	4
1we2	-9.51	6.93	-21.78	1.54	4.99	0.11	0.35	8.4	12.27	4.81	0.34	0.0-10.0ns	5	4
1we2	-11.59	3.55	-18.31	1.09	2.78	0.11	0.28	4.45	6.71	2.21	0.22	5.0-10.0ns	5	4
1we2	-16.51	3.71	-20.42	1.25	3.03	0.12	0.3	3.82	3.91	2.15	0.21	9.0-10.0ns	1	4
1wm1	-26.95	2.9	-34.17	0.48	2.69	0.03	0.19	3.51	7.23	1.08	0.08	0.0-10.0ns	5	4
1wm1	-29.52	3.11	-33.86	0.17	2.56	0.02	0.25	2.91	4.34	1.77	0.18	5.0-10.0ns	5	4
1wm1	-29	2.33	-31.86	0.42	2.06	0.04	0.21	2.46	2.85	1.08	0.11	9.0-10.0ns	1	4
1ws1	-36.39	5	-48.56	1.8	3.46	0.13	0.24	5.16	12.17	3.61	0.25	0.0-10.0ns	5	4
1ws1	-42.9	3.33	-49.31	0.9	3.02	0.09	0.3	4.05	6.41	1.4	0.14	5.0-10.0ns	5	4
1ws1	-43.37	2.77	-46.9	1.48	2.68	0.15	0.27	2.98	3.53	0.71	0.07	9.0-10.0ns	1	4
1ws4	-18.85	2.89	-24.16	0.97	2.23	0.07	0.16	2.36	5.3	1.84	0.13	0.0-10.0ns	5	4
1ws4	-20.92	2.45	-24.28	0.98	2.31	0.1	0.23	2.3	3.36	0.82	0.08	5.0-10.0ns	5	4
1ws4	-18.07	3.32	-24.46	0.76	2.61	0.08	0.26	2.58	6.38	2.06	0.2	9.0-10.0ns	1	4
1ws5	-20.32	2.58	-25.01	0.88	2.29	0.06	0.16	2.37	4.69	1.19	0.08	0.0-10.0ns	5	4
1ws5	-22.16	2.65	-24.66	1.01	2.46	0.1	0.24	2.41	2.51	0.98	0.1	5.0-10.0ns	5	4
1ws5	-18.6	3.72	-25.03	0.95	2.62	0.09	0.26	2.74	6.43	2.64	0.26	9.0-10.0ns	1	4
1x8j	-35.24	2	-37.73	1.13	1.93	0.08	0.14	1.95	2.49	0.5	0.04	0.0-10.0ns	5	4
1x8j	-35.35	2.4	-37.78	0.91	2.09	0.09	0.21	2.07	2.43	1.18	0.12	5.0-10.0ns	5	4
1x8j	-34.69	2.63	-37.79	0.99	2.32	0.1	0.23	2.19	3.1	1.23	0.12	9.0-10.0ns	1	4
1x9d	-19.45	4.39	-31.31	2.31	4.09	0.16	0.29	4.53	11.86	1.6	0.11	0.0-10.0ns	5	4
1x9d	-29.11	3.27	-32.15	1.61	3.16	0.16	0.31	3.36	3.04	0.86	0.09	5.0-10.0ns	5	4
1x9d	-29.71	2.63	-33.23	1.61	2.41	0.16	0.24	3.24	3.52	1.07	0.11	9.0-10.0ns	1	4
1xbb	-42.52	5.3	-52.8	1.64	3.86	0.12	0.27	7.38	10.28	3.63	0.26	0.0-10.0ns	5	4
1xbb	-35.34	8.49	-51.78	2.55	4.44	0.25	0.44	9.08	16.45	7.23	0.72	5.0-10.0ns	5	4
1xbb	-45.75	3.86	-52.23	4.01	3.01	0.4	0.3	7.15	6.47	2.42	0.24	9.0-10.0ns	1	4
1xff	-28.36	3.38	-32.8	1	2.88	0.07	0.2	3.33	4.45	1.77	0.13	0.0-10.0ns	5	4
1xff	-26.29	4.16	-32.21	1.09	3.35	0.11	0.33	3.76	5.92	2.46	0.24	5.0-10.0ns	5	4
1xff	-26.02	3.04	-31.02	1.21	2.43	0.12	0.24	3.06	5	1.83	0.18	9.0-10.0ns	1	4
1xgi	-33.39	2.6	-37.33	2.1	2.53	0.15	0.18	3.05	3.94	0.63	0.04	0.0-10.0ns	5	4
1xgi	-33.74	2.8	-37.64	1.45	2.52	0.14	0.25	2.91	3.89	1.24	0.12	5.0-10.0ns	5	4
1xgi	-32.56	2.73	-36.25	1.71	2.41	0.17	0.24	3.08	3.69	1.29	0.13	9.0-10.0ns	1	4
1xgj	-21.48	6.09	-35.25	2.25	3.26	0.16	0.23	7	13.77	5.14	0.36	0.0-10.0ns	5	4
1xgj	-31.3	4.42	-34.99	2.81	3.22	0.28	0.32	6.26	3.69	3.03	0.3	5.0-10.0ns	5	4
1xgj	-29.57	3.89	-35.69	1.36	2.96	0.14	0.29	4.38	6.12	2.52	0.25	9.0-10.0ns	1	4
1xhy	-13.41	4.54	-25.22	1.25	3.79	0.09	0.27	6.94	11.81	2.5	0.18	0.0-10.0ns	5	4
1xhy	-20.71	2.9	-24.44	1.68	2.77	0.17	0.28	3.41	3.73	0.85	0.08	5.0-10.0ns	5	4
1xhy	-21.72	3.13	-26.46	1.35	2.49	0.13	0.25	2.94	4.74	1.89	0.19	9.0-10.0ns	1	4
1xk9	-26.6	2.72	-34.77	1.83	2.48	0.13	0.17	5.67	8.17	1.12	0.08	0.0-10.0ns	5	4
1xk9	-31.92	2.51	-35.34	2.68	2.31	0.27	0.23	5.41	3.42	0.98	0.1	5.0-10.0ns	5	4
1xk9	-21.46	5.83	-35.01	0.89	2.39	0.09	0.24	5.36	13.56	5.31	0.53	9.0-10.0ns	1	4
1xow	-50.68	2.55	-53.54	0.54	2.53	0.04	0.18	2.43	2.86	0.34	0.02	0.0-10.0ns	5	4
1xow	-50.87	2.36	-53.78	0.97	2.24	0.1	0.22	2.26	2.91	0.75	0.07	5.0-10.0ns	5	4
1xow	-50.89	2.5	-53.93	1.01	2.14	0.1	0.21	2.11	3.04	1.3	0.13	9.0-10.0ns	1	4
1xt8	-17.69	3.91	-26.44	2.17	3.16	0.15	0.22	3.99	8.75	2.3	0.16	0.0-10.0ns	5	4
1xt8	-21.48	3.61	-26.67	2.16	3	0.21	0.3	3.95	5.19	2	0.2	5.0-10.0ns	5	4
1xt8	-20.4	3.65	-26.13	1.5	3.01	0.15	0.3	4.07	5.73	2.07	0.21	9.0-10.0ns	1	4
1y1z	-21.01	3.12	-26.34	1.13	2.61	0.08	0.18	2.82	5.32	1.7	0.12	0.0-10.0ns	5	4
1y1z	-18.41	3.8	-25.56	1.17	2.81	0.12	0.28	2.87	7.16	2.56	0.26	5.0-10.0ns	5	4
1y1z	-21.84	2.86	-26.08	1.15	2.62	0.11	0.26	2.74	4.23	1.16	0.12	9.0-10.0ns	1	4
1y20	-17.78	2.64	-23.74	1.27	2.28	0.09	0.16	2.49	5.97	1.33	0.09	0.0-10.0ns	5	4
1y20	-20.02	2.93	-23.6	1.3	2.59	0.13	0.26	2.64	3.58	1.37	0.14	5.0-10.0ns	5	4
1y20	-21.06	2.36	-23.69	1.19	2.16	0.12	0.21	2.43	2.63	0.94	0.09	9.0-10.0ns	1	4
1y3n	-31.54	4.57	-41.19	2.39	3.95	0.17	0.28	6.2	9.65	2.3	0.16	0.0-10.0ns	5	4
1y3n	-30.7	4.47	-38.18	2.07	2.93	0.21	0.29	5.38	7.48	3.38	0.34	5.0-10.0ns	5	4
1y3n	-29.45	3.95	-36.32	1.49	2.83	0.15	0.28	4.25	6.88	2.76	0.28	9.0-10.0ns	1	4
1yc1	-37.05	4.78	-45.93	1.56	2.91	0.11	0.2	4.92	8.88	3.79	0.27	0.0-10.0ns	5	4
1yc1	-32.67	3.87	-45.56	1.13	3.03	0.11	0.3	5.87	12.88	2.4	0.24	5.0-10.0ns	5	4
1yc1	-42.94	3.22	-47.93	0.94	2.5	0.09	0.25	4.37	4.99	2.03	0.2	9.0-10.0ns	1	4
1yc4	-32.97	2.93	-37.95	0.58	2.69	0.04	0.19	3.02	4.99	1.17	0.08	0.0-10.0ns	5	4
1yc4	-33.65	3.03	-38.57	0.5	2.67	0.05	0.27	2.96	4.92	1.43	0.14	5.0-10.0ns	5	4
1yc4	-32.99	2.86	-39.02	0.59	2.47	0.06	0.25	2.79	6.03	1.45	0.14	9.0-10.0ns	1	4
1ydk	-31.74	6.28	-46.41	0.86	4.58	0.06	0.32	7.26	14.66	4.29	0.3	0.0-10.0ns	5	4
1ydk	-32.46	8.17	-47.22	0.92	3.83	0.09	0.38	6.89	14.75	7.22	0.72	5.0-10.0ns	5	4
1ydk	-34.58	5.08	-44.68	1.07	4.11	0.11	0.41	5.72	10.09	2.98	0.3	9.0-10.0ns	1	4
1ydr	-37.7	2.78	-43.12	1.23	2.25	0.09	0.16	3.61	5.42	1.64	0.12	0.0-10.0ns	5	4
1ydr	-37.67	3.44	-42.66	0.71	2.31	0.07	0.23	3.83	4.99	2.56	0.25	5.0-10.0ns	5	4
1ydr	-38.35	2.26	-41.7	1.2	2.18	0.12	0.22	3.74	3.34	0.59	0.06	9.0-10.0ns	1	4
1yds	-34.4	2.64	-39.62	2.37	2.34	0.17	0.17	4.9	5.23	1.22	0.09	0.0-10.0ns	5	4
1yds	-35.05	2.54	-39.88	2.95	2.21	0.29	0.22	4.47	4.83	1.26	0.13	5.0-10.0ns	5	4
1yds	-36.34	3.3	-40.46	1.03	2.41	0.1	0.24	2.73	4.13	2.26	0.22	9.0-10.0ns	1	4
1z1r	-62.35	4.28	-70.63	2.31	3.65	0.16	0.26	4.23	8.28	2.23	0.16	0.0-10.0ns	5	4
1z1r	-67.62	3.74	-71.23	1.64	3.15	0.16	0.31	3.11	3.61	2.01	0.2	5.0-10.0ns	5	4
1z1r	-68.67	2.87	-71.81	1.83	2.78	0.18	0.28	2.78	3.14	0.72	0.07	9.0-10.0ns	1	4
1z4n	-42.34	4.5	-51.98	2.36	3.21	0.17	0.23	5.44	9.64	3.15	0.22	0.0-10.0ns	5	4
1z4n	-41.2	4.24	-50.94	2.23	3.45	0.22	0.34	6.08	9.74	2.46	0.25	5.0-10.0ns	5	4
1z4n	-42.9	3.88	-50.66	2.79	2.85	0.28	0.28	3.98	7.76	2.64	0.26	9.0-10.0ns	1	4
1z4o	-44.55	3.85	-50.93	1.81	2.98	0.13	0.21	5.85	6.38	2.43	0.17	0.0-10.0ns	5	4
1z4o	-43.1	4	-51.67	1.74	3.39	0.17	0.34	5.64	8.57	2.12	0.21	5.0-10.0ns	5	4
1z4o	-45.77	3.59	-51.92	1.86	3.28	0.19	0.33	4.32	6.15	1.46	0.15	9.0-10.0ns	1	4
1z6s	-12.81	6.62	-27.01	1.52	3.51	0.11	0.25	7.61	14.2	5.62	0.4	0.0-10.0ns	5	4
1z6s	-15.78	5.09	-25.95	0.81	3.47	0.08	0.35	7.46	10.17	3.72	0.37	5.0-10.0ns	5	4
1z6s	-19.58	4.21	-26.76	2.24	3.58	0.22	0.36	5.81	7.18	2.22	0.22	9.0-10.0ns	1	4
1zoe	-37.99	2.16	-40.02	0.71	2.13	0.05	0.15	2.41	2.03	0.33	0.02	0.0-10.0ns	5	4
1zoe	-38.27	1.93	-39.95	0.33	1.88	0.03	0.19	1.9	1.67	0.44	0.04	5.0-10.0ns	5	4
1zoe	-38.5	1.92	-40.37	0.18	1.86	0.02	0.19	1.87	1.87	0.46	0.05	9.0-10.0ns	1	4
1zog	-35.81	2.98	-38.99	0.23	2.93	0.02	0.21	3.8	3.18	0.58	0.04	0.0-10.0ns	5	4
1zog	-37.7	2.42	-40.48	0.43	2.3	0.04	0.23	2.32	2.78	0.76	0.08	5.0-10.0ns	5	4
1zog	-37.28	2.09	-39.72	0.35	1.97	0.03	0.2	1.97	2.44	0.71	0.07	9.0-10.0ns	1	4
1zp8	-65.31	4.94	-74.57	1.56	4.33	0.11	0.31	4.55	9.26	2.38	0.17	0.0-10.0ns	5	4
1zp8	-65.34	4.39	-72.9	1.64	3.93	0.16	0.39	4.02	7.56	1.94	0.19	5.0-10.0ns	5	4
1zp8	-69.55	2.92	-73.64	2.05	2.74	0.2	0.27	2.73	4.1	0.99	0.1	9.0-10.0ns	1	4
220l	-14.39	1.24	-15.63	0.12	1.17	0.01	0.08	1.15	1.24	0.43	0.03	0.0-10.0ns	5	4
220l	-14.68	1.29	-15.83	0.14	1.23	0.01	0.12	1.19	1.16	0.4	0.04	5.0-10.0ns	5	4
220l	-14.98	1.41	-16.01	0.3	1.25	0.03	0.12	1.21	1.03	0.65	0.06	9.0-10.0ns	1	4
2a4m	-25.27	3.64	-28.85	1.16	3.59	0.08	0.25	6.22	3.58	0.56	0.04	0.0-10.0ns	5	4
2a4m	-27.59	3.4	-31.03	0.57	3.19	0.06	0.32	6.38	3.43	1.17	0.12	5.0-10.0ns	5	4
2a4m	-25.97	2.24	-29.46	1.16	2.09	0.12	0.21	2.51	3.49	0.81	0.08	9.0-10.0ns	1	4
2aac	-24.63	2.44	-29.2	0.83	2.22	0.06	0.16	2.31	4.57	1.01	0.07	0.0-10.0ns	5	4
2aac	-25.94	2.23	-29.05	0.62	1.93	0.06	0.19	2.05	3.11	1.11	0.11	5.0-10.0ns	5	4
2aac	-26.8	2.37	-29.25	0.78	2.14	0.08	0.21	2.13	2.45	1.02	0.1	9.0-10.0ns	1	4
2aj8	-39.66	2.45	-43.54	1.13	2.35	0.08	0.17	3.23	3.87	0.71	0.05	0.0-10.0ns	5	4
2aj8	-41.55	2.35	-43.96	0.96	2.24	0.1	0.22	2.72	2.42	0.71	0.07	5.0-10.0ns	5	4
2aj8	-39.93	3.03	-44.35	1.05	2.26	0.1	0.22	2.78	4.42	2.02	0.2	9.0-10.0ns	1	4
2ans	-29.04	4	-36.51	1.49	2.52	0.11	0.18	2.9	7.46	3.11	0.22	0.0-10.0ns	5	4
2ans	-32.16	2.85	-36.09	1.4	2.08	0.14	0.21	2.71	3.92	1.94	0.19	5.0-10.0ns	5	4
2ans	-31.68	2.7	-34.82	2.1	2.27	0.21	0.23	2.98	3.14	1.46	0.15	9.0-10.0ns	1	4
2aqu	-57.01	7.9	-70.73	1.16	6.45	0.08	0.46	8.5	13.72	4.55	0.32	0.0-10.0ns	5	4
2aqu	-54.87	5.7	-66.39	1.71	4.07	0.17	0.4	5.9	11.52	3.99	0.4	5.0-10.0ns	5	4
2aqu	-60.88	3.24	-66.35	1.67	3.12	0.17	0.31	4.33	5.47	0.86	0.09	9.0-10.0ns	1	4
2avo	-79.03	3.86	-83.98	0.98	3.51	0.07	0.25	3.4	4.95	1.62	0.11	0.0-10.0ns	5	4
2avo	-80.34	3.35	-85.03	1.59	3.25	0.16	0.32	3.1	4.7	0.82	0.08	5.0-10.0ns	5	4
2avo	-80.13	3.63	-84.65	0.85	3.04	0.08	0.3	2.98	4.52	1.98	0.2	9.0-10.0ns	1	4
2avs	-35.16	14.76	-58.14	0.93	11.73	0.07	0.83	13.07	22.98	8.97	0.63	0.0-10.0ns	5	4
2avs	-48.94	3.8	-52.69	1.34	3.7	0.13	0.37	3.79	3.75	0.9	0.09	5.0-10.0ns	5	4
2avs	-48.59	4.61	-54.57	1.12	3.97	0.11	0.4	4.1	5.98	2.35	0.23	9.0-10.0ns	1	4
2avv	-50.34	4.43	-63.4	1.34	3.74	0.09	0.26	4.92	13.06	2.37	0.17	0.0-10.0ns	5	4
2avv	-59.47	4.26	-63.16	1.08	3.78	0.11	0.38	4.53	3.7	1.97	0.2	5.0-10.0ns	5	4
2avv	-58.01	3.69	-63.51	1.3	2.95	0.13	0.29	3.72	5.5	2.21	0.22	9.0-10.0ns	1	4
2ayr	-55.44	5.25	-67.88	1.1	4.17	0.08	0.29	5.15	12.43	3.19	0.22	0.0-10.0ns	5	4
2ayr	-57.77	5.23	-66.7	1.48	4.71	0.15	0.47	5.09	8.93	2.27	0.23	5.0-10.0ns	5	4
2ayr	-65.69	3.22	-69.79	1.28	3.13	0.13	0.31	4.26	4.1	0.75	0.07	9.0-10.0ns	1	4
2azr	-26.96	4.62	-39.55	0.17	2.93	0.01	0.21	6.19	12.6	3.57	0.25	0.0-10.0ns	5	4
2azr	-28.52	3.4	-39.64	1.02	2.59	0.1	0.26	5.88	11.12	2.2	0.22	5.0-10.0ns	5	4
2azr	-33.36	3.67	-38.77	0.93	3.22	0.09	0.32	4.7	5.4	1.76	0.18	9.0-10.0ns	1	4
2b07	-38.02	5.92	-49.24	0.74	5.3	0.05	0.37	6.8	11.21	2.64	0.19	0.0-10.0ns	5	4
2b07	-40.82	6.73	-48.44	1.21	4.81	0.12	0.48	6.9	7.62	4.71	0.47	5.0-10.0ns	5	4
2b07	-40.34	5.02	-46.3	0.52	3.32	0.05	0.33	4.87	5.97	3.76	0.37	9.0-10.0ns	1	4
2b1v	-40.92	2.59	-43.13	0.48	2.55	0.03	0.18	2.66	2.21	0.46	0.03	0.0-10.0ns	5	4
2b1v	-39.72	2.78	-44.25	0.32	2.33	0.03	0.23	2.33	4.53	1.53	0.15	5.0-10.0ns	5	4
2b1v	-40.66	2.52	-43.24	0.4	2.33	0.04	0.23	2.29	2.58	0.96	0.1	9.0-10.0ns	1	4
2b4l	-21.29	2.13	-24.79	0.47	1.95	0.03	0.14	2.23	3.51	0.86	0.06	0.0-10.0ns	5	4
2b4l	-21.35	2.26	-24.8	0.82	2.06	0.08	0.21	2.35	3.45	0.92	0.09	5.0-10.0ns	5	4
2b4l	-22.03	1.84	-25.19	0.42	1.66	0.04	0.17	1.89	3.16	0.8	0.08	9.0-10.0ns	1	4
2bak	-76.24	4.67	-81.04	1.44	4.36	0.1	0.31	8.59	4.8	1.66	0.12	0.0-10.0ns	5	4
2bak	-75	5.34	-82.33	2.08	3.5	0.21	0.35	6.19	7.33	4.04	0.4	5.0-10.0ns	5	4
2bak	-71.11	7.2	-80.35	1.34	4.01	0.13	0.4	8.01	9.24	5.98	0.59	9.0-10.0ns	1	4
2bal	-39.33	3.03	-45.58	0.54	2.79	0.04	0.2	3.6	6.25	1.17	0.08	0.0-10.0ns	5	4
2bal	-40.88	3.13	-44.94	0.84	2.91	0.08	0.29	3.53	4.06	1.15	0.11	5.0-10.0ns	5	4
2bal	-41.96	2.76	-45.95	0.76	2.6	0.08	0.26	3.59	3.99	0.94	0.09	9.0-10.0ns	1	4
2bes	-19.95	3.86	-30.66	1	3.63	0.07	0.26	10.19	10.71	1.31	0.09	0.0-10.0ns	5	4
2bes	-17.05	6.66	-31.05	1.29	3.33	0.13	0.33	7.66	14	5.76	0.57	5.0-10.0ns	5	4
2bes	-18.54	7.22	-30.89	1.82	3.63	0.18	0.36	7.13	12.35	6.24	0.62	9.0-10.0ns	1	4
2bet	-11.51	4.27	-28.46	3.96	3.31	0.28	0.23	11.38	16.95	2.69	0.19	0.0-10.0ns	5	4
2bet	-20.99	3.97	-29.81	1.74	3.28	0.17	0.33	5.56	8.82	2.24	0.22	5.0-10.0ns	5	4
2bet	-20.97	4.39	-29.43	1.69	3.34	0.17	0.33	5.56	8.46	2.85	0.28	9.0-10.0ns	1	4
2bpv	-56.67	6.69	-67.81	1.56	5.63	0.11	0.4	5.76	11.14	3.62	0.26	0.0-10.0ns	5	4
2bpv	-57.23	6.11	-64.71	1.65	4.95	0.16	0.49	5.09	7.48	3.58	0.36	5.0-10.0ns	5	4
2bpv	-58.48	3.72	-63.48	1.82	3.23	0.18	0.32	3.48	5	1.85	0.18	9.0-10.0ns	1	4
2bpy	-47.23	5.82	-61.15	0.86	5.38	0.06	0.38	5.99	13.91	2.22	0.16	0.0-10.0ns	5	4
2bpy	-57.27	4.41	-61.74	1.15	4.11	0.11	0.41	4.68	4.46	1.6	0.16	5.0-10.0ns	5	4
2bpy	-58.26	3.73	-61.43	1.76	2.93	0.18	0.29	3.56	3.17	2.31	0.23	9.0-10.0ns	1	4
2bqv	-56.95	5.17	-68.45	1.02	4.45	0.07	0.31	5.6	11.5	2.64	0.19	0.0-10.0ns	5	4
2bqv	-60.51	3.18	-65.98	1.26	2.88	0.13	0.29	3.02	5.48	1.35	0.13	5.0-10.0ns	5	4
2bqv	-60.17	2.93	-65.29	1.16	2.52	0.12	0.25	2.7	5.12	1.49	0.15	9.0-10.0ns	1	4
2br1	-43.37	2.92	-48.26	1.75	2.83	0.12	0.2	3.03	4.89	0.71	0.05	0.0-10.0ns	5	4
2br1	-42.77	3.28	-47.91	1.55	2.75	0.15	0.27	2.89	5.13	1.78	0.18	5.0-10.0ns	5	4
2br1	-46.54	2.87	-48.42	1.73	2.77	0.17	0.28	2.92	1.88	0.76	0.08	9.0-10.0ns	1	4
2brb	-41.21	2.84	-44.02	1.55	2.78	0.11	0.2	2.8	2.81	0.6	0.04	0.0-10.0ns	5	4
2brb	-40.65	2.49	-44.6	1.49	2.32	0.15	0.23	2.34	3.95	0.9	0.09	5.0-10.0ns	5	4
2brb	-42.85	2.22	-44.26	1.38	2.13	0.14	0.21	2.1	1.42	0.61	0.06	9.0-10.0ns	1	4
2brm	-35.45	4.52	-41.43	1.44	2.82	0.1	0.2	2.78	5.98	3.53	0.25	0.0-10.0ns	5	4
2brm	-37.57	2.71	-41.02	1.99	2.41	0.2	0.24	2.43	3.46	1.24	0.12	5.0-10.0ns	5	4
2brm	-39.23	2.07	-41.4	1.85	2	0.18	0.2	2.05	2.17	0.55	0.05	9.0-10.0ns	1	4
2bt9	-22.42	2.69	-26.08	1.03	2.58	0.07	0.18	2.52	3.65	0.77	0.05	0.0-10.0ns	5	4
2bt9	-22.45	2.5	-25.93	0.8	2.31	0.08	0.23	2.34	3.47	0.95	0.09	5.0-10.0ns	5	4
2bt9	-22.57	2.73	-26.02	0.61	2.53	0.06	0.25	2.49	3.45	1.04	0.1	9.0-10.0ns	1	4
2bvd	-26.04	4.13	-36.47	1.22	3.66	0.09	0.26	5.27	10.44	1.92	0.14	0.0-10.0ns	5	4
2bvd	-26.99	5.27	-35.88	1.42	3.65	0.14	0.36	5.22	8.89	3.8	0.38	5.0-10.0ns	5	4
2bvd	-25.33	4.69	-35.36	0.87	3.45	0.09	0.34	4.38	10.03	3.17	0.32	9.0-10.0ns	1	4
2c3l	-27.01	2.52	-30.66	0.34	2.29	0.02	0.16	2.24	3.65	1.05	0.07	0.0-10.0ns	5	4
2c3l	-27.27	2.36	-29.95	0.45	2.28	0.04	0.23	2.13	2.68	0.6	0.06	5.0-10.0ns	5	4
2c3l	-27.26	2.55	-30.14	0.4	2.38	0.04	0.24	2.3	2.88	0.91	0.09	9.0-10.0ns	1	4
2c80	-31.25	4.84	-43.09	2.05	4.54	0.14	0.32	5.66	11.84	1.69	0.12	0.0-10.0ns	5	4
2c80	-34.6	4.92	-45.44	1.71	3.95	0.17	0.39	6.12	10.84	2.92	0.29	5.0-10.0ns	5	4
2c80	-34.82	4.57	-43.64	1.82	3.1	0.18	0.31	4.29	8.83	3.36	0.33	9.0-10.0ns	1	4
2cbu	-25.7	3.39	-32.04	0.41	3.26	0.03	0.23	3.34	6.34	0.92	0.06	0.0-10.0ns	5	4
2cbu	-27.28	3.24	-31.43	0.71	3.08	0.07	0.31	3.44	4.14	1	0.1	5.0-10.0ns	5	4
2cbu	-28.41	3.04	-32.59	0.55	2.89	0.05	0.29	3.05	4.19	0.96	0.1	9.0-10.0ns	1	4
2cej	-59.58	6.24	-69.68	1.06	5.98	0.07	0.42	5.88	10.1	1.78	0.13	0.0-10.0ns	5	4
2cej	-66.87	5.89	-72.41	1.4	5.56	0.14	0.55	5.15	5.54	1.94	0.19	5.0-10.0ns	5	4
2cej	-66.26	5.2	-74.37	1.81	4.48	0.18	0.45	4.54	8.11	2.66	0.26	9.0-10.0ns	1	4
2cen	-43.89	9.61	-57.85	2.02	7.81	0.14	0.55	8.37	13.96	5.6	0.39	0.0-10.0ns	5	4
2cen	-44.76	4.06	-51.25	0.91	3.33	0.09	0.33	4.49	6.5	2.33	0.23	5.0-10.0ns	5	4
2cen	-48.99	3.49	-53.21	0.88	3.23	0.09	0.32	3.69	4.23	1.33	0.13	9.0-10.0ns	1	4
2cgf	-37.41	2.79	-41.67	1.65	2.62	0.12	0.18	2.71	4.25	0.96	0.07	0.0-10.0ns	5	4
2cgf	-40.28	2.72	-42.11	1.89	2.62	0.19	0.26	2.76	1.83	0.74	0.07	5.0-10.0ns	5	4
2cgf	-38.42	2.35	-41.28	1.97	2.3	0.2	0.23	2.39	2.86	0.45	0.04	9.0-10.0ns	1	4
2cht	-22.49	7.93	-33.38	0.93	3.14	0.07	0.22	8.26	10.89	7.29	0.51	0.0-10.0ns	5	4
2cht	-25.96	4.39	-33.88	1.7	2.9	0.17	0.29	8.72	7.93	3.29	0.33	5.0-10.0ns	5	4
2cht	-28.09	2.82	-34.99	1.75	2.39	0.17	0.24	5.65	6.9	1.49	0.15	9.0-10.0ns	1	4
2cle	-30.11	2.84	-38.01	0.76	2.68	0.05	0.19	4.21	7.9	0.95	0.07	0.0-10.0ns	5	4
2cle	-35.65	2.71	-38.6	0.91	2.56	0.09	0.25	4.65	2.95	0.89	0.09	5.0-10.0ns	5	4
2cle	-30.57	3.71	-37.96	0.68	3.04	0.07	0.3	4.43	7.4	2.12	0.21	9.0-10.0ns	1	4
2clf	-27.74	4.56	-35.2	1.31	3.26	0.09	0.23	5.08	7.46	3.19	0.23	0.0-10.0ns	5	4
2clf	-29.31	3.48	-35.14	1.4	2.59	0.14	0.26	4.21	5.83	2.31	0.23	5.0-10.0ns	5	4
2clf	-25.51	4.15	-34.31	1.29	2.96	0.13	0.29	4.25	8.8	2.9	0.29	9.0-10.0ns	1	4
2clh	-17.07	4.86	-26.67	2.61	4.69	0.18	0.33	10.01	9.61	1.28	0.09	0.0-10.0ns	5	4
2clh	-2.37	11.39	-23.4	0.88	4.52	0.09	0.45	8.97	21.03	10.45	1.04	5.0-10.0ns	5	4
2clh	-6.52	5.85	-21.79	1.23	3.21	0.12	0.32	8.18	15.27	4.89	0.49	9.0-10.0ns	1	4
2cli	-17.9	8.1	-34.24	0.89	5.41	0.06	0.38	7.82	16.34	6.02	0.42	0.0-10.0ns	5	4
2cli	-18.25	10.81	-31.36	1.25	4.97	0.12	0.49	7.22	13.11	9.6	0.96	5.0-10.0ns	5	4
2cli	-21.27	4.19	-30.3	0.89	2.74	0.09	0.27	4.55	9.03	3.17	0.32	9.0-10.0ns	1	4
2csn	-31.65	2.8	-36.8	1.17	2.65	0.08	0.19	4.73	5.15	0.93	0.07	0.0-10.0ns	5	4
2csn	-36.61	1.95	-38.56	1	1.86	0.1	0.19	2.84	1.95	0.57	0.06	5.0-10.0ns	5	4
2csn	-34.16	1.91	-37.75	1.11	1.74	0.11	0.17	2.37	3.59	0.77	0.08	9.0-10.0ns	1	4
2d0k	-28.25	6.06	-48.73	2.35	5.54	0.17	0.39	11.34	20.48	2.45	0.17	0.0-10.0ns	5	4
2d0k	-38.23	3.76	-51.15	0.46	3.42	0.05	0.34	8.33	12.91	1.57	0.16	5.0-10.0ns	5	4
2d0k	-44.49	3.8	-51.58	1.38	3.24	0.14	0.32	4.89	7.09	1.98	0.2	9.0-10.0ns	1	4
2d3u	-21.67	3.28	-30.74	1.64	2.13	0.12	0.15	4.55	9.07	2.49	0.18	0.0-10.0ns	5	4
2d3u	-26.06	2.93	-30.72	1.5	2.3	0.15	0.23	4.07	4.66	1.81	0.18	5.0-10.0ns	5	4
2d3u	-24.77	3.89	-31.63	1.61	1.99	0.16	0.2	4.49	6.86	3.34	0.33	9.0-10.0ns	1	4
2d3z	-29.13	2.88	-36.32	1.39	2.37	0.1	0.17	4.36	7.2	1.63	0.12	0.0-10.0ns	5	4
2d3z	-30.8	2.75	-35.47	1.32	2.47	0.13	0.25	4.57	4.67	1.21	0.12	5.0-10.0ns	5	4
2d3z	-28.95	5.89	-36.91	1.35	2.45	0.13	0.24	6.52	7.96	5.36	0.53	9.0-10.0ns	1	4
2drc	-17.09	8.45	-45.74	1.05	4.64	0.07	0.33	15.22	28.65	7.06	0.5	0.0-10.0ns	5	4
2drc	-26.56	5.73	-44.06	1.44	4.27	0.14	0.42	13.49	17.5	3.83	0.38	5.0-10.0ns	5	4
2drc	-42.75	3.54	-48.58	1.29	3.37	0.13	0.34	8.33	5.82	1.06	0.11	9.0-10.0ns	1	4
2dri	-23.06	3.89	-29.78	0.42	3.6	0.03	0.25	3.75	6.72	1.47	0.1	0.0-10.0ns	5	4
2dri	-26.06	4.02	-30.15	0.56	3.4	0.06	0.34	3.61	4.08	2.14	0.21	5.0-10.0ns	5	4
2dri	-23.15	3.77	-29.22	0.49	3.62	0.05	0.36	3.67	6.07	1.03	0.1	9.0-10.0ns	1	4
2e2r	-35.16	2.64	-39.7	1.04	2.23	0.07	0.16	2.19	4.55	1.41	0.1	0.0-10.0ns	5	4
2e2r	-37.08	2.43	-40.17	1.22	2.04	0.12	0.2	2.11	3.09	1.32	0.13	5.0-10.0ns	5	4
2e2r	-37.15	2.11	-39.73	0.56	2	0.06	0.2	2.02	2.57	0.65	0.06	9.0-10.0ns	1	4
2e7f	-7.51	8.62	-26.04	4	7.3	0.28	0.51	9.01	18.53	4.58	0.32	0.0-10.0ns	5	4
2e7f	-8.21	6.08	-22.8	1.52	3.51	0.15	0.35	8.6	14.59	4.97	0.49	5.0-10.0ns	5	4
2e7f	-17.31	2.82	-21.02	1.41	2.51	0.14	0.25	6.15	3.71	1.28	0.13	9.0-10.0ns	1	4
2epn	-23.68	3.22	-33.65	0.52	2.9	0.04	0.2	3.94	9.96	1.4	0.1	0.0-10.0ns	5	4
2epn	-27.17	3.59	-33.77	0.43	2.59	0.04	0.26	3.51	6.6	2.48	0.25	5.0-10.0ns	5	4
2epn	-29.64	2.94	-33.7	0.56	2.55	0.06	0.25	3.41	4.06	1.45	0.14	9.0-10.0ns	1	4
2exm	-29.58	2.24	-32.25	0.76	2.16	0.05	0.15	2.2	2.67	0.59	0.04	0.0-10.0ns	5	4
2exm	-27.57	2.32	-31.89	0.78	2.18	0.08	0.22	2.21	4.32	0.82	0.08	5.0-10.0ns	5	4
2exm	-28.51	2.39	-31.08	0.75	2.28	0.07	0.23	2.37	2.57	0.73	0.07	9.0-10.0ns	1	4
2f34	-29.16	4.75	-35.39	1.64	3.79	0.12	0.27	4.45	6.23	2.87	0.2	0.0-10.0ns	5	4
2f34	-24.36	6.65	-36.09	0.44	4.48	0.04	0.45	5.3	11.73	4.91	0.49	5.0-10.0ns	5	4
2f34	-37.8	3.25	-41.83	1.18	3.05	0.12	0.3	3.7	4.03	1.12	0.11	9.0-10.0ns	1	4
2f35	-9.8	4.26	-23.61	1.78	3.2	0.13	0.23	12.92	13.81	2.82	0.2	0.0-10.0ns	5	4
2f35	-10.66	5.21	-23	2.31	2.46	0.23	0.25	13.65	12.34	4.59	0.46	5.0-10.0ns	5	4
2f35	-12.68	3.47	-23.13	3.21	2.61	0.32	0.26	13.01	10.45	2.29	0.23	9.0-10.0ns	1	4
2f5t	-44.27	3.73	-50.98	1.32	3.13	0.09	0.22	3.04	6.72	2.02	0.14	0.0-10.0ns	5	4
2f5t	-43.22	3.49	-49.54	1.2	3.09	0.12	0.31	3.42	6.32	1.62	0.16	5.0-10.0ns	5	4
2f5t	-43.15	3.44	-49.13	0.87	3.03	0.09	0.3	3.04	5.99	1.62	0.16	9.0-10.0ns	1	4
2f80	-57.06	6.12	-68.28	0.54	5.22	0.04	0.37	5.5	11.21	3.2	0.23	0.0-10.0ns	5	4
2f80	-57.5	5.62	-65.89	0.99	4.18	0.1	0.42	4.01	8.39	3.76	0.37	5.0-10.0ns	5	4
2f80	-62.78	3.09	-66.48	1.33	2.91	0.13	0.29	2.82	3.7	1.04	0.1	9.0-10.0ns	1	4
2f81	-54.86	6.58	-64.54	0.88	6.42	0.06	0.45	5.77	9.68	1.44	0.1	0.0-10.0ns	5	4
2f81	-54.87	4.89	-60.79	0.7	4.24	0.07	0.42	4.12	5.92	2.45	0.24	5.0-10.0ns	5	4
2f81	-55.87	3.86	-60.97	0.83	3.16	0.08	0.31	3.21	5.1	2.22	0.22	9.0-10.0ns	1	4
2f8g	-60.31	5.91	-70.01	1.21	5.29	0.09	0.37	5.34	9.7	2.64	0.19	0.0-10.0ns	5	4
2f8g	-62.9	5.64	-69.66	0.84	4.73	0.08	0.47	4.3	6.76	3.08	0.31	5.0-10.0ns	5	4
2f8g	-62.12	3.83	-68.49	0.53	3.3	0.05	0.33	2.95	6.38	1.94	0.19	9.0-10.0ns	1	4
2fgu	-60.09	5.67	-70.17	1.07	5.55	0.08	0.39	5.42	10.07	1.16	0.08	0.0-10.0ns	5	4
2fgu	-66.67	4.89	-71.88	0.96	4.02	0.1	0.4	4.07	5.2	2.8	0.28	5.0-10.0ns	5	4
2fgu	-63.27	3.61	-69.09	1.38	3.41	0.14	0.34	3.68	5.83	1.17	0.12	9.0-10.0ns	1	4
2fgv	-59.91	6.9	-68.1	0.85	6.22	0.06	0.44	6.81	8.19	3	0.21	0.0-10.0ns	5	4
2fgv	-58.41	6.16	-64.76	1.57	5.06	0.16	0.5	5.77	6.35	3.52	0.35	5.0-10.0ns	5	4
2fgv	-53.32	3.33	-58.2	1.58	2.9	0.16	0.29	3.46	4.88	1.63	0.16	9.0-10.0ns	1	4
2fqw	-34.56	3.57	-40.73	0.77	3.2	0.05	0.23	3.31	6.17	1.6	0.11	0.0-10.0ns	5	4
2fqw	-36.73	3.12	-41.33	1.05	2.94	0.1	0.29	3.19	4.6	1.04	0.1	5.0-10.0ns	5	4
2fqw	-38.75	2.95	-42.09	0.28	2.83	0.03	0.28	2.82	3.35	0.81	0.08	9.0-10.0ns	1	4
2fqx	-36.56	3.68	-41.77	0.72	3.52	0.05	0.25	3.6	5.21	1.05	0.07	0.0-10.0ns	5	4
2fqx	-35.19	3.76	-40.88	0.66	3.24	0.07	0.32	3.36	5.69	1.9	0.19	5.0-10.0ns	5	4
2fqx	-35.6	3.42	-40.41	0.62	2.96	0.06	0.29	3	4.81	1.71	0.17	9.0-10.0ns	1	4
2fr3	-37.1	3.8	-42.15	1.42	3.04	0.1	0.21	3.59	5.06	2.27	0.16	0.0-10.0ns	5	4
2fr3	-37.52	3.17	-41.85	2.01	2.74	0.2	0.27	3.43	4.32	1.6	0.16	5.0-10.0ns	5	4
2fr3	-37.71	2.53	-42.36	1.17	2.39	0.12	0.24	2.93	4.65	0.82	0.08	9.0-10.0ns	1	4
2fxu	-66.79	3.53	-72.18	1.74	3.38	0.12	0.24	3.29	5.38	1.02	0.07	0.0-10.0ns	5	4
2fxu	-68.28	3.6	-72.31	1.6	3.03	0.16	0.3	2.94	4.02	1.95	0.19	5.0-10.0ns	5	4
2fxu	-68.38	3.83	-72.2	1.8	3.3	0.18	0.33	3.25	3.81	1.95	0.19	9.0-10.0ns	1	4
2fxv	-4.34	12.64	-29.55	1.29	9.55	0.09	0.67	14.85	25.2	8.28	0.58	0.0-10.0ns	5	4
2fxv	-13.22	5.45	-23.26	3.8	3.6	0.38	0.36	12.13	10.04	4.09	0.41	5.0-10.0ns	5	4
2fxv	-1.4	10.88	-23.45	3.95	3.39	0.39	0.34	12.77	22.05	10.34	1.03	9.0-10.0ns	1	4
2g79	-35.25	2.89	-39.24	1.97	2.72	0.14	0.19	2.54	3.99	0.96	0.07	0.0-10.0ns	5	4
2g79	-37.68	2.56	-39.93	1.63	2.49	0.16	0.25	2.24	2.26	0.59	0.06	5.0-10.0ns	5	4
2g79	-39.39	2.12	-41.33	1.6	2.1	0.16	0.21	2.05	1.94	0.29	0.03	9.0-10.0ns	1	4
2g8r	-3.35	8.09	-20.89	3.94	5.97	0.28	0.42	8.9	17.54	5.46	0.39	0.0-10.0ns	5	4
2g8r	-11.95	6.36	-20.37	0.91	5.83	0.09	0.58	7.76	8.41	2.53	0.25	5.0-10.0ns	5	4
2g8r	-18.93	3.42	-24.76	0.84	2.6	0.08	0.26	3.56	5.83	2.21	0.22	9.0-10.0ns	1	4
2g94	-84.92	4.37	-93.64	1.97	3.8	0.14	0.27	3.91	8.72	2.15	0.15	0.0-10.0ns	5	4
2g94	-87.85	3.88	-93.58	1.79	3.6	0.18	0.36	3.65	5.73	1.45	0.14	5.0-10.0ns	5	4
2g94	-88.14	4.11	-93.61	1.43	3.49	0.14	0.35	3.88	5.47	2.17	0.22	9.0-10.0ns	1	4
2gl0	-30.41	2.76	-35.42	1.3	2.58	0.09	0.18	3.1	5.02	0.97	0.07	0.0-10.0ns	5	4
2gl0	-32.94	2.16	-35.9	1.18	2.09	0.12	0.21	2.18	2.96	0.57	0.06	5.0-10.0ns	5	4
2gl0	-34.17	2.42	-36.41	1	2.01	0.1	0.2	2.07	2.23	1.35	0.13	9.0-10.0ns	1	4
2glp	-12.77	7.3	-28.23	1.46	6.04	0.1	0.43	7.42	15.46	4.1	0.29	0.0-10.0ns	5	4
2glp	-18.51	4.05	-24.17	1.19	3.95	0.12	0.39	5.45	5.66	0.86	0.09	5.0-10.0ns	5	4
2glp	-20.53	3.32	-25.75	1.05	2.76	0.1	0.27	3.4	5.22	1.86	0.18	9.0-10.0ns	1	4
2gss	-20.28	2.91	-26.24	1.16	2.52	0.08	0.18	4.97	5.96	1.45	0.1	0.0-10.0ns	5	4
2gss	-17.17	3.16	-25.05	1.09	2.61	0.11	0.26	5.14	7.88	1.79	0.18	5.0-10.0ns	5	4
2gss	-23.57	2.54	-26.48	0.78	2.5	0.08	0.25	2.75	2.91	0.44	0.04	9.0-10.0ns	1	4
2gst	-45.4	5.4	-59.48	1.37	3.62	0.1	0.26	6.62	14.08	4	0.28	0.0-10.0ns	5	4
2gst	-48.6	5.19	-60.14	1.05	3.67	0.1	0.37	6.12	11.54	3.67	0.36	5.0-10.0ns	5	4
2gst	-53.84	3.97	-60.17	2.01	3.39	0.2	0.34	5.26	6.33	2.07	0.21	9.0-10.0ns	1	4
2h4g	-34.85	3.22	-46.19	0.73	2.7	0.05	0.19	4.84	11.34	1.75	0.12	0.0-10.0ns	5	4
2h4g	-37.49	3.99	-45.89	0.86	2.99	0.09	0.3	5.4	8.41	2.64	0.26	5.0-10.0ns	5	4
2h4g	-38.67	4.19	-46.09	1.1	2.82	0.11	0.28	4.61	7.43	3.1	0.31	9.0-10.0ns	1	4
2h4k	-37.92	3.69	-45.8	0.77	2.92	0.05	0.21	4.23	7.89	2.26	0.16	0.0-10.0ns	5	4
2h4k	-41.19	2.63	-45.58	1.09	2.49	0.11	0.25	4.09	4.4	0.85	0.08	5.0-10.0ns	5	4
2h4k	-38.35	4.36	-45.62	0.67	3.01	0.07	0.3	4.9	7.27	3.16	0.31	9.0-10.0ns	1	4
2ha2	-30.99	7.81	-45.85	1.34	2.93	0.09	0.21	5.14	14.86	7.24	0.51	0.0-10.0ns	5	4
2ha2	-39.86	3.29	-44.97	1.1	2.31	0.11	0.23	3.77	5.1	2.34	0.23	5.0-10.0ns	5	4
2ha2	-40.18	3.01	-44.33	0.82	2.02	0.08	0.2	3.64	4.14	2.23	0.22	9.0-10.0ns	1	4
2ha3	-13.36	3.08	-19.68	0.91	2.11	0.06	0.15	3.53	6.32	2.25	0.16	0.0-10.0ns	5	4
2ha3	-19.74	2.19	-20.6	0.62	1.69	0.06	0.17	3.31	0.86	1.39	0.14	5.0-10.0ns	5	4
2ha3	-16.67	2.7	-20.11	0.45	2.12	0.04	0.21	3	3.44	1.67	0.17	9.0-10.0ns	1	4
2ha5	-24.95	2.73	-29.01	0.67	1.95	0.05	0.14	2.9	4.06	1.91	0.13	0.0-10.0ns	5	4
2ha5	-25.54	2.83	-29	1.13	1.93	0.11	0.19	2.74	3.46	2.08	0.21	5.0-10.0ns	5	4
2ha5	-26	1.98	-29.09	0.38	1.91	0.04	0.19	2.4	3.08	0.51	0.05	9.0-10.0ns	1	4
2ha6	-37.6	3.17	-45.51	1.21	2.66	0.09	0.19	4.76	7.91	1.72	0.12	0.0-10.0ns	5	4
2ha6	-37.95	4.68	-44.55	0.54	2.46	0.05	0.24	4.79	6.61	3.98	0.4	5.0-10.0ns	5	4
2ha6	-38.93	2.45	-42.89	0.73	1.91	0.07	0.19	3.41	3.96	1.54	0.15	9.0-10.0ns	1	4
2hb1	-33.81	4.49	-41.16	0.96	2.74	0.07	0.19	4.41	7.35	3.55	0.25	0.0-10.0ns	5	4
2hb1	-33.41	3.71	-41.37	0.36	2.75	0.04	0.27	4.26	7.96	2.49	0.25	5.0-10.0ns	5	4
2hb1	-35.03	3.62	-40.57	0.65	2.74	0.06	0.27	3.84	5.54	2.37	0.24	9.0-10.0ns	1	4
2hb3	-62.16	4.29	-70.84	1.1	3.71	0.08	0.26	3.77	8.68	2.16	0.15	0.0-10.0ns	5	4
2hb3	-65.28	3.71	-70.07	0.66	3.31	0.07	0.33	3.37	4.79	1.67	0.17	5.0-10.0ns	5	4
2hb3	-67.07	3.38	-70.98	1.14	3.09	0.11	0.31	3.1	3.91	1.36	0.13	9.0-10.0ns	1	4
2hhn	-56.52	4.07	-62.12	2.01	3.62	0.14	0.26	3.57	5.6	1.85	0.13	0.0-10.0ns	5	4
2hhn	-59.01	3.28	-62.41	1.75	3.14	0.17	0.31	3.1	3.4	0.95	0.09	5.0-10.0ns	5	4
2hhn	-58.22	3.08	-61.48	1.46	2.95	0.15	0.29	2.85	3.27	0.88	0.09	9.0-10.0ns	1	4
2hs1	-55.84	4.56	-63.58	1.28	4.3	0.09	0.3	4.48	7.74	1.5	0.11	0.0-10.0ns	5	4
2hs1	-55.81	3.98	-61.77	0.83	3.26	0.08	0.32	3.45	5.96	2.29	0.23	5.0-10.0ns	5	4
2hs1	-58.53	3.25	-62.34	1.51	2.94	0.15	0.29	3	3.81	1.38	0.14	9.0-10.0ns	1	4
2hs2	-54.02	5.1	-62.94	0.81	4.62	0.06	0.33	5.1	8.92	2.16	0.15	0.0-10.0ns	5	4
2hs2	-55.37	3.66	-60.92	1.31	3.32	0.13	0.33	3.57	5.55	1.53	0.15	5.0-10.0ns	5	4
2hs2	-56.72	2.45	-59.07	1.05	2.32	0.1	0.23	2.28	2.34	0.77	0.08	9.0-10.0ns	1	4
2i0a	-47.07	7.6	-61.3	1.87	6.63	0.13	0.47	6.5	14.23	3.72	0.26	0.0-10.0ns	5	4
2i0a	-52.3	5.23	-58.68	2.18	4.08	0.22	0.41	4.6	6.37	3.27	0.33	5.0-10.0ns	5	4
2i0a	-53.96	3.67	-59.64	2.03	3.21	0.2	0.32	3.64	5.67	1.79	0.18	9.0-10.0ns	1	4
2i2b	-16.94	2.73	-24.66	0.6	2.57	0.04	0.18	3.94	7.72	0.93	0.07	0.0-10.0ns	5	4
2i2b	-22.32	2.2	-25.03	0.97	2.09	0.1	0.21	3.4	2.71	0.69	0.07	5.0-10.0ns	5	4
2i2b	-21.99	2.22	-25.14	0.7	2.15	0.07	0.21	2.95	3.15	0.56	0.06	9.0-10.0ns	1	4
2i4d	-55.45	9.8	-69.54	2.61	7.16	0.18	0.5	11.84	14.09	6.69	0.47	0.0-10.0ns	5	4
2i4d	-54.69	6.35	-64.76	1.99	3.79	0.2	0.38	8.91	10.07	5.09	0.51	5.0-10.0ns	5	4
2i4d	-55.65	3.7	-62.56	1.33	3.16	0.13	0.31	3.91	6.91	1.93	0.19	9.0-10.0ns	1	4
2i4j	-64.26	4	-69.78	0.96	3.91	0.07	0.28	4.09	5.52	0.86	0.06	0.0-10.0ns	5	4
2i4j	-65.22	4.15	-71.03	1.09	3.45	0.11	0.34	3.88	5.8	2.32	0.23	5.0-10.0ns	5	4
2i4j	-66.8	3.53	-71.75	1.4	3.17	0.14	0.32	3.38	4.96	1.55	0.15	9.0-10.0ns	1	4
2i4u	-67.35	5.41	-76.31	1.11	4.61	0.08	0.33	4.15	8.96	2.83	0.2	0.0-10.0ns	5	4
2i4u	-70.8	2.73	-74.05	1.7	2.68	0.17	0.27	2.7	3.25	0.55	0.05	5.0-10.0ns	5	4
2i4u	-71.39	2.96	-74.18	1.5	2.79	0.15	0.28	2.76	2.79	1	0.1	9.0-10.0ns	1	4
2i4v	-31.93	14.52	-48.15	3.53	11.53	0.25	0.81	13.86	16.22	8.83	0.62	0.0-10.0ns	5	4
2i4v	-22.86	12.38	-39.13	1.16	8.05	0.12	0.8	10.12	16.28	9.41	0.94	5.0-10.0ns	5	4
2i4v	-30.27	4.21	-34.01	0.91	3.25	0.09	0.32	3.44	3.75	2.67	0.27	9.0-10.0ns	1	4
2i4w	-80.59	5.08	-90.54	1.89	4.6	0.13	0.32	4.31	9.96	2.16	0.15	0.0-10.0ns	5	4
2i4w	-85.62	5.06	-91.47	1.51	4.76	0.15	0.47	4.24	5.85	1.72	0.17	5.0-10.0ns	5	4
2i4w	-84.67	6.15	-89.95	1.56	5.14	0.16	0.51	4.79	5.28	3.37	0.33	9.0-10.0ns	1	4
2i4x	-61.06	7.53	-73.08	0.82	7.13	0.06	0.5	6.45	12.01	2.42	0.17	0.0-10.0ns	5	4
2i4x	-69.5	3.4	-71.46	2.24	3.37	0.22	0.34	3.57	1.96	0.43	0.04	5.0-10.0ns	5	4
2i4x	-67.05	3.54	-71.8	1.52	3.41	0.15	0.34	3.5	4.74	0.98	0.1	9.0-10.0ns	1	4
2i80	-39.81	2.5	-43.3	1.18	2.34	0.08	0.16	2.38	3.49	0.9	0.06	0.0-10.0ns	5	4
2i80	-40.81	2.52	-43.29	1.17	2.41	0.12	0.24	2.53	2.48	0.75	0.07	5.0-10.0ns	5	4
2i80	-42.66	2.26	-44.83	0.5	2.12	0.05	0.21	2.27	2.17	0.78	0.08	9.0-10.0ns	1	4
2idw	-60.01	4.11	-66.84	0.75	3.97	0.05	0.28	3.78	6.82	1.06	0.08	0.0-10.0ns	5	4
2idw	-60.82	4.05	-65.79	1.01	3.83	0.1	0.38	3.74	4.97	1.31	0.13	5.0-10.0ns	5	4
2idw	-63.55	3.61	-68.25	1.04	3.34	0.1	0.33	3.16	4.7	1.39	0.14	9.0-10.0ns	1	4
2ien	-57.61	4.94	-67.75	1.32	4.5	0.09	0.32	3.97	10.14	2.03	0.14	0.0-10.0ns	5	4
2ien	-61.14	3.67	-66.14	0.87	3.4	0.09	0.34	3.34	5	1.39	0.14	5.0-10.0ns	5	4
2ien	-60.89	2.98	-65.18	1.25	2.94	0.12	0.29	2.94	4.29	0.49	0.05	9.0-10.0ns	1	4
2ieo	-37.39	5.9	-48.31	0.92	5.5	0.06	0.39	6.35	10.92	2.12	0.15	0.0-10.0ns	5	4
2ieo	-40.27	3.88	-46.53	1.61	3.33	0.16	0.33	3.65	6.27	2	0.2	5.0-10.0ns	5	4
2ieo	-43.97	3.18	-47.11	1.58	2.89	0.16	0.29	2.97	3.14	1.33	0.13	9.0-10.0ns	1	4
2ihq	-49.64	2.2	-52.82	1.09	2.15	0.08	0.15	2.11	3.19	0.47	0.03	0.0-10.0ns	5	4
2ihq	-48.15	2.41	-53.05	0.92	2.15	0.09	0.21	2.1	4.89	1.09	0.11	5.0-10.0ns	5	4
2ihq	-48.59	2.62	-52.79	1.02	2.2	0.1	0.22	2.17	4.2	1.43	0.14	9.0-10.0ns	1	4
2iuz	-43.14	3.95	-50.47	0.93	3.18	0.07	0.22	3.41	7.32	2.34	0.17	0.0-10.0ns	5	4
2iuz	-46.83	2.89	-50.16	0.88	2.48	0.09	0.25	2.68	3.33	1.48	0.15	5.0-10.0ns	5	4
2iuz	-46.74	2.96	-50.78	0.8	2.55	0.08	0.25	2.76	4.04	1.5	0.15	9.0-10.0ns	1	4
2iwx	-35.98	2.97	-42.22	1.59	2.77	0.11	0.2	2.77	6.23	1.06	0.08	0.0-10.0ns	5	4
2iwx	-38.28	2.62	-41.96	0.93	2.43	0.09	0.24	2.43	3.68	0.97	0.1	5.0-10.0ns	5	4
2iwx	-38.41	2.97	-42.04	1.73	2.34	0.17	0.23	2.32	3.62	1.84	0.18	9.0-10.0ns	1	4
2izl	-32.44	2.94	-40.79	0.62	2.75	0.04	0.19	4.65	8.35	1.03	0.07	0.0-10.0ns	5	4
2izl	-33.25	2.99	-40.15	0.1	2.28	0.01	0.23	3.46	6.91	1.93	0.19	5.0-10.0ns	5	4
2izl	-35.94	2.87	-39.69	0.4	2.46	0.04	0.24	3.14	3.75	1.47	0.15	9.0-10.0ns	1	4
2j47	-33.93	4.15	-40.93	0.78	3.31	0.06	0.23	3.75	7	2.52	0.18	0.0-10.0ns	5	4
2j47	-35.99	4.63	-40.97	1.27	3.85	0.13	0.38	4.05	4.97	2.58	0.26	5.0-10.0ns	5	4
2j47	-37	3.28	-41.07	1.23	2.91	0.12	0.29	2.94	4.07	1.52	0.15	9.0-10.0ns	1	4
2j4g	-34.38	3.9	-40.67	0.45	3.25	0.03	0.23	3.48	6.29	2.16	0.15	0.0-10.0ns	5	4
2j4g	-35.05	3.11	-39.17	0.62	2.72	0.06	0.27	2.68	4.11	1.52	0.15	5.0-10.0ns	5	4
2j4g	-34.32	2.84	-38.37	0.45	2.57	0.04	0.26	2.57	4.05	1.22	0.12	9.0-10.0ns	1	4
2j77	-18.81	3.66	-26.99	0.68	3.33	0.05	0.24	3.69	8.18	1.5	0.11	0.0-10.0ns	5	4
2j77	-22.95	3.1	-27.05	1.02	2.99	0.1	0.3	3.19	4.1	0.83	0.08	5.0-10.0ns	5	4
2j77	-22.26	3.29	-27.74	0.93	3.02	0.09	0.3	3.31	5.48	1.3	0.13	9.0-10.0ns	1	4
2j7e	-24.71	3.79	-35.73	0.56	3.16	0.04	0.22	4.26	11.02	2.1	0.15	0.0-10.0ns	5	4
2j7e	-32.51	2.83	-36.02	0.83	2.42	0.08	0.24	2.88	3.5	1.47	0.15	5.0-10.0ns	5	4
2j7e	-30.98	3.43	-35.85	0.87	3.17	0.09	0.32	3.38	4.87	1.31	0.13	9.0-10.0ns	1	4
2j7g	-25.44	3.99	-32.63	0.81	3.3	0.06	0.23	3.46	7.19	2.25	0.16	0.0-10.0ns	5	4
2j7g	-28.64	3.41	-32.45	0.72	2.78	0.07	0.28	2.87	3.81	1.98	0.2	5.0-10.0ns	5	4
2j7g	-28.25	3.03	-33.03	0.74	2.73	0.07	0.27	3.01	4.78	1.3	0.13	9.0-10.0ns	1	4
2j7h	-18.87	3.29	-25.85	0.68	3.08	0.05	0.22	3.31	6.98	1.17	0.08	0.0-10.0ns	5	4
2j7h	-20.61	3.68	-26.16	0.48	3.22	0.05	0.32	3.24	5.55	1.78	0.18	5.0-10.0ns	5	4
2j7h	-19.55	3.7	-25.9	0.69	3.44	0.07	0.34	3.46	6.36	1.36	0.14	9.0-10.0ns	1	4
2j9n	-20.2	2.39	-24.7	0.45	2.15	0.03	0.15	2.71	4.5	1.04	0.07	0.0-10.0ns	5	4
2j9n	-21.19	2.65	-24.54	0.48	2.33	0.05	0.23	2.73	3.35	1.26	0.13	5.0-10.0ns	5	4
2j9n	-18.88	2.68	-24.43	0.47	2.23	0.05	0.22	2.89	5.55	1.49	0.15	9.0-10.0ns	1	4
2jds	-43.54	4.29	-51.81	0.56	3.87	0.04	0.27	4.32	8.27	1.84	0.13	0.0-10.0ns	5	4
2jds	-42.44	4.41	-50.15	0.96	4.04	0.1	0.4	4.46	7.72	1.76	0.18	5.0-10.0ns	5	4
2jds	-42.46	2.82	-47.47	1.02	2.52	0.1	0.25	3.1	5.01	1.28	0.13	9.0-10.0ns	1	4
2jfz	-43.67	3.5	-49.16	0.8	3.36	0.06	0.24	3.23	5.49	0.98	0.07	0.0-10.0ns	5	4
2jfz	-45.91	3.15	-49.07	1	3.02	0.1	0.3	2.97	3.17	0.91	0.09	5.0-10.0ns	5	4
2jfz	-42.44	3.29	-47.3	1.39	2.95	0.14	0.29	3.08	4.85	1.44	0.14	9.0-10.0ns	1	4
2jiw	-11.4	6.61	-28.1	1.53	3.83	0.11	0.27	5.61	16.7	5.4	0.38	0.0-10.0ns	5	4
2jiw	-22.69	4.52	-29.72	1.74	3.21	0.17	0.32	3.98	7.03	3.18	0.32	5.0-10.0ns	5	4
2jiw	-24.61	3.37	-30.59	1.35	2.77	0.13	0.28	3.17	5.98	1.92	0.19	9.0-10.0ns	1	4
2nmy	-61.99	4.24	-71.72	1.93	3.7	0.14	0.26	3.9	9.73	2.07	0.15	0.0-10.0ns	5	4
2nmy	-62.72	4.79	-70.56	1.71	3.28	0.17	0.33	3.33	7.84	3.5	0.35	5.0-10.0ns	5	4
2nmy	-67.33	3.51	-70.64	2.08	3.28	0.21	0.33	3.35	3.31	1.25	0.12	9.0-10.0ns	1	4
2nmz	-64.36	6.37	-72.78	1.72	5.78	0.12	0.41	5.46	8.42	2.69	0.19	0.0-10.0ns	5	4
2nmz	-62.06	6.42	-70.58	0.88	5.69	0.09	0.57	5.38	8.53	2.97	0.3	5.0-10.0ns	5	4
2nmz	-60.35	3.48	-65.86	1.75	3.39	0.17	0.34	3.44	5.51	0.8	0.08	9.0-10.0ns	1	4
2nnk	-69.29	4.85	-76.93	1.58	4.39	0.11	0.31	4.17	7.63	2.07	0.15	0.0-10.0ns	5	4
2nnk	-69.75	4.04	-74.88	1.85	3.67	0.18	0.36	3.85	5.13	1.69	0.17	5.0-10.0ns	5	4
2nnk	-68.42	4.64	-75.02	1.92	4.23	0.19	0.42	4.68	6.59	1.92	0.19	9.0-10.0ns	1	4
2nnp	-62.24	8.88	-74.25	1.89	6.86	0.13	0.48	8.08	12.01	5.64	0.4	0.0-10.0ns	5	4
2nnp	-58	6.05	-69.49	2.33	4.47	0.23	0.44	5.49	11.49	4.08	0.41	5.0-10.0ns	5	4
2nnp	-64.91	3.44	-69.81	2.06	3.31	0.2	0.33	3.47	4.9	0.92	0.09	9.0-10.0ns	1	4
2nsj	-29.74	4.2	-42.19	0.75	3.81	0.05	0.27	7.65	12.45	1.78	0.13	0.0-10.0ns	5	4
2nsj	-36.92	3.93	-43.13	0.59	3.13	0.06	0.31	7.57	6.21	2.38	0.24	5.0-10.0ns	5	4
2nsj	-36.36	4.39	-45.04	1.22	3.05	0.12	0.3	5.76	8.69	3.16	0.31	9.0-10.0ns	1	4
2nsl	-26.22	5.41	-42.56	0.32	4.07	0.02	0.29	9.11	16.34	3.57	0.25	0.0-10.0ns	5	4
2nsl	-38.55	3.92	-43.71	1.41	3.55	0.14	0.35	9.04	5.16	1.66	0.17	5.0-10.0ns	5	4
2nsl	-35.78	5.77	-45.9	0.95	3.77	0.09	0.37	7.23	10.11	4.38	0.44	9.0-10.0ns	1	4
2nt7	-55.18	5.81	-66.59	1.62	4.81	0.11	0.34	6.87	11.4	3.27	0.23	0.0-10.0ns	5	4
2nt7	-51.21	4.9	-63.63	1.33	4.01	0.13	0.4	6.42	12.42	2.82	0.28	5.0-10.0ns	5	4
2nt7	-59.34	4.41	-65.61	1.16	3.36	0.12	0.33	4.98	6.27	2.86	0.28	9.0-10.0ns	1	4
2nta	-44.14	2.97	-49.57	0.86	2.46	0.06	0.17	3.6	5.43	1.67	0.12	0.0-10.0ns	5	4
2nta	-44	3.03	-48.81	0.39	2.77	0.04	0.28	3.37	4.81	1.22	0.12	5.0-10.0ns	5	4
2nta	-46.37	3	-49.18	0.55	2.48	0.05	0.25	3.13	2.81	1.68	0.17	9.0-10.0ns	1	4
2o0u	-51.47	4.1	-61.61	0.86	3.09	0.06	0.22	4.14	10.14	2.69	0.19	0.0-10.0ns	5	4
2o0u	-54.26	2.94	-61.91	1.27	2.68	0.13	0.27	3.64	7.65	1.2	0.12	5.0-10.0ns	5	4
2o0u	-59.49	2.84	-63.11	0.95	2.44	0.09	0.24	2.6	3.62	1.46	0.15	9.0-10.0ns	1	4
2o2u	-42.13	2.53	-46.58	0.58	2.47	0.04	0.17	2.57	4.45	0.54	0.04	0.0-10.0ns	5	4
2o2u	-43.08	2.36	-46.51	0.85	2.25	0.08	0.22	2.26	3.43	0.7	0.07	5.0-10.0ns	5	4
2o2u	-44.49	2.54	-47.53	0.83	2.4	0.08	0.24	2.45	3.05	0.84	0.08	9.0-10.0ns	1	4
2o4j	-65.55	3.63	-70.97	1.1	3.06	0.08	0.22	2.95	5.42	1.96	0.14	0.0-10.0ns	5	4
2o4j	-67.48	3.5	-72.21	1.08	2.94	0.11	0.29	2.84	4.72	1.9	0.19	5.0-10.0ns	5	4
2o4j	-67.28	3.65	-72.46	1.51	3.18	0.15	0.32	3.07	5.18	1.81	0.18	9.0-10.0ns	1	4
2o4k	-63.2	4.17	-70.72	1.48	4.1	0.1	0.29	4.06	7.51	0.74	0.05	0.0-10.0ns	5	4
2o4k	-65.38	3.46	-70.47	2.19	3.3	0.22	0.33	3.12	5.08	1.03	0.1	5.0-10.0ns	5	4
2o4k	-65.28	4.05	-69.6	1.62	3.47	0.16	0.35	3.53	4.32	2.09	0.21	9.0-10.0ns	1	4
2o4r	-64.88	2.79	-68.58	1.38	2.76	0.1	0.19	2.72	3.7	0.43	0.03	0.0-10.0ns	5	4
2o4r	-66.77	2.51	-69.17	1.8	2.36	0.18	0.24	2.36	2.4	0.83	0.08	5.0-10.0ns	5	4
2o4r	-65.21	2.97	-68.81	1.47	2.81	0.15	0.28	2.77	3.6	0.97	0.1	9.0-10.0ns	1	4
2o4s	-50.52	9.23	-63.73	2.05	8.13	0.14	0.57	8.45	13.21	4.37	0.31	0.0-10.0ns	5	4
2o4s	-53.45	3.27	-59.32	1.66	3.03	0.16	0.3	3.39	5.88	1.24	0.12	5.0-10.0ns	5	4
2o4s	-53.04	3.65	-57.32	1.42	3.19	0.14	0.32	3.32	4.28	1.78	0.18	9.0-10.0ns	1	4
2oag	-38.89	7.58	-49.46	1.21	2.83	0.09	0.2	8.66	10.58	7.03	0.5	0.0-10.0ns	5	4
2oag	-37.84	5.21	-49.03	1.04	2.88	0.1	0.29	6.45	11.18	4.35	0.43	5.0-10.0ns	5	4
2oag	-46.05	2.84	-50.22	0.71	2.68	0.07	0.27	3.2	4.17	0.94	0.09	9.0-10.0ns	1	4
2ogy	-31.68	5.93	-43.06	2.08	4.4	0.15	0.31	6.66	11.38	3.97	0.28	0.0-10.0ns	5	4
2ogy	-34.32	5.36	-40.73	2.04	3.2	0.2	0.32	5.43	6.4	4.29	0.43	5.0-10.0ns	5	4
2ogy	-30.96	4.62	-40.97	2.76	3.56	0.27	0.35	5.43	10.01	2.94	0.29	9.0-10.0ns	1	4
2ojg	-38.1	2.91	-41.49	1.36	2.76	0.1	0.19	2.67	3.38	0.91	0.06	0.0-10.0ns	5	4
2ojg	-37.5	3.48	-41.26	1.59	2.42	0.16	0.24	2.43	3.76	2.5	0.25	5.0-10.0ns	5	4
2ojg	-38.72	2.51	-41.94	1.1	2.38	0.11	0.24	2.55	3.22	0.81	0.08	9.0-10.0ns	1	4
2ojj	-47.86	4.06	-54.69	1.11	3.43	0.08	0.24	3.57	6.83	2.17	0.15	0.0-10.0ns	5	4
2ojj	-50.78	3.93	-54.74	0.98	3.09	0.1	0.31	3.24	3.96	2.43	0.24	5.0-10.0ns	5	4
2ojj	-49.77	3.39	-53.04	0.88	3.35	0.09	0.33	3.5	3.27	0.51	0.05	9.0-10.0ns	1	4
2ok1	-39.41	3.27	-44.71	0.44	3.22	0.03	0.23	3.24	5.3	0.56	0.04	0.0-10.0ns	5	4
2ok1	-41.28	2.99	-45.16	0.3	2.77	0.03	0.28	2.85	3.88	1.14	0.11	5.0-10.0ns	5	4
2ok1	-39.52	3.58	-45.39	0.49	3.34	0.05	0.33	3.35	5.86	1.3	0.13	9.0-10.0ns	1	4
2on6	-16.14	4.82	-25.24	1.72	4.21	0.12	0.3	5.93	9.1	2.35	0.17	0.0-10.0ns	5	4
2on6	-20.62	4.16	-24.89	1.48	3.93	0.15	0.39	5.59	4.28	1.39	0.14	5.0-10.0ns	5	4
2on6	-25.5	4.14	-29.52	2.25	3.23	0.22	0.32	4.29	4.02	2.59	0.26	9.0-10.0ns	1	4
2oxd	-32.39	2.87	-35.79	0.17	2.53	0.01	0.18	2.53	3.41	1.35	0.1	0.0-10.0ns	5	4
2oxd	-31.87	2.16	-34.6	0.05	2.03	0.01	0.2	2.02	2.73	0.74	0.07	5.0-10.0ns	5	4
2oxd	-30.1	2.11	-32.94	0.18	2.01	0.02	0.2	1.99	2.85	0.63	0.06	9.0-10.0ns	1	4
2oxx	-19.94	5.01	-33.63	2.89	3.04	0.2	0.21	5.89	13.68	3.98	0.28	0.0-10.0ns	5	4
2oxx	-23.43	4.87	-33.54	1	3.14	0.1	0.31	5.08	10.1	3.72	0.37	5.0-10.0ns	5	4
2oxx	-25.42	3.91	-31.31	0.09	2.46	0.01	0.25	4.76	5.88	3.04	0.3	9.0-10.0ns	1	4
2oxy	-30.92	2.2	-32.76	0.11	2.15	0.01	0.15	2.45	1.84	0.44	0.03	0.0-10.0ns	5	4
2oxy	-30.41	2.32	-33.46	0.08	2	0.01	0.2	2.03	3.05	1.17	0.12	5.0-10.0ns	5	4
2oxy	-30.16	2.15	-32.84	0.12	1.97	0.01	0.2	2.15	2.69	0.86	0.09	9.0-10.0ns	1	4
2oyk	-22.61	4.3	-33.18	1.26	3.86	0.09	0.27	4.38	10.57	1.9	0.13	0.0-10.0ns	5	4
2oyk	-24.29	4.34	-31.24	1.72	3.76	0.17	0.37	4.4	6.95	2.17	0.22	5.0-10.0ns	5	4
2oyk	-23	3.71	-29.31	1.03	2.8	0.1	0.28	4.33	6.31	2.43	0.24	9.0-10.0ns	1	4
2oym	-35.66	3.13	-41.42	1.52	2.99	0.11	0.21	3.03	5.76	0.92	0.07	0.0-10.0ns	5	4
2oym	-36.03	3.7	-41.74	1.49	3.02	0.15	0.3	3.12	5.71	2.13	0.21	5.0-10.0ns	5	4
2oym	-35.07	4.37	-41.6	1.18	3.17	0.12	0.32	3.31	6.53	3.01	0.3	9.0-10.0ns	1	4
2p4j	-94.14	4.51	-103.88	1.4	4.03	0.1	0.28	4.25	9.74	2.03	0.14	0.0-10.0ns	5	4
2p4j	-94.62	4.68	-103.02	1.79	4.5	0.18	0.45	4.61	8.41	1.28	0.13	5.0-10.0ns	5	4
2p4j	-97.02	5.12	-103.39	0.88	3.98	0.09	0.4	4.1	6.38	3.23	0.32	9.0-10.0ns	1	4
2p4y	-65.22	3.52	-76.34	1.31	3.32	0.09	0.23	4.59	11.13	1.17	0.08	0.0-10.0ns	5	4
2p4y	-71.81	3.42	-76.5	1.65	3.16	0.16	0.31	3.78	4.69	1.31	0.13	5.0-10.0ns	5	4
2p4y	-68.83	3.86	-74.63	1.88	3.5	0.19	0.35	4.1	5.8	1.63	0.16	9.0-10.0ns	1	4
2pk5	-67.76	8.41	-82.13	3.04	7.18	0.21	0.51	7.57	14.37	4.38	0.31	0.0-10.0ns	5	4
2pk5	-69.43	4.23	-76.48	1.6	4.01	0.16	0.4	4.27	7.05	1.34	0.13	5.0-10.0ns	5	4
2pk5	-69.15	4.83	-76	1.46	4.07	0.15	0.41	4.27	6.85	2.6	0.26	9.0-10.0ns	1	4
2pk6	-88.79	4.37	-94.56	2.42	4.34	0.17	0.31	4.43	5.77	0.54	0.04	0.0-10.0ns	5	4
2pk6	-92.2	3.76	-95.94	2	3.47	0.2	0.35	3.62	3.74	1.44	0.14	5.0-10.0ns	5	4
2pk6	-90.45	3.66	-96.16	1.08	3.32	0.11	0.33	3.33	5.71	1.54	0.15	9.0-10.0ns	1	4
2pql	-18.7	3.29	-27.66	0.46	2.37	0.03	0.17	4.5	8.96	2.28	0.16	0.0-10.0ns	5	4
2pql	-27.01	2.09	-28.48	0.2	1.95	0.02	0.19	3.43	1.47	0.75	0.07	5.0-10.0ns	5	4
2pql	-21.66	2.99	-27.48	0.3	2.35	0.03	0.23	3.81	5.82	1.86	0.18	9.0-10.0ns	1	4
2pqz	-57.76	5.32	-67.5	1.46	4.54	0.1	0.32	6.61	9.74	2.77	0.2	0.0-10.0ns	5	4
2pqz	-57.43	4.75	-64.92	0.71	3.66	0.07	0.36	5.54	7.49	3.02	0.3	5.0-10.0ns	5	4
2pqz	-58.38	4.92	-65.22	2.18	4.13	0.22	0.41	4	6.84	2.67	0.27	9.0-10.0ns	1	4
2psu	-37.89	8.84	-51.78	0.47	7.29	0.03	0.51	8.24	13.89	5	0.35	0.0-10.0ns	5	4
2psu	-42.68	5.51	-48.95	1.53	4.32	0.15	0.43	5.18	6.27	3.42	0.34	5.0-10.0ns	5	4
2psu	-41.77	3.63	-46.33	1.81	3.33	0.18	0.33	3.51	4.56	1.45	0.14	9.0-10.0ns	1	4
2psv	-46.02	4.32	-52.83	1.78	4.21	0.13	0.3	3.93	6.82	0.96	0.07	0.0-10.0ns	5	4
2psv	-47.17	4.81	-52.76	2.07	4.33	0.21	0.43	3.99	5.59	2.09	0.21	5.0-10.0ns	5	4
2psv	-39.14	5.02	-45.88	1.64	4.47	0.16	0.44	4.76	6.74	2.28	0.23	9.0-10.0ns	1	4
2pu2	-23.46	5.44	-33.63	1	3.43	0.07	0.24	6.22	10.17	4.21	0.3	0.0-10.0ns	5	4
2pu2	-21.78	5.1	-33.42	0.31	3.6	0.03	0.36	6.09	11.65	3.61	0.36	5.0-10.0ns	5	4
2pu2	-29.21	2.65	-31.09	0.35	2.62	0.03	0.26	7.2	1.88	0.43	0.04	9.0-10.0ns	1	4
2pvh	-37.6	2.8	-41.82	0.86	2.59	0.06	0.18	2.41	4.22	1.05	0.07	0.0-10.0ns	5	4
2pvh	-39.29	2.44	-42.1	0.91	2.28	0.09	0.23	2.2	2.81	0.86	0.09	5.0-10.0ns	5	4
2pvh	-39.36	2.42	-41.95	1.09	2.2	0.11	0.22	2.05	2.59	1.01	0.1	9.0-10.0ns	1	4
2pvj	-47.74	2.9	-52.3	0.92	2.62	0.06	0.18	3	4.56	1.25	0.09	0.0-10.0ns	5	4
2pvj	-48.83	2.9	-52.3	0.91	2.59	0.09	0.26	3.02	3.47	1.31	0.13	5.0-10.0ns	5	4
2pvj	-51.38	2.77	-53.74	0.89	2.39	0.09	0.24	2.42	2.36	1.4	0.14	9.0-10.0ns	1	4
2pvk	-41.09	5.33	-49.86	0.73	4.39	0.05	0.31	4.26	8.77	3.02	0.21	0.0-10.0ns	5	4
2pvk	-45.17	3.79	-49.83	0.5	3.54	0.05	0.35	3.76	4.65	1.35	0.13	5.0-10.0ns	5	4
2pvk	-49.69	2.59	-52.44	0.92	2.53	0.09	0.25	2.43	2.75	0.55	0.05	9.0-10.0ns	1	4
2pvl	-47.25	2.97	-51.89	1.39	2.73	0.1	0.19	4.37	4.64	1.18	0.08	0.0-10.0ns	5	4
2pvl	-43.45	4.71	-51.96	0.93	3.45	0.09	0.34	4.14	8.51	3.2	0.32	5.0-10.0ns	5	4
2pvl	-48.44	3.27	-53.37	0.41	2.38	0.04	0.24	3.24	4.93	2.24	0.22	9.0-10.0ns	1	4
2pwc	-72.19	4.02	-77.47	1.24	3.79	0.09	0.27	3.85	5.28	1.33	0.09	0.0-10.0ns	5	4
2pwc	-70.44	3.62	-78.28	1.81	3.33	0.18	0.33	3.88	7.83	1.41	0.14	5.0-10.0ns	5	4
2pwc	-72.61	4.09	-78.56	1.41	3.3	0.14	0.33	3.35	5.94	2.41	0.24	9.0-10.0ns	1	4
2pwd	-14.37	4.72	-24.95	1.38	3.3	0.1	0.23	5.38	10.58	3.38	0.24	0.0-10.0ns	5	4
2pwd	-18.92	3.17	-24.88	1.46	2.94	0.15	0.29	3.63	5.96	1.19	0.12	5.0-10.0ns	5	4
2pwd	-22.16	2.39	-25.3	0.3	2.35	0.03	0.23	2.74	3.14	0.44	0.04	9.0-10.0ns	1	4
2pwg	-19.67	3.33	-27.55	1.77	3.19	0.12	0.22	3.81	7.88	0.95	0.07	0.0-10.0ns	5	4
2pwg	-23.4	2.66	-27.09	0.89	2.6	0.09	0.26	2.86	3.7	0.57	0.06	5.0-10.0ns	5	4
2pwg	-24.63	2.46	-27.02	1.4	2.34	0.14	0.23	3.06	2.39	0.76	0.08	9.0-10.0ns	1	4
2pwr	-74.39	4.55	-81.04	2.04	4.19	0.14	0.3	4.33	6.65	1.76	0.12	0.0-10.0ns	5	4
2pwr	-76.14	4.44	-80.04	1.84	4.3	0.18	0.43	3.91	3.9	1.1	0.11	5.0-10.0ns	5	4
2pwr	-75.4	5.05	-81.3	1.55	4.37	0.15	0.43	4.39	5.9	2.53	0.25	9.0-10.0ns	1	4
2pyn	-54.6	4.38	-63.28	1.01	4.09	0.07	0.29	4.29	8.68	1.56	0.11	0.0-10.0ns	5	4
2pyn	-59.82	3.61	-63.92	1.85	3.48	0.18	0.35	3.76	4.1	0.96	0.1	5.0-10.0ns	5	4
2pyn	-60.48	3.33	-65.1	1.25	3.09	0.12	0.31	3.01	4.61	1.24	0.12	9.0-10.0ns	1	4
2q54	-38.95	8.15	-53.54	2.05	6.62	0.14	0.47	7.94	14.59	4.76	0.34	0.0-10.0ns	5	4
2q54	-45.27	4.85	-50.45	2.31	4.13	0.23	0.41	5.06	5.18	2.54	0.25	5.0-10.0ns	5	4
2q54	-43.91	3.32	-47.97	1.36	2.97	0.14	0.3	3.14	4.07	1.48	0.15	9.0-10.0ns	1	4
2q55	-47.05	4.93	-59.59	1.23	4.79	0.09	0.34	5.57	12.54	1.18	0.08	0.0-10.0ns	5	4
2q55	-55.93	4.58	-60.79	1.44	3.61	0.14	0.36	4.92	4.86	2.82	0.28	5.0-10.0ns	5	4
2q55	-53.59	6.05	-59.23	0.97	4.37	0.1	0.44	6.04	5.64	4.18	0.42	9.0-10.0ns	1	4
2q5k	-60.38	9.31	-69.97	0.36	7.36	0.03	0.52	9.41	9.58	5.69	0.4	0.0-10.0ns	5	4
2q5k	-53.64	7.83	-64.76	1.5	6.2	0.15	0.62	7.91	11.12	4.78	0.48	5.0-10.0ns	5	4
2q5k	-54.81	3.67	-58.99	1.83	2.67	0.18	0.27	3.04	4.18	2.52	0.25	9.0-10.0ns	1	4
2q63	-54.54	6.01	-65.35	0.55	5.16	0.04	0.36	5.52	10.82	3.09	0.22	0.0-10.0ns	5	4
2q63	-63.37	3.5	-65.4	1.08	3.46	0.11	0.34	3.62	2.04	0.47	0.05	5.0-10.0ns	5	4
2q63	-60.03	3.45	-65.46	1.44	3	0.14	0.3	2.98	5.43	1.71	0.17	9.0-10.0ns	1	4
2q64	-53.67	3.76	-62.1	0.86	3.7	0.06	0.26	3.53	8.43	0.68	0.05	0.0-10.0ns	5	4
2q64	-58.97	3.72	-63.03	1.41	3.53	0.14	0.35	3.29	4.06	1.17	0.12	5.0-10.0ns	5	4
2q64	-59.17	4.28	-63.61	1.65	3.45	0.16	0.34	3.11	4.44	2.54	0.25	9.0-10.0ns	1	4
2q88	-26.7	2.96	-31.39	0.54	2.69	0.04	0.19	3.06	4.69	1.25	0.09	0.0-10.0ns	5	4
2q88	-27.82	2.69	-30.97	0.31	2.41	0.03	0.24	2.59	3.16	1.19	0.12	5.0-10.0ns	5	4
2q88	-29.86	2.18	-31.81	0.25	2.05	0.02	0.2	2.66	1.95	0.73	0.07	9.0-10.0ns	1	4
2q89	-32.7	2.71	-36.86	1.05	2.52	0.07	0.18	2.78	4.16	1	0.07	0.0-10.0ns	5	4
2q89	-30.74	3.67	-36.85	0.65	3.23	0.06	0.32	3.36	6.1	1.73	0.17	5.0-10.0ns	5	4
2q89	-32.14	2.95	-37.3	1.03	2.76	0.1	0.27	3.12	5.15	1.04	0.1	9.0-10.0ns	1	4
2qbq	-37.48	4.38	-49.27	0.58	3.92	0.04	0.28	4.89	11.78	1.96	0.14	0.0-10.0ns	5	4
2qbq	-42.79	4.33	-50.55	1.57	3.73	0.16	0.37	5.02	7.77	2.2	0.22	5.0-10.0ns	5	4
2qbq	-44.14	4	-51.46	1.21	3.62	0.12	0.36	4.62	7.32	1.71	0.17	9.0-10.0ns	1	4
2qbr	-39.35	3.7	-46.68	1.24	3.14	0.09	0.22	5.09	7.33	1.96	0.14	0.0-10.0ns	5	4
2qbr	-37.5	4.19	-46.8	1.19	3.4	0.12	0.34	6.06	9.3	2.45	0.24	5.0-10.0ns	5	4
2qbr	-35.78	4.97	-45.43	2.59	3.37	0.26	0.34	5.94	9.64	3.64	0.36	9.0-10.0ns	1	4
2qbs	-27.97	4.18	-42.05	1.34	3.58	0.09	0.25	5.8	14.08	2.17	0.15	0.0-10.0ns	5	4
2qbs	-33.06	6.63	-41.64	1.86	3.5	0.18	0.35	6.1	8.58	5.63	0.56	5.0-10.0ns	5	4
2qbs	-34.77	2.72	-37.88	0.9	2.55	0.09	0.25	2.88	3.12	0.93	0.09	9.0-10.0ns	1	4
2qbu	-52.67	4.27	-61.72	1.48	3.48	0.1	0.25	3.48	9.05	2.47	0.17	0.0-10.0ns	5	4
2qbu	-57.08	2.99	-62.15	1.96	2.78	0.19	0.28	2.94	5.08	1.11	0.11	5.0-10.0ns	5	4
2qbu	-58.02	3.04	-63	1.37	2.82	0.14	0.28	3.02	4.98	1.12	0.11	9.0-10.0ns	1	4
2qci	-69.48	3.99	-77.14	0.97	3.74	0.07	0.26	4.01	7.65	1.39	0.1	0.0-10.0ns	5	4
2qci	-72.25	3.1	-76.32	1.1	2.98	0.11	0.3	3.2	4.07	0.85	0.08	5.0-10.0ns	5	4
2qci	-71.03	3.66	-75.47	1.03	3.09	0.1	0.31	3.44	4.44	1.97	0.2	9.0-10.0ns	1	4
2qd6	-68.95	3.76	-75.16	1.56	3.66	0.11	0.26	3.76	6.21	0.87	0.06	0.0-10.0ns	5	4
2qd6	-70.39	4.16	-75.66	1.1	3.89	0.11	0.39	3.59	5.28	1.47	0.15	5.0-10.0ns	5	4
2qd6	-68.1	4.32	-71.96	1.06	3.75	0.11	0.37	3.53	3.86	2.13	0.21	9.0-10.0ns	1	4
2qd7	-48.52	8.53	-62.71	1.43	7.23	0.1	0.51	7.54	14.19	4.52	0.32	0.0-10.0ns	5	4
2qd7	-55.29	4.63	-60.98	1.48	3.94	0.15	0.39	4.06	5.69	2.44	0.24	5.0-10.0ns	5	4
2qd7	-54.28	3.22	-58.35	1.87	2.85	0.19	0.28	2.79	4.06	1.49	0.15	9.0-10.0ns	1	4
2qd8	-64.56	4.74	-72.08	2.06	4.26	0.15	0.3	4.37	7.52	2.09	0.15	0.0-10.0ns	5	4
2qd8	-63.23	4.73	-69.59	1.34	4.33	0.13	0.43	4.25	6.36	1.91	0.19	5.0-10.0ns	5	4
2qd8	-62.41	4.13	-66.97	0.98	3.77	0.1	0.38	3.31	4.56	1.67	0.17	9.0-10.0ns	1	4
2qe4	-48.37	3.27	-51.56	0.69	3.2	0.05	0.23	3.19	3.2	0.68	0.05	0.0-10.0ns	5	4
2qe4	-49.02	2.88	-52.58	0.58	2.67	0.06	0.27	2.59	3.55	1.08	0.11	5.0-10.0ns	5	4
2qe4	-46.5	4.02	-52.19	0.52	2.92	0.05	0.29	2.88	5.69	2.75	0.27	9.0-10.0ns	1	4
2qfo	-19.66	1.67	-21.72	0.34	1.54	0.02	0.11	1.54	2.06	0.66	0.05	0.0-10.0ns	5	4
2qfo	-20.09	1.58	-21.85	0.33	1.53	0.03	0.15	1.51	1.76	0.41	0.04	5.0-10.0ns	5	4
2qfo	-20.38	1.47	-21.58	0.39	1.4	0.04	0.14	1.35	1.2	0.43	0.04	9.0-10.0ns	1	4
2qg0	-43.54	2.29	-47.31	0.93	2.23	0.07	0.16	2.39	3.76	0.54	0.04	0.0-10.0ns	5	4
2qg0	-44	2.93	-47.57	1.02	2.42	0.1	0.24	2.55	3.57	1.67	0.17	5.0-10.0ns	5	4
2qg0	-44.92	2.41	-48.07	1.13	2.24	0.11	0.22	2.29	3.15	0.88	0.09	9.0-10.0ns	1	4
2qg2	-46.64	2.64	-51.23	0.59	2.51	0.04	0.18	2.61	4.59	0.81	0.06	0.0-10.0ns	5	4
2qg2	-49.1	2.87	-51.89	0.5	2.52	0.05	0.25	2.65	2.79	1.38	0.14	5.0-10.0ns	5	4
2qg2	-48.45	2.52	-51.23	0.48	2.47	0.05	0.25	2.51	2.78	0.51	0.05	9.0-10.0ns	1	4
2qhm	-33.03	3.1	-39.94	3.54	2.53	0.25	0.18	4.7	6.92	1.79	0.13	0.0-10.0ns	5	4
2qhm	-33.48	4.07	-39.55	1.09	2.71	0.11	0.27	4.53	6.07	3.04	0.3	5.0-10.0ns	5	4
2qhm	-34.09	3.03	-37.83	1.14	2.34	0.11	0.23	3.89	3.74	1.94	0.19	9.0-10.0ns	1	4
2qhy	-30.66	6.54	-44.31	1.57	6.08	0.11	0.43	6.75	13.64	2.4	0.17	0.0-10.0ns	5	4
2qhy	-38.09	4.39	-42.69	2.04	4.25	0.2	0.42	4.11	4.61	1.1	0.11	5.0-10.0ns	5	4
2qhy	-41.62	3.61	-46.01	1.95	3.46	0.19	0.34	3.77	4.39	1.03	0.1	9.0-10.0ns	1	4
2qhz	-53.6	3.53	-60.95	1.73	3.23	0.12	0.23	3.19	7.35	1.42	0.1	0.0-10.0ns	5	4
2qhz	-56.2	3.78	-61.43	1.57	3.48	0.16	0.35	3.46	5.23	1.48	0.15	5.0-10.0ns	5	4
2qhz	-54.63	3.46	-59.92	1.18	3.1	0.12	0.31	2.82	5.28	1.53	0.15	9.0-10.0ns	1	4
2qi0	-39.59	8.2	-58.13	1.42	6.32	0.1	0.45	7.38	18.54	5.22	0.37	0.0-10.0ns	5	4
2qi0	-47.34	5.25	-55.09	2.26	4.19	0.22	0.42	4.61	7.75	3.17	0.32	5.0-10.0ns	5	4
2qi0	-51.82	3.72	-55.83	1.9	3.45	0.19	0.34	3.97	4.01	1.41	0.14	9.0-10.0ns	1	4
2qi1	-47.33	8.21	-58.99	0.98	7.54	0.07	0.53	7.68	11.66	3.26	0.23	0.0-10.0ns	5	4
2qi1	-46.26	7.03	-54.74	0.68	5.23	0.07	0.52	6.35	8.48	4.7	0.47	5.0-10.0ns	5	4
2qi1	-44.31	3.83	-49.97	0.89	3.49	0.09	0.35	3.59	5.66	1.58	0.16	9.0-10.0ns	1	4
2qi3	-54.37	3.6	-61.86	1.47	3.28	0.1	0.23	3.55	7.49	1.49	0.11	0.0-10.0ns	5	4
2qi3	-57.65	3.15	-62.51	1.45	2.92	0.14	0.29	2.91	4.86	1.16	0.12	5.0-10.0ns	5	4
2qi3	-58.94	3.01	-62.41	1.3	2.92	0.13	0.29	3.15	3.47	0.75	0.07	9.0-10.0ns	1	4
2qi4	-50.21	6.98	-64.06	1.44	5.19	0.1	0.37	5.46	13.84	4.68	0.33	0.0-10.0ns	5	4
2qi4	-57.85	4.78	-63.72	0.79	4.09	0.08	0.41	3.84	5.87	2.47	0.25	5.0-10.0ns	5	4
2qi4	-58.68	3.57	-62.49	0.91	3.45	0.09	0.34	3.39	3.81	0.92	0.09	9.0-10.0ns	1	4
2qi5	-56.83	7.6	-69.89	1.41	6.99	0.1	0.49	7.71	13.06	2.98	0.21	0.0-10.0ns	5	4
2qi5	-61.49	5.16	-64.56	2.11	4.25	0.21	0.42	4.79	3.08	2.93	0.29	5.0-10.0ns	5	4
2qi5	-55.25	3.54	-60.65	2.24	3.13	0.22	0.31	4	5.4	1.65	0.16	9.0-10.0ns	1	4
2qi6	-52.4	4.58	-62.4	1.81	3.99	0.13	0.28	4.22	10.01	2.26	0.16	0.0-10.0ns	5	4
2qi6	-57.75	3.6	-62.23	1.15	3.48	0.11	0.35	3.28	4.48	0.89	0.09	5.0-10.0ns	5	4
2qi6	-57.4	3.82	-62.98	1.17	3.59	0.12	0.36	3.73	5.58	1.32	0.13	9.0-10.0ns	1	4
2qi7	-47.25	8.14	-61.11	2.38	6.84	0.17	0.48	6.73	13.86	4.41	0.31	0.0-10.0ns	5	4
2qi7	-53.21	3.16	-58.09	1.54	3.09	0.15	0.31	3.66	4.88	0.67	0.07	5.0-10.0ns	5	4
2qi7	-55.03	3.45	-58.83	1.28	2.8	0.13	0.28	3.14	3.8	2.02	0.2	9.0-10.0ns	1	4
2qmg	-71.75	4.14	-79.42	1.54	3.75	0.11	0.26	3.91	7.68	1.76	0.12	0.0-10.0ns	5	4
2qmg	-69.76	5.23	-78.56	0.83	4.04	0.08	0.4	4.37	8.8	3.32	0.33	5.0-10.0ns	5	4
2qmg	-72.41	4.4	-78.69	1.56	3.48	0.15	0.35	3.84	6.28	2.69	0.27	9.0-10.0ns	1	4
2qnn	-81.12	4.56	-89.37	0.87	3.97	0.06	0.28	4.1	8.25	2.24	0.16	0.0-10.0ns	5	4
2qnn	-83.88	4.69	-88.85	0.86	4.64	0.09	0.46	4.89	4.97	0.71	0.07	5.0-10.0ns	5	4
2qnn	-80.55	4.29	-87.72	1.28	3.94	0.13	0.39	3.48	7.17	1.68	0.17	9.0-10.0ns	1	4
2qnq	-42.38	7.09	-56.97	1.58	6.45	0.11	0.45	6.92	14.58	2.95	0.21	0.0-10.0ns	5	4
2qnq	-45.93	5.37	-53.38	0.88	4.26	0.09	0.42	4.4	7.45	3.27	0.33	5.0-10.0ns	5	4
2qnq	-50.85	3.94	-54.85	1.24	3.72	0.12	0.37	3.87	4	1.29	0.13	9.0-10.0ns	1	4
2qrk	-20.91	4.6	-27.17	1.81	4.02	0.13	0.28	5.9	6.25	2.23	0.16	0.0-10.0ns	5	4
2qrk	-20.02	4.9	-29.16	2.33	3.28	0.23	0.33	5.18	9.14	3.65	0.36	5.0-10.0ns	5	4
2qrk	-17.55	4.3	-27.71	1.47	3.41	0.15	0.34	5.4	10.16	2.62	0.26	9.0-10.0ns	1	4
2qrl	-5.07	3.67	-13.35	0.76	3.01	0.05	0.21	5.82	8.27	2.1	0.15	0.0-10.0ns	5	4
2qrl	-6.28	3.57	-13.32	1.06	3.16	0.11	0.31	4.79	7.04	1.66	0.16	5.0-10.0ns	5	4
2qrl	-0.16	5.03	-10.67	1.28	2.72	0.13	0.27	5.28	10.51	4.23	0.42	9.0-10.0ns	1	4
2qt5	-18.91	4.21	-34.57	2.59	3.24	0.18	0.23	6.68	15.65	2.69	0.19	0.0-10.0ns	5	4
2qt5	-27.13	3.67	-34.16	0.75	3.33	0.07	0.33	6.74	7.03	1.55	0.15	5.0-10.0ns	5	4
2qt5	-29.77	3.12	-35.46	1.21	2.72	0.12	0.27	5.51	5.69	1.52	0.15	9.0-10.0ns	1	4
2qtg	-37.66	3.15	-42.91	1.13	3.11	0.08	0.22	2.97	5.25	0.53	0.04	0.0-10.0ns	5	4
2qtg	-36.94	3.21	-42.15	0.8	2.95	0.08	0.29	2.93	5.21	1.28	0.13	5.0-10.0ns	5	4
2qtg	-37.6	3.18	-42.51	0.77	2.68	0.08	0.27	2.68	4.91	1.7	0.17	9.0-10.0ns	1	4
2r38	-68.32	6.01	-79.42	1.48	4.12	0.1	0.29	4.62	11.1	4.38	0.31	0.0-10.0ns	5	4
2r38	-71.94	3.64	-78.36	1.59	3.57	0.16	0.36	4.68	6.43	0.74	0.07	5.0-10.0ns	5	4
2r38	-74.46	3.45	-78.79	1.27	3.32	0.13	0.33	3.31	4.33	0.96	0.1	9.0-10.0ns	1	4
2r3t	-67.21	4.44	-74.5	1.33	4.25	0.09	0.3	3.97	7.29	1.28	0.09	0.0-10.0ns	5	4
2r3t	-64.18	4.57	-73.22	1.11	3.69	0.11	0.37	3.8	9.04	2.7	0.27	5.0-10.0ns	5	4
2r3t	-70.34	4.45	-74.29	1.1	3.25	0.11	0.32	3.93	3.96	3.04	0.3	9.0-10.0ns	1	4
2r3w	-65.17	4.48	-75.05	0.82	4.13	0.06	0.29	5.18	9.89	1.74	0.12	0.0-10.0ns	5	4
2r3w	-73.81	4.01	-77.34	1.34	3.78	0.13	0.38	4.05	3.54	1.34	0.13	5.0-10.0ns	5	4
2r3w	-72.01	3.49	-76.5	1.21	3.32	0.12	0.33	3.36	4.49	1.06	0.11	9.0-10.0ns	1	4
2r43	-69.71	4.04	-76.54	1.3	3.62	0.09	0.26	3.97	6.83	1.79	0.13	0.0-10.0ns	5	4
2r43	-69.19	4.83	-76.38	1.21	4.04	0.12	0.4	4.25	7.19	2.65	0.26	5.0-10.0ns	5	4
2r43	-70.72	3.61	-75.49	1.47	3.49	0.15	0.35	3.61	4.77	0.94	0.09	9.0-10.0ns	1	4
2r5a	-10.67	3.27	-17.9	0.24	2.25	0.02	0.16	4.96	7.22	2.37	0.17	0.0-10.0ns	5	4
2r5a	-10.92	3.4	-18.06	1.04	2.13	0.1	0.21	4.46	7.14	2.66	0.26	5.0-10.0ns	5	4
2r5a	-14.9	2.37	-18.94	1.38	2.03	0.14	0.2	3.39	4.04	1.21	0.12	9.0-10.0ns	1	4
2r5p	-57.99	7.32	-71.28	0.62	6.32	0.04	0.45	6.57	13.29	3.69	0.26	0.0-10.0ns	5	4
2r5p	-63.52	4.98	-68.75	0.97	3.74	0.1	0.37	3.77	5.22	3.29	0.33	5.0-10.0ns	5	4
2r5p	-65.41	4.89	-69.25	1.09	4.73	0.11	0.47	4.98	3.83	1.26	0.13	9.0-10.0ns	1	4
2r6w	-55.55	4.12	-62.18	0.55	3.93	0.04	0.28	4.51	6.63	1.21	0.09	0.0-10.0ns	5	4
2r6w	-58.83	4.14	-63.52	0.89	3.37	0.09	0.34	3.71	4.68	2.4	0.24	5.0-10.0ns	5	4
2r6w	-58.2	3.26	-63.5	1.19	2.96	0.12	0.29	3.5	5.3	1.37	0.14	9.0-10.0ns	1	4
2r6y	-51.85	4.11	-62.71	1.31	3.72	0.09	0.26	5.16	10.87	1.74	0.12	0.0-10.0ns	5	4
2r6y	-52.72	6.19	-62.03	1.48	4.25	0.15	0.42	4.94	9.3	4.49	0.45	5.0-10.0ns	5	4
2r6y	-53.86	3.81	-60.96	1.29	3.23	0.13	0.32	3.95	7.1	2.02	0.2	9.0-10.0ns	1	4
2rcb	-21.7	2.95	-25.27	1.72	2.67	0.12	0.19	2.9	3.57	1.24	0.09	0.0-10.0ns	5	4
2rcb	-21.57	2.54	-25.08	1.71	2.38	0.17	0.24	2.76	3.51	0.89	0.09	5.0-10.0ns	5	4
2rcb	-17.6	3.68	-24.97	1.58	2.99	0.16	0.3	3.25	7.37	2.15	0.21	9.0-10.0ns	1	4
2rkf	-58.17	5.3	-67.15	1.1	4.89	0.08	0.35	4.95	8.98	2.05	0.14	0.0-10.0ns	5	4
2rkf	-62.43	5.72	-68.27	1.54	4.87	0.15	0.48	4.89	5.84	3	0.3	5.0-10.0ns	5	4
2rkf	-53.26	5.51	-63.2	1.38	4.39	0.14	0.44	4.49	9.93	3.32	0.33	9.0-10.0ns	1	4
2rkg	-60.5	5.1	-69.16	0.87	4.89	0.06	0.34	4.71	8.66	1.45	0.1	0.0-10.0ns	5	4
2rkg	-66.81	4.55	-71.66	0.82	3.86	0.08	0.38	3.73	4.85	2.41	0.24	5.0-10.0ns	5	4
2rkg	-68.34	3.52	-73.18	1.07	3.32	0.11	0.33	3.39	4.84	1.16	0.12	9.0-10.0ns	1	4
2sim	-24.25	4.14	-33.42	2.03	3.43	0.14	0.24	5.23	9.16	2.31	0.16	0.0-10.0ns	5	4
2sim	-29.15	3.68	-33.75	1.89	2.86	0.19	0.28	3.86	4.6	2.31	0.23	5.0-10.0ns	5	4
2sim	-28.57	4.11	-34.1	2.03	2.87	0.2	0.29	3.83	5.53	2.94	0.29	9.0-10.0ns	1	4
2std	-39.62	2.25	-42.75	1.12	2.19	0.08	0.15	2.16	3.13	0.5	0.04	0.0-10.0ns	5	4
2std	-37.96	2.58	-42.3	0.94	2.43	0.09	0.24	2.36	4.34	0.85	0.08	5.0-10.0ns	5	4
2std	-39.79	2.47	-42.17	0.89	2.28	0.09	0.23	2.22	2.38	0.95	0.09	9.0-10.0ns	1	4
2uxz	-60.91	6.5	-72.13	1.41	5.87	0.1	0.41	6.14	11.22	2.8	0.2	0.0-10.0ns	5	4
2uxz	-63.25	4.41	-68.86	1.16	3.52	0.12	0.35	3.6	5.62	2.65	0.26	5.0-10.0ns	5	4
2uxz	-62.66	3.4	-67.61	1.06	3.13	0.11	0.31	3.29	4.95	1.34	0.13	9.0-10.0ns	1	4
2uy0	-64.52	5.76	-75.22	1.15	4.77	0.08	0.34	5.03	10.7	3.22	0.23	0.0-10.0ns	5	4
2uy0	-70.58	2.96	-73.85	1.38	2.87	0.14	0.29	3.07	3.27	0.74	0.07	5.0-10.0ns	5	4
2uy0	-66.78	4.05	-73.82	0.91	3.52	0.09	0.35	3.77	7.04	2	0.2	9.0-10.0ns	1	4
2v00	-18.26	3.9	-28.74	0.67	3.32	0.05	0.23	3.77	10.48	2.05	0.14	0.0-10.0ns	5	4
2v00	-24.1	3.88	-28.42	0.63	3.15	0.06	0.31	3.32	4.31	2.26	0.22	5.0-10.0ns	5	4
2v00	-24.16	1.9	-26.04	0.7	1.83	0.07	0.18	2.19	1.88	0.49	0.05	9.0-10.0ns	1	4
2v3u	-17.8	3.07	-25.64	1.7	2.47	0.12	0.17	2.8	7.85	1.83	0.13	0.0-10.0ns	5	4
2v3u	-22.25	2.24	-25.52	1.52	2.21	0.15	0.22	2.5	3.27	0.39	0.04	5.0-10.0ns	5	4
2v3u	-21.71	2.62	-25.36	1.36	2.45	0.13	0.24	2.81	3.65	0.94	0.09	9.0-10.0ns	1	4
2v95	-39.41	3.45	-44.38	2.22	3.39	0.16	0.24	3.58	4.98	0.63	0.04	0.0-10.0ns	5	4
2v95	-42.53	2.8	-46.28	1.69	2.65	0.17	0.26	2.78	3.76	0.92	0.09	5.0-10.0ns	5	4
2v95	-42.68	2.87	-46.06	1	2.27	0.1	0.23	2.58	3.37	1.76	0.17	9.0-10.0ns	1	4
2vfk	-11.52	4.02	-27.03	2.2	3.32	0.16	0.23	8.5	15.51	2.26	0.16	0.0-10.0ns	5	4
2vfk	-20.25	4.7	-27.96	1.66	2.71	0.17	0.27	5.2	7.71	3.84	0.38	5.0-10.0ns	5	4
2vfk	-22.71	4.05	-28.27	1.7	2.8	0.17	0.28	4.92	5.56	2.92	0.29	9.0-10.0ns	1	4
2vkm	-84.53	5.59	-93.8	1.73	5.09	0.12	0.36	5.27	9.27	2.3	0.16	0.0-10.0ns	5	4
2vkm	-82.5	4.65	-91.75	1.21	3.95	0.12	0.39	4.97	9.24	2.45	0.24	5.0-10.0ns	5	4
2vkm	-80.89	4.5	-88.24	2.15	4.22	0.21	0.42	4.72	7.35	1.58	0.16	9.0-10.0ns	1	4
2vw5	-48.3	3.97	-53.51	2.12	3.58	0.15	0.25	3.58	5.21	1.71	0.12	0.0-10.0ns	5	4
2vw5	-49.21	3.9	-54.07	1.87	3.48	0.19	0.35	3.56	4.86	1.76	0.18	5.0-10.0ns	5	4
2vw5	-50.83	2.48	-54.03	1.54	2.35	0.15	0.23	2.53	3.2	0.8	0.08	9.0-10.0ns	1	4
2vyt	-7.5	4.6	-17.68	1.18	2.45	0.08	0.17	4.15	10.19	3.89	0.27	0.0-10.0ns	5	4
2vyt	-14.19	2.53	-17.11	1.18	2.05	0.12	0.2	3.43	2.93	1.48	0.15	5.0-10.0ns	5	4
2vyt	-10.22	2.71	-16.7	0.97	2.53	0.1	0.25	4.47	6.48	0.97	0.1	9.0-10.0ns	1	4
2web	-33.97	3.55	-39.79	1.01	3.51	0.07	0.25	4.44	5.82	0.53	0.04	0.0-10.0ns	5	4
2web	-36.35	3.56	-39.29	1.4	3.49	0.14	0.35	4.48	2.94	0.74	0.07	5.0-10.0ns	5	4
2web	-32.95	3.34	-37.15	1.99	3.2	0.2	0.32	3.29	4.2	0.96	0.1	9.0-10.0ns	1	4
2wec	-26.87	5.58	-39.16	2.02	4.16	0.14	0.29	7.4	12.29	3.72	0.26	0.0-10.0ns	5	4
2wec	-29.51	3.59	-36.86	1.77	2.69	0.18	0.27	4.49	7.35	2.38	0.24	5.0-10.0ns	5	4
2wec	-32.97	3.01	-37	1.48	2.19	0.15	0.22	2.98	4.03	2.07	0.21	9.0-10.0ns	1	4
2wed	-23.52	6.65	-34.15	1.78	5.78	0.13	0.41	8.4	10.62	3.29	0.23	0.0-10.0ns	5	4
2wed	-24.67	4.27	-30.31	2.18	3.32	0.22	0.33	5.33	5.64	2.69	0.27	5.0-10.0ns	5	4
2wed	-26.34	1.74	-28.68	1.76	1.71	0.18	0.17	2.29	2.34	0.36	0.04	9.0-10.0ns	1	4
2z4b	-40.93	2.87	-45.73	0.63	2.74	0.04	0.19	2.64	4.79	0.88	0.06	0.0-10.0ns	5	4
2z4b	-43.01	2.85	-45.58	0.21	2.68	0.02	0.27	2.57	2.57	0.96	0.1	5.0-10.0ns	5	4
2z4b	-42.14	2.5	-46.24	0.34	2.37	0.03	0.24	2.31	4.1	0.77	0.08	9.0-10.0ns	1	4
2zb0	-50.27	3.81	-55.43	0.71	3.56	0.05	0.25	3.73	5.16	1.34	0.09	0.0-10.0ns	5	4
2zb0	-52.61	3.25	-56.78	0.33	2.96	0.03	0.29	3.2	4.17	1.35	0.13	5.0-10.0ns	5	4
2zb0	-50.59	4.39	-56.34	0.25	3.03	0.02	0.3	3.26	5.75	3.18	0.32	9.0-10.0ns	1	4
2zb1	-49.3	2.61	-53.81	0.38	2.53	0.03	0.18	2.54	4.51	0.67	0.05	0.0-10.0ns	5	4
2zb1	-53.2	2.31	-54.79	0.47	2.29	0.05	0.23	2.19	1.59	0.32	0.03	5.0-10.0ns	5	4
2zb1	-51.92	2.65	-54.61	0.82	2.46	0.08	0.24	2.38	2.69	1	0.1	9.0-10.0ns	1	4
3aid	-53.68	7.69	-61.97	1.77	5.53	0.13	0.39	5.74	8.3	5.34	0.38	0.0-10.0ns	5	4
3aid	-49.53	6.33	-58.75	1.82	4.41	0.18	0.44	4.75	9.23	4.54	0.45	5.0-10.0ns	5	4
3aid	-52.33	4.11	-58.57	0.96	3.29	0.1	0.33	3.45	6.24	2.47	0.25	9.0-10.0ns	1	4
3b4p	-25.93	2.49	-31.39	0.73	2.16	0.05	0.15	3.02	5.46	1.25	0.09	0.0-10.0ns	5	4
3b4p	-26.73	2.79	-30.68	0.81	1.98	0.08	0.2	2.75	3.94	1.97	0.2	5.0-10.0ns	5	4
3b4p	-27.04	2.27	-30.48	1.38	2.18	0.14	0.22	2.65	3.44	0.64	0.06	9.0-10.0ns	1	4
3b50	-34.7	3.19	-40.43	1.42	3.14	0.1	0.22	3.74	5.73	0.59	0.04	0.0-10.0ns	5	4
3b50	-31.57	6.19	-40.05	1.44	3.68	0.14	0.37	4.29	8.48	4.98	0.5	5.0-10.0ns	5	4
3b50	-35.99	3.06	-39.5	1.67	2.58	0.17	0.26	3.12	3.51	1.64	0.16	9.0-10.0ns	1	4
3b5r	-58.96	2.36	-61.54	1.03	2.31	0.07	0.16	2.31	2.59	0.5	0.03	0.0-10.0ns	5	4
3b5r	-58.06	2.77	-61.79	0.6	2.38	0.06	0.24	2.34	3.73	1.42	0.14	5.0-10.0ns	5	4
3b5r	-59.55	2.2	-61.27	1.12	2.18	0.11	0.22	2.16	1.72	0.32	0.03	9.0-10.0ns	1	4
3b65	-59.09	2.52	-62.51	0.58	2.47	0.04	0.17	2.53	3.42	0.52	0.04	0.0-10.0ns	5	4
3b65	-60.14	2.59	-62.76	0.76	2.27	0.08	0.23	2.23	2.62	1.24	0.12	5.0-10.0ns	5	4
3b65	-57.01	3.55	-62.59	0.53	2.46	0.05	0.24	2.41	5.58	2.56	0.25	9.0-10.0ns	1	4
3b66	-56.37	2.76	-60.78	1.4	2.62	0.1	0.18	2.6	4.41	0.86	0.06	0.0-10.0ns	5	4
3b66	-56.21	2.98	-60.85	0.82	2.5	0.08	0.25	2.5	4.64	1.62	0.16	5.0-10.0ns	5	4
3b66	-58.24	2.42	-61.3	1.17	2.3	0.12	0.23	2.3	3.06	0.74	0.07	9.0-10.0ns	1	4
3b67	-55.32	2.69	-59.89	1.01	2.47	0.07	0.17	2.54	4.56	1.06	0.07	0.0-10.0ns	5	4
3b67	-57.19	2.41	-60.14	1.52	2.27	0.15	0.23	2.18	2.95	0.8	0.08	5.0-10.0ns	5	4
3b67	-57.76	2.43	-60.05	1.16	2.22	0.12	0.22	2.11	2.29	0.99	0.1	9.0-10.0ns	1	4
3b68	-61.87	3.66	-68.19	1.4	3.01	0.1	0.21	2.91	6.33	2.08	0.15	0.0-10.0ns	5	4
3b68	-62.74	3.67	-68	0.8	2.87	0.08	0.29	2.87	5.26	2.28	0.23	5.0-10.0ns	5	4
3b68	-66.79	2.88	-69.24	1.69	2.48	0.17	0.25	2.53	2.45	1.48	0.15	9.0-10.0ns	1	4
3be9	-45.38	3.39	-51.49	1.54	2.93	0.11	0.21	3.28	6.11	1.7	0.12	0.0-10.0ns	5	4
3be9	-47.41	2.49	-51	1.3	2.37	0.13	0.24	2.7	3.6	0.76	0.08	5.0-10.0ns	5	4
3be9	-45.47	3.14	-50.59	1.01	2.68	0.1	0.27	3.02	5.12	1.62	0.16	9.0-10.0ns	1	4
3bfu	-31.7	3.77	-37.04	1.9	3.22	0.13	0.23	3.39	5.35	1.96	0.14	0.0-10.0ns	5	4
3bfu	-29.06	4.17	-35.95	1.98	3.13	0.2	0.31	3.54	6.89	2.76	0.27	5.0-10.0ns	5	4
3bfu	-31	2.91	-35.13	1.84	2.57	0.18	0.26	2.68	4.12	1.37	0.14	9.0-10.0ns	1	4
3bgb	-71.66	4.01	-76.88	1.57	3.52	0.11	0.25	3.54	5.22	1.92	0.14	0.0-10.0ns	5	4
3bgb	-70.22	4.71	-76.31	1.94	3.56	0.19	0.35	3.31	6.09	3.08	0.31	5.0-10.0ns	5	4
3bgb	-72.99	4.31	-77.48	1.78	3.5	0.18	0.35	3.41	4.48	2.51	0.25	9.0-10.0ns	1	4
3bgc	-74.27	3.95	-80.16	2.03	3.12	0.14	0.22	3.42	5.89	2.42	0.17	0.0-10.0ns	5	4
3bgc	-74.49	3.35	-80.07	1.62	3.21	0.16	0.32	3.25	5.58	0.97	0.1	5.0-10.0ns	5	4
3bgc	-75.41	2.92	-79.25	2.12	2.71	0.21	0.27	3.31	3.83	1.09	0.11	9.0-10.0ns	1	4
3bgq	-33.98	5.94	-41.95	1.01	4.39	0.07	0.31	5.12	7.97	4.01	0.28	0.0-10.0ns	5	4
3bgq	-33.85	3.48	-38.59	0.75	3.09	0.07	0.31	2.91	4.73	1.61	0.16	5.0-10.0ns	5	4
3bgq	-34.66	3.33	-39.06	0.5	2.67	0.05	0.27	2.81	4.4	1.99	0.2	9.0-10.0ns	1	4
3bgz	-26.98	4.09	-37.7	1.06	3	0.08	0.21	4.05	10.72	2.78	0.2	0.0-10.0ns	5	4
3bgz	-31.35	3.06	-36.57	0.95	2.51	0.09	0.25	3.94	5.21	1.75	0.17	5.0-10.0ns	5	4
3bgz	-30.52	3.46	-35.98	0.78	2.65	0.08	0.26	3.7	5.47	2.23	0.22	9.0-10.0ns	1	4
3brn	-27.34	2.85	-32.53	0.51	2.29	0.04	0.16	2.68	5.19	1.69	0.12	0.0-10.0ns	5	4
3brn	-29.47	2.53	-32.34	0.4	2.31	0.04	0.23	2.7	2.87	1.02	0.1	5.0-10.0ns	5	4
3brn	-30.35	2.1	-32.88	0.28	2.04	0.03	0.2	2.33	2.53	0.52	0.05	9.0-10.0ns	1	4
3bu1	-16.38	2.79	-20.28	0.9	2.23	0.06	0.16	2.45	3.9	1.67	0.12	0.0-10.0ns	5	4
3bu1	-19.1	2.5	-21.48	0.78	2.28	0.08	0.23	2.48	2.38	1.02	0.1	5.0-10.0ns	5	4
3bu1	-19.02	2.39	-21.34	0.5	2.06	0.05	0.2	2.48	2.32	1.22	0.12	9.0-10.0ns	1	4
3bvb	-64.03	3.64	-69.21	1.23	3.36	0.09	0.24	3.24	5.18	1.4	0.1	0.0-10.0ns	5	4
3bvb	-62.66	4.52	-69.68	1	3.91	0.1	0.39	3.63	7.02	2.26	0.22	5.0-10.0ns	5	4
3bvb	-66.9	4.12	-71.52	0.98	3.55	0.1	0.35	3.42	4.62	2.09	0.21	9.0-10.0ns	1	4
3bxh	-37.63	4.77	-47.42	0.63	4.07	0.04	0.29	6.18	9.78	2.5	0.18	0.0-10.0ns	5	4
3bxh	-39.22	5.08	-47.92	1.37	3.84	0.14	0.38	5.66	8.71	3.34	0.33	5.0-10.0ns	5	4
3bxh	-40.13	3.92	-48.66	0.54	3.37	0.05	0.34	5.09	8.53	1.99	0.2	9.0-10.0ns	1	4
3c2o	-2.47	10.94	-24.34	2.28	3.16	0.16	0.22	14.17	21.87	10.47	0.74	0.0-10.0ns	5	4
3c2o	-11.74	4.47	-22.64	0.72	2.15	0.07	0.21	7.79	10.9	3.92	0.39	5.0-10.0ns	5	4
3c2o	-11.12	2.98	-22.2	0.96	2.25	0.1	0.22	5.3	11.08	1.95	0.19	9.0-10.0ns	1	4
3c2r	-10.56	3.49	-23.96	1.99	2.78	0.14	0.2	9.37	13.4	2.12	0.15	0.0-10.0ns	5	4
3c2r	-13.69	3.2	-23.77	0.8	2.7	0.08	0.27	8.7	10.08	1.73	0.17	5.0-10.0ns	5	4
3c2r	-11.21	4.15	-23.49	0.78	2.5	0.08	0.25	6.73	12.29	3.3	0.33	9.0-10.0ns	1	4
3c2u	-37.46	4.1	-45.7	2.98	3.92	0.21	0.28	6.1	8.24	1.21	0.09	0.0-10.0ns	5	4
3c2u	-38.59	4.42	-44.2	2.52	3.45	0.25	0.34	4.71	5.6	2.76	0.27	5.0-10.0ns	5	4
3c2u	-35.38	4.16	-44.37	2.08	3.2	0.21	0.32	4.63	9	2.66	0.26	9.0-10.0ns	1	4
3cct	-47.06	4.89	-56.49	2.94	4.68	0.21	0.33	5.18	9.43	1.44	0.1	0.0-10.0ns	5	4
3cct	-50.53	3.29	-55.01	1.9	3	0.19	0.3	3.26	4.48	1.34	0.13	5.0-10.0ns	5	4
3cct	-50.61	3.36	-54.52	2.01	3.06	0.2	0.3	3.59	3.91	1.37	0.14	9.0-10.0ns	1	4
3ccw	-35.03	4.26	-46.39	1.43	3.67	0.1	0.26	4.29	11.36	2.16	0.15	0.0-10.0ns	5	4
3ccw	-42.23	3.16	-46.3	1.48	3.03	0.15	0.3	3.62	4.07	0.87	0.09	5.0-10.0ns	5	4
3ccw	-41.95	3.25	-45.76	1.58	2.75	0.16	0.27	3.45	3.81	1.74	0.17	9.0-10.0ns	1	4
3ccz	-34.18	3.75	-43.63	3.15	3.29	0.22	0.23	4.96	9.45	1.8	0.13	0.0-10.0ns	5	4
3ccz	-34.44	4.38	-44.91	2.21	3.16	0.22	0.31	5.31	10.47	3.03	0.3	5.0-10.0ns	5	4
3ccz	-39.3	3.28	-46.4	2.34	2.86	0.23	0.28	4.26	7.11	1.61	0.16	9.0-10.0ns	1	4
3cd0	-43.42	5.18	-54.19	1.22	4.77	0.09	0.34	6.43	10.77	2.01	0.14	0.0-10.0ns	5	4
3cd0	-42.84	5.68	-50.64	1.35	4.18	0.13	0.42	4.85	7.79	3.85	0.38	5.0-10.0ns	5	4
3cd0	-44.83	3.71	-50.1	1.89	3.5	0.19	0.35	4.24	5.28	1.21	0.12	9.0-10.0ns	1	4
3cd5	-59.33	4.9	-67.33	1.45	4.11	0.1	0.29	4.74	8	2.66	0.19	0.0-10.0ns	5	4
3cd5	-59.65	4.01	-65.98	1.53	3.78	0.15	0.38	3.86	6.34	1.33	0.13	5.0-10.0ns	5	4
3cd5	-58.37	5.41	-65.58	1.68	4.61	0.17	0.46	4.99	7.22	2.83	0.28	9.0-10.0ns	1	4
3cd7	-40.05	5.99	-53.98	2.37	5.23	0.17	0.37	6.34	13.94	2.93	0.21	0.0-10.0ns	5	4
3cd7	-45.31	4.47	-52.52	2.16	4.18	0.22	0.42	5.25	7.21	1.6	0.16	5.0-10.0ns	5	4
3cd7	-48.27	4.26	-55	2.24	3.34	0.22	0.33	4.97	6.72	2.64	0.26	9.0-10.0ns	1	4
3cda	-43.84	5.52	-55.4	1.73	5.15	0.12	0.36	6.38	11.56	1.98	0.14	0.0-10.0ns	5	4
3cda	-47.8	5.4	-54.94	2.19	5.09	0.22	0.51	5.83	7.14	1.82	0.18	5.0-10.0ns	5	4
3cda	-53.35	4.11	-60.78	2.36	3.81	0.23	0.38	4.39	7.42	1.53	0.15	9.0-10.0ns	1	4
3cdb	-47.98	5.58	-59.85	2.55	5.09	0.18	0.36	8	11.87	2.3	0.16	0.0-10.0ns	5	4
3cdb	-50.02	5.95	-60.05	1.62	3.65	0.16	0.36	6.17	10.02	4.71	0.47	5.0-10.0ns	5	4
3cdb	-47.54	6.98	-58.22	1.36	4.15	0.14	0.41	6.54	10.67	5.61	0.56	9.0-10.0ns	1	4
3cj2	-30.53	2.04	-32.7	0.62	2.01	0.04	0.14	1.88	2.17	0.38	0.03	0.0-10.0ns	5	4
3cj2	-31.19	2.09	-33.06	0.81	1.95	0.08	0.19	1.92	1.87	0.74	0.07	5.0-10.0ns	5	4
3cj2	-30.58	2.23	-33.07	0.69	2.04	0.07	0.2	2.06	2.49	0.89	0.09	9.0-10.0ns	1	4
3cj4	-24.38	7.39	-37.54	4.98	2.85	0.35	0.2	9.88	13.16	6.82	0.48	0.0-10.0ns	5	4
3cj4	-21.66	5.64	-36.46	1	2.77	0.1	0.28	8.66	14.8	4.91	0.49	5.0-10.0ns	5	4
3cj4	-26.79	3.99	-37.5	1.54	2.35	0.15	0.23	6.03	10.71	3.23	0.32	9.0-10.0ns	1	4
3cj5	-34.51	4.37	-41.85	2.29	3.49	0.16	0.25	3.76	7.34	2.63	0.19	0.0-10.0ns	5	4
3cj5	-37.17	2.86	-41.1	1.88	2.26	0.19	0.23	2.33	3.92	1.74	0.17	5.0-10.0ns	5	4
3cj5	-37.18	3.34	-41.33	1.68	2.58	0.17	0.26	2.6	4.16	2.12	0.21	9.0-10.0ns	1	4
3clp	-42.34	2.79	-47.32	0.65	2.62	0.05	0.19	3.86	4.98	0.96	0.07	0.0-10.0ns	5	4
3clp	-39.81	3.61	-46.99	0.15	2.69	0.01	0.27	3.97	7.18	2.41	0.24	5.0-10.0ns	5	4
3clp	-42.6	2.7	-46.31	0.82	2.5	0.08	0.25	3.17	3.71	1.02	0.1	9.0-10.0ns	1	4
3cyw	-68.8	5.63	-75.95	1.44	4.63	0.1	0.33	5.02	7.15	3.2	0.23	0.0-10.0ns	5	4
3cyw	-63.52	5.87	-73.48	1.01	4.68	0.1	0.47	5.03	9.95	3.54	0.35	5.0-10.0ns	5	4
3cyw	-66.3	3.77	-71.44	0.94	3.18	0.09	0.32	3.2	5.14	2.02	0.2	9.0-10.0ns	1	4
3cyx	-61.22	4.99	-72.38	1.38	4.08	0.1	0.29	4.57	11.16	2.87	0.2	0.0-10.0ns	5	4
3cyx	-65.56	3.42	-71.01	1.15	3.21	0.11	0.32	3.19	5.46	1.18	0.12	5.0-10.0ns	5	4
3cyx	-66.41	3.18	-71.38	1.23	2.97	0.12	0.3	3.02	4.97	1.12	0.11	9.0-10.0ns	1	4
3d0b	-52.67	2.88	-55.91	1.22	2.71	0.09	0.19	2.72	3.23	0.98	0.07	0.0-10.0ns	5	4
3d0b	-52.85	2.56	-56.07	0.94	2.38	0.09	0.24	2.37	3.21	0.94	0.09	5.0-10.0ns	5	4
3d0b	-50.15	3.87	-55.56	0.94	2.76	0.09	0.27	2.65	5.42	2.72	0.27	9.0-10.0ns	1	4
3d1x	-50.4	6.86	-60.81	2.72	6.32	0.19	0.45	7.25	10.41	2.67	0.19	0.0-10.0ns	5	4
3d1x	-48.33	5.89	-57.46	2.1	4.88	0.21	0.49	6.09	9.13	3.3	0.33	5.0-10.0ns	5	4
3d1x	-48.9	2.99	-52.21	2.2	2.59	0.22	0.26	3.15	3.31	1.5	0.15	9.0-10.0ns	1	4
3d1y	-61.87	10.25	-74.32	0.71	6.47	0.05	0.46	6.96	12.45	7.95	0.56	0.0-10.0ns	5	4
3d1y	-59.29	10.1	-71.45	0.8	6.73	0.08	0.67	7.69	12.16	7.53	0.75	5.0-10.0ns	5	4
3d1y	-63.23	3.89	-67.44	1.41	3.59	0.14	0.36	3.49	4.21	1.5	0.15	9.0-10.0ns	1	4
3d1z	-55.38	5.94	-66.76	1	5.47	0.07	0.39	5.43	11.37	2.31	0.16	0.0-10.0ns	5	4
3d1z	-62.84	5.69	-67.78	0.81	5.59	0.08	0.56	5.33	4.94	1.04	0.1	5.0-10.0ns	5	4
3d1z	-67.77	3.47	-71.7	1.19	3.22	0.12	0.32	3.19	3.94	1.29	0.13	9.0-10.0ns	1	4
3d20	-55.9	4.62	-67.3	1.95	4.14	0.14	0.29	4.22	11.41	2.05	0.14	0.0-10.0ns	5	4
3d20	-61.27	4.46	-67.68	2.12	3.58	0.21	0.36	3.81	6.41	2.67	0.27	5.0-10.0ns	5	4
3d20	-61.36	4.06	-67.32	1.85	3.84	0.18	0.38	3.77	5.96	1.29	0.13	9.0-10.0ns	1	4
3d7z	-48.2	3.95	-55.92	0.82	3.55	0.06	0.25	3.5	7.73	1.72	0.12	0.0-10.0ns	5	4
3d7z	-52.73	3.63	-56.54	0.8	3.16	0.08	0.31	3.1	3.81	1.8	0.18	5.0-10.0ns	5	4
3d7z	-53.99	3.16	-58	0.41	2.83	0.04	0.28	2.54	4.01	1.41	0.14	9.0-10.0ns	1	4
3d83	-69.1	3.43	-73.12	1.23	3.13	0.09	0.22	3.15	4.02	1.41	0.1	0.0-10.0ns	5	4
3d83	-68.29	3.52	-72.34	1.23	3.31	0.12	0.33	3.37	4.05	1.19	0.12	5.0-10.0ns	5	4
3d83	-66.61	2.54	-69.6	1.19	2.45	0.12	0.24	2.49	2.99	0.66	0.07	9.0-10.0ns	1	4
3djk	-56.57	7.27	-68.3	0.94	5.99	0.07	0.42	6.84	11.73	4.13	0.29	0.0-10.0ns	5	4
3djk	-58.55	3.85	-64.71	0.78	3.21	0.08	0.32	3.14	6.16	2.11	0.21	5.0-10.0ns	5	4
3djk	-58.53	3.79	-63.22	0.62	3.63	0.06	0.36	3.38	4.68	1.08	0.11	9.0-10.0ns	1	4
3e5a	-49.2	4.63	-54.77	1.4	4.04	0.1	0.28	5.53	5.57	2.27	0.16	0.0-10.0ns	5	4
3e5a	-51.35	4.7	-54.95	1.17	4.54	0.12	0.45	4.68	3.61	1.21	0.12	5.0-10.0ns	5	4
3e5a	-47.71	5.65	-53.68	0.85	4.38	0.08	0.44	5.34	5.97	3.57	0.36	9.0-10.0ns	1	4
3e5u	-23.42	4.47	-33.69	0.27	2.99	0.02	0.21	5.13	10.27	3.32	0.23	0.0-10.0ns	5	4
3e5u	-30.42	3.43	-34.88	0.45	2.88	0.04	0.29	3.83	4.46	1.87	0.19	5.0-10.0ns	5	4
3e5u	-25.37	4.01	-34.27	0.09	2.83	0.01	0.28	4.53	8.89	2.84	0.28	9.0-10.0ns	1	4
3ebl	-46.32	2.95	-50.34	1.01	2.77	0.07	0.2	3.02	4.02	1	0.07	0.0-10.0ns	5	4
3ebl	-44.42	3.65	-50.18	0.92	3.08	0.09	0.31	3.32	5.76	1.95	0.19	5.0-10.0ns	5	4
3ebl	-45.58	3.22	-50.51	0.69	3.15	0.07	0.31	3.47	4.94	0.64	0.06	9.0-10.0ns	1	4
3eko	-26.27	2.56	-30.42	0.67	2.36	0.05	0.17	2.4	4.15	0.99	0.07	0.0-10.0ns	5	4
3eko	-24.81	3.63	-29.9	0.58	2.67	0.06	0.27	2.73	5.09	2.46	0.25	5.0-10.0ns	5	4
3eko	-26.42	2.62	-30.43	0.65	2.54	0.06	0.25	2.58	4.01	0.67	0.07	9.0-10.0ns	1	4
3ekr	-28.01	3.99	-32.19	0.82	3.93	0.06	0.28	4.49	4.17	0.72	0.05	0.0-10.0ns	5	4
3ekr	-28.03	2.8	-34.23	1.21	2.29	0.12	0.23	4.8	6.19	1.62	0.16	5.0-10.0ns	5	4
3ekr	-28.81	3.73	-33.84	0.57	2.32	0.06	0.23	3.07	5.03	2.92	0.29	9.0-10.0ns	1	4
3eqr	-62.4	4.05	-70.12	1.07	3.85	0.08	0.27	4.95	7.72	1.25	0.09	0.0-10.0ns	5	4
3eqr	-60.53	4.97	-70.42	1.62	3.89	0.16	0.39	5.46	9.9	3.1	0.31	5.0-10.0ns	5	4
3eqr	-67.64	4.14	-71.81	1.62	3.21	0.16	0.32	4.18	4.17	2.61	0.26	9.0-10.0ns	1	4
3f8c	-55.49	3.9	-63.72	1.86	3.63	0.13	0.26	7.68	8.23	1.41	0.1	0.0-10.0ns	5	4
3f8c	-56.41	4.06	-62.94	1.22	3.38	0.12	0.34	5.53	6.53	2.26	0.22	5.0-10.0ns	5	4
3f8c	-58.33	3.45	-65.23	2.15	3.12	0.21	0.31	5.06	6.91	1.47	0.15	9.0-10.0ns	1	4
3f8f	-46.19	4.26	-53.61	2.11	4.01	0.15	0.28	3.87	7.42	1.46	0.1	0.0-10.0ns	5	4
3f8f	-47.49	4.4	-54.93	2.25	4.23	0.22	0.42	4.4	7.45	1.19	0.12	5.0-10.0ns	5	4
3f8f	-50.94	3.89	-57.3	2.46	3.6	0.25	0.36	3.75	6.36	1.47	0.15	9.0-10.0ns	1	4
3gss	-41.45	4.18	-52.5	3.42	3.72	0.24	0.26	6.78	11.05	1.9	0.13	0.0-10.0ns	5	4
3gss	-45.37	6.22	-53.24	3.1	3.66	0.31	0.36	6.76	7.87	5.03	0.5	5.0-10.0ns	5	4
3gss	-44.44	6.05	-51.43	3.12	2.7	0.31	0.27	6.18	6.99	5.42	0.54	9.0-10.0ns	1	4
3gst	-48.35	3.81	-60.08	1.46	3.48	0.1	0.25	6.17	11.73	1.55	0.11	0.0-10.0ns	5	4
3gst	-55.21	4.58	-61.72	1.64	3.14	0.16	0.31	5.14	6.51	3.34	0.33	5.0-10.0ns	5	4
3gst	-53.73	3.67	-60.71	1.68	3.36	0.17	0.33	4.36	6.98	1.49	0.15	9.0-10.0ns	1	4
3jdw	-11.4	2.76	-18.39	1.49	2.54	0.1	0.18	3.32	6.99	1.1	0.08	0.0-10.0ns	5	4
3jdw	-13.72	3.5	-18.33	1.62	2.52	0.16	0.25	3.34	4.6	2.42	0.24	5.0-10.0ns	5	4
3jdw	-13.16	3.45	-18.35	1.61	2.44	0.16	0.24	3.21	5.19	2.44	0.24	9.0-10.0ns	1	4
3kiv	1.47	6.84	-11.2	1.02	5.9	0.07	0.42	9.11	12.67	3.47	0.24	0.0-10.0ns	5	4
3kiv	6.88	10.04	-8.73	4.7	7.17	0.47	0.71	11.59	15.61	7.02	0.7	5.0-10.0ns	5	4
3kiv	0.01	0.04	0	0.71	0.01	0.07	0	0.24	0.01	0.04	0	9.0-10.0ns	1	4
4rsk	-17.47	4.35	-29.76	3.5	3.9	0.25	0.28	8.98	12.29	1.93	0.14	0.0-10.0ns	5	4
4rsk	-19.72	4.18	-30.38	2.38	3.05	0.24	0.3	6.73	10.65	2.86	0.28	5.0-10.0ns	5	4
4rsk	-25.53	2.87	-30.65	2.23	2.6	0.22	0.26	4.23	5.11	1.21	0.12	9.0-10.0ns	1	4
4ts1	-22.64	4	-29.63	0.76	2.63	0.05	0.19	3.86	6.98	3.02	0.21	0.0-10.0ns	5	4
4ts1	-22.41	4.11	-28.62	0.72	2.48	0.07	0.25	3.87	6.2	3.28	0.33	5.0-10.0ns	5	4
4ts1	-23.5	2.54	-27.63	1.06	2.29	0.11	0.23	2.28	4.13	1.08	0.11	9.0-10.0ns	1	4
5std	-45.33	2.88	-48.35	1.02	2.39	0.07	0.17	2.82	3.03	1.59	0.11	0.0-10.0ns	5	4
5std	-45.87	2.5	-48.29	1.05	1.97	0.1	0.2	2.53	2.42	1.54	0.15	5.0-10.0ns	5	4
5std	-44.17	2.13	-48.3	0.97	2	0.1	0.2	2.34	4.14	0.72	0.07	9.0-10.0ns	1	4
5yas	-13.38	2.94	-18.39	0.89	1.84	0.06	0.13	2.77	5.01	2.3	0.16	0.0-10.0ns	5	4
5yas	-17.74	2.21	-18.62	0.58	1.91	0.06	0.19	3	0.87	1.11	0.11	5.0-10.0ns	5	4
5yas	-15.35	2.43	-19.33	0.72	1.83	0.07	0.18	2.41	3.98	1.61	0.16	9.0-10.0ns	1	4
6rnt	10.01	8.5	-4.92	1.61	6.69	0.11	0.47	7.43	14.94	5.23	0.37	0.0-10.0ns	5	4
6rnt	5.51	6.96	0.04	2.14	0.07	0.21	0.01	5.99	5.46	6.96	0.69	5.0-10.0ns	5	4
6rnt	4.87	1.18	0.08	1.84	0.08	0.18	0.01	5.31	4.79	1.17	0.12	9.0-10.0ns	1	4
6std	-41.74	2.76	-45.61	1.15	2.48	0.08	0.17	2.54	3.86	1.22	0.09	0.0-10.0ns	5	4
6std	-41.45	2.65	-44.76	1.23	2.4	0.12	0.24	2.38	3.3	1.13	0.11	5.0-10.0ns	5	4
6std	-43.89	2.06	-45.74	0.68	1.92	0.07	0.19	1.91	1.85	0.73	0.07	9.0-10.0ns	1	4
7std	-41.03	2.11	-44.03	0.75	2.07	0.05	0.15	1.99	3	0.44	0.03	0.0-10.0ns	5	4
7std	-40.86	2.35	-44.27	0.99	1.94	0.1	0.19	1.93	3.41	1.33	0.13	5.0-10.0ns	5	4
7std	-39.76	2.33	-43.12	1.02	1.88	0.1	0.19	1.9	3.35	1.38	0.14	9.0-10.0ns	1	4

## Sheet: BACE1 GBSA
System	ΔGbinding	ΔGbinding+/-	ΔTOTAL_Average	ΔTOTAL_SD(Prop.)	ΔTOTAL_SD	ΔTOTAL_SEM(Prop.)	ΔTOTAL_SEM	IE_σ(Int. Energy)	IE_Average	IE_SD	IE_SEM	time_range	step	intdiel
1W51	-56.16	7.61	-69.32	4.43	5.31	0.31	0.37	10.75	13.16	5.45	0.38	0.0-10.0ns	5	1
1W51	-61.12	4.69	-65.2	1.41	4.29	0.1	0.3	4.4	4.08	1.89	0.13	0.0-10.0ns	5	4
1W51	-51.46	6.14	-69.47	2.04	4.12	0.2	0.41	11.01	18.01	4.54	0.45	5.0-10.0ns	5	1
1W51	-60.92	4.19	-66.82	1	3.67	0.1	0.36	4.2	5.9	2.02	0.2	5.0-10.0ns	5	4
1W51	-59.82	4.06	-66.08	0.86	3.59	0.09	0.36	3.86	6.27	1.89	0.19	9.0-10.0ns	1	4
1W51	-52.05	7.22	-70.14	3.06	4	0.3	0.4	8.82	18.09	6	0.59	9.0-10.0ns	1	1
2HIZ	-49.21	9.15	-72.27	6.58	4.32	0.46	0.3	10.7	23.06	8.07	0.57	0.0-10.0ns	5	1
2HIZ	-56.87	5.63	-68.77	2	4.14	0.14	0.29	4.89	11.91	3.81	0.27	0.0-10.0ns	5	4
2HIZ	-49.09	13.42	-71.88	4.08	5.27	0.41	0.52	11.94	22.79	12.34	1.23	5.0-10.0ns	5	1
2HIZ	-59.74	6.55	-69.45	1.02	4.56	0.1	0.45	5.47	9.7	4.7	0.47	5.0-10.0ns	5	4
2HIZ	-62.43	4.2	-70.92	1.7	3.56	0.17	0.35	3.57	8.49	2.23	0.22	9.0-10.0ns	1	4
2HIZ	-59.1	5.45	-72.48	5.04	4.41	0.5	0.44	9.1	13.38	3.2	0.32	9.0-10.0ns	1	1
2HM1	-47.26	9.41	-68.47	5.94	4.87	0.42	0.34	12.24	21.21	8.05	0.57	0.0-10.0ns	5	1
2HM1	-60.39	4.63	-66.6	1.96	3.68	0.14	0.26	4.41	6.21	2.81	0.2	0.0-10.0ns	5	4
2HM1	-39.05	9.68	-65.85	2.4	5.76	0.24	0.57	14.54	26.81	7.77	0.77	5.0-10.0ns	5	1
2HM1	-56.06	4.44	-64.31	1.03	3.79	0.1	0.38	4.77	8.25	2.32	0.23	5.0-10.0ns	5	4
2HM1	-59	4.07	-63.59	1.23	3.29	0.12	0.33	3.36	4.59	2.41	0.24	9.0-10.0ns	1	4
2HM1	-51.15	5.87	-63.39	4.45	4.83	0.44	0.48	9.65	12.24	3.32	0.33	9.0-10.0ns	1	1
2IQG	-48.43	9.29	-69.55	2.81	5.24	0.2	0.37	13.75	21.13	7.67	0.54	0.0-10.0ns	5	1
2IQG	-54.25	5.45	-63.99	1.28	3.94	0.09	0.28	4.76	9.73	3.76	0.27	0.0-10.0ns	5	4
2IQG	-52.57	10.67	-70.47	3.94	4.93	0.39	0.49	9.6	17.9	9.46	0.94	5.0-10.0ns	5	1
2IQG	-59.74	4.93	-64.45	1.43	4.2	0.14	0.42	4.36	4.71	2.57	0.26	5.0-10.0ns	5	4
2IQG	-59.69	4.44	-66.18	1.54	3.55	0.15	0.35	3.7	6.49	2.66	0.26	9.0-10.0ns	1	4
2IQG	-53.3	7.75	-69.35	3.73	4.06	0.37	0.4	9.04	16.05	6.6	0.65	9.0-10.0ns	1	1
2OHK	30.85	11.66	-11.22	0.99	4.72	0.07	0.33	19.82	42.07	10.67	0.75	0.0-10.0ns	5	1
2OHK	-8.41	3.07	-17.28	0.29	1.71	0.02	0.12	4.8	8.87	2.55	0.18	0.0-10.0ns	5	4
2OHK	3.27	2.9	-9.49	1.8	2.38	0.18	0.24	12.53	12.76	1.66	0.17	5.0-10.0ns	5	1
2OHK	-13.88	1.76	-17.01	0.48	1.6	0.05	0.16	3.49	3.13	0.74	0.07	5.0-10.0ns	5	4
2OHK	-13.11	2.24	-17.07	2.23	1.86	0.22	0.18	4.15	3.96	1.25	0.12	9.0-10.0ns	1	4
2OHK	-2.75	4.14	-11.18	8.88	3.29	0.88	0.33	15.22	8.42	2.51	0.25	9.0-10.0ns	1	1
2OHM	-12.76	8.55	-40	1.58	3.02	0.11	0.21	10.68	27.25	8	0.56	0.0-10.0ns	5	1
2OHM	-25.22	4.75	-32.61	0.44	2.89	0.03	0.2	3.53	7.38	3.77	0.27	0.0-10.0ns	5	4
2OHM	-21.41	8.34	-40.2	0.97	3.24	0.1	0.32	10.54	18.79	7.68	0.76	5.0-10.0ns	5	1
2OHM	-26.27	3.51	-32.7	0.61	2.86	0.06	0.28	3.87	6.43	2.04	0.2	5.0-10.0ns	5	4
2OHM	-28.59	2.7	-31.73	0.37	2.53	0.04	0.25	2.94	3.14	0.94	0.09	9.0-10.0ns	1	4
2OHM	-31.25	3.21	-39.93	1.47	2.75	0.15	0.27	7.74	8.67	1.65	0.16	9.0-10.0ns	1	1
2OHP	-9.09	5.29	-32.04	0.87	4.44	0.06	0.31	15.27	22.95	2.87	0.2	0.0-10.0ns	5	1
2OHP	-22.48	4	-32.56	0.26	3.44	0.02	0.24	5.09	10.09	2.05	0.14	0.0-10.0ns	5	4
2OHP	-17.53	7.69	-34.57	0.71	3.06	0.07	0.3	8.7	17.04	7.06	0.7	5.0-10.0ns	5	1
2OHP	-30.56	3.12	-33.87	0.28	2.8	0.03	0.28	3.48	3.31	1.37	0.14	5.0-10.0ns	5	4
2OHP	-27.56	3.41	-31.88	0.45	3.35	0.04	0.33	4.12	4.32	0.68	0.07	9.0-10.0ns	1	4
2OHP	-21.04	4.8	-33.45	1.56	3.18	0.15	0.31	9.25	12.41	3.59	0.36	9.0-10.0ns	1	1
2OHQ	-28.86	9.89	-46.67	1.57	3.27	0.11	0.23	11.56	17.81	9.33	0.66	0.0-10.0ns	5	1
2OHQ	-42.01	3.53	-46.1	1.11	3.12	0.08	0.22	3.63	4.09	1.66	0.12	0.0-10.0ns	5	4
2OHQ	-26.04	8.59	-46.78	0.89	3.16	0.09	0.31	10.32	20.74	7.99	0.79	5.0-10.0ns	5	1
2OHQ	-42.52	3.36	-46.89	0.4	3.23	0.04	0.32	3.41	4.37	0.93	0.09	5.0-10.0ns	5	4
2OHQ	-44.8	2.72	-47.63	0.73	2.59	0.07	0.26	2.83	2.83	0.83	0.08	9.0-10.0ns	1	4
2OHQ	-37.31	3.53	-47.53	2.26	3.2	0.22	0.32	7.12	10.23	1.48	0.15	9.0-10.0ns	1	1
2OHR	-17.01	5.98	-40.08	1.23	3.79	0.09	0.27	9.78	23.07	4.63	0.33	0.0-10.0ns	5	1
2OHR	-28.14	4.2	-35.54	1.08	3.61	0.08	0.25	4.08	7.4	2.14	0.15	0.0-10.0ns	5	4
2OHR	-25.07	7.1	-38.35	1.25	4.29	0.12	0.43	9.99	13.28	5.66	0.56	5.0-10.0ns	5	1
2OHR	-28.72	3.98	-34.24	0.93	3.52	0.09	0.35	3.78	5.52	1.84	0.18	5.0-10.0ns	5	4
2OHR	-26.33	3.31	-32.3	0.88	2.64	0.09	0.26	3.24	5.97	2	0.2	9.0-10.0ns	1	4
2OHR	-21.79	6.91	-34.86	2.29	3.62	0.23	0.36	8.5	13.07	5.89	0.58	9.0-10.0ns	1	1
2OHS	-26.62	5.97	-47.39	1.26	5.3	0.09	0.37	9.61	20.77	2.75	0.19	0.0-10.0ns	5	1
2OHS	-37.12	4.55	-42.96	0.62	4.44	0.04	0.31	4.15	5.85	0.99	0.07	0.0-10.0ns	5	4
2OHS	-33.18	6	-50.04	2.7	3.26	0.27	0.32	9.44	16.86	5.04	0.5	5.0-10.0ns	5	1
2OHS	-38.89	3.77	-44.69	1.16	3.06	0.12	0.3	3.85	5.8	2.2	0.22	5.0-10.0ns	5	4
2OHS	-41.63	3.4	-44.94	0.58	3.02	0.06	0.3	3.43	3.31	1.57	0.16	9.0-10.0ns	1	4
2OHS	-39.96	4.93	-51.01	1.99	3.26	0.2	0.32	8.71	11.04	3.69	0.37	9.0-10.0ns	1	1
2OHT	-22.04	6.31	-42.96	2	4.69	0.14	0.33	9.67	20.92	4.21	0.3	0.0-10.0ns	5	1
2OHT	-35.78	3.58	-41.62	1.11	3.43	0.08	0.24	3.65	5.84	1.01	0.07	0.0-10.0ns	5	4
2OHT	-29.04	8.64	-45.23	2.94	5.16	0.29	0.51	8.97	16.2	6.93	0.69	5.0-10.0ns	5	1
2OHT	-39.71	3.61	-42.87	1.04	3.34	0.1	0.33	3.11	3.16	1.36	0.14	5.0-10.0ns	5	4
2OHT	-40.34	3.16	-45.38	0.63	2.75	0.06	0.27	3.38	5.05	1.56	0.15	9.0-10.0ns	1	4
2OHT	-32.59	7.27	-49.41	1.55	2.79	0.15	0.28	8.77	16.82	6.71	0.66	9.0-10.0ns	1	1
2OHU	-36.87	5.14	-57.05	0.9	4.38	0.06	0.31	10.95	20.17	2.7	0.19	0.0-10.0ns	5	1
2OHU	-51.28	4.61	-57.3	0.85	4.42	0.06	0.31	4.81	6.02	1.29	0.09	0.0-10.0ns	5	4
2OHU	-43.99	4.58	-58.36	2.25	3.91	0.22	0.39	9.05	14.37	2.37	0.24	5.0-10.0ns	5	1
2OHU	-54.24	3.27	-58.73	0.95	3.22	0.09	0.32	3.88	4.5	0.57	0.06	5.0-10.0ns	5	4
2OHU	-55.05	4.07	-59.63	1.21	3.26	0.12	0.32	3.58	4.59	2.45	0.24	9.0-10.0ns	1	4
2OHU	-43.9	6.8	-58.86	2.03	3.68	0.2	0.36	8.59	14.96	5.72	0.57	9.0-10.0ns	1	1
2P83	-37.21	9.55	-64.66	6.87	4.91	0.48	0.35	17.18	27.45	8.19	0.58	0.0-10.0ns	5	1
2P83	-50.17	5.67	-59.77	2.6	4.22	0.18	0.3	4.81	9.59	3.78	0.27	0.0-10.0ns	5	4
2P83	-43.7	6.82	-63.44	4.47	5.56	0.44	0.55	12.18	19.73	3.95	0.39	5.0-10.0ns	5	1
2P83	-53.7	4.45	-60.56	1.65	4.1	0.16	0.41	4.38	6.86	1.73	0.17	5.0-10.0ns	5	4
2P83	-52.59	3.25	-59.04	1.13	3.07	0.11	0.3	3.69	6.45	1.07	0.11	9.0-10.0ns	1	4
2P83	-36.82	6.71	-60.13	2.54	3.92	0.25	0.39	11.67	23.31	5.44	0.54	9.0-10.0ns	1	1
2QK5	-48.75	6.24	-67.92	3.05	5.98	0.22	0.42	11.4	19.18	1.79	0.13	0.0-10.0ns	5	1
2QK5	-54.25	4.73	-62.42	1.6	4.67	0.11	0.33	5.35	8.18	0.73	0.05	0.0-10.0ns	5	4
2QK5	-56.13	9.07	-69.87	3.14	6.39	0.31	0.64	10.8	13.74	6.43	0.64	5.0-10.0ns	5	1
2QK5	-57.51	5.95	-63.99	1.67	5.56	0.17	0.55	5.69	6.48	2.12	0.21	5.0-10.0ns	5	4
2QK5	-61.5	3.47	-66.93	1.49	3.39	0.15	0.34	3.71	5.43	0.73	0.07	9.0-10.0ns	1	4
2QK5	-60.01	4.88	-73.33	3.4	3.9	0.34	0.39	8.34	13.32	2.93	0.29	9.0-10.0ns	1	1
2QMD	-55.42	6.7	-78.13	1.58	5.17	0.11	0.36	11.54	22.71	4.26	0.3	0.0-10.0ns	5	1
2QMD	-66.29	4.63	-73.43	0.75	4.34	0.05	0.31	4.65	7.14	1.59	0.11	0.0-10.0ns	5	4
2QMD	-58.66	9.04	-76.45	2.02	4.03	0.2	0.4	11.33	17.79	8.09	0.81	5.0-10.0ns	5	1
2QMD	-64.11	5.07	-72.04	1.2	3.85	0.12	0.38	4.61	7.92	3.29	0.33	5.0-10.0ns	5	4
2QMD	-69.17	4.13	-72.73	1.43	3.91	0.14	0.39	4.36	3.56	1.31	0.13	9.0-10.0ns	1	4
2QMD	-65.05	5.45	-76.54	2.48	4.45	0.25	0.44	10.04	11.49	3.14	0.31	9.0-10.0ns	1	1
2QMF	-49.18	7.07	-76.48	4.29	4.92	0.3	0.35	11.98	27.3	5.08	0.36	0.0-10.0ns	5	1
2QMF	-58	5.54	-67.8	1.73	4.85	0.12	0.34	5.09	9.8	2.67	0.19	0.0-10.0ns	5	4
2QMF	-54.23	7.26	-78.96	4.03	3.83	0.4	0.38	10.77	24.73	6.16	0.61	5.0-10.0ns	5	1
2QMF	-64.4	3.63	-69.35	1.99	3.44	0.2	0.34	3.74	4.94	1.14	0.11	5.0-10.0ns	5	4
2QMF	-64	3.61	-67.43	1.81	3.4	0.18	0.34	3.67	3.43	1.21	0.12	9.0-10.0ns	1	4
2QMF	-68.02	5.01	-78.25	3.32	3.76	0.33	0.37	7.94	10.23	3.31	0.33	9.0-10.0ns	1	1
2QP8	-13.08	24.94	-52.86	1.89	11.22	0.13	0.79	28.04	39.77	22.28	1.57	0.0-10.0ns	5	1
2QP8	-42.76	6.75	-54.39	1.31	4.79	0.09	0.34	8.13	11.63	4.76	0.34	0.0-10.0ns	5	4
2QP8	-25.25	6.63	-43.6	3.35	4.24	0.33	0.42	10.09	18.35	5.1	0.51	5.0-10.0ns	5	1
2QP8	-46.07	4.05	-51.54	1.21	3.35	0.12	0.33	3.88	5.47	2.27	0.23	5.0-10.0ns	5	4
2QP8	-45.46	4.22	-51.26	1.68	3.53	0.17	0.35	4.44	5.8	2.32	0.23	9.0-10.0ns	1	4
2QP8	-28.7	6.38	-42.41	3.91	4.38	0.39	0.43	10.58	13.7	4.64	0.46	9.0-10.0ns	1	1
2VA7	-24.78	5.26	-44.17	0.93	4.29	0.07	0.3	10.05	19.39	3.04	0.21	0.0-10.0ns	5	1
2VA7	-39.14	3.87	-46.15	0.7	3.8	0.05	0.27	4.23	7.01	0.73	0.05	0.0-10.0ns	5	4
2VA7	-25.56	6.04	-42.93	2.94	4.29	0.29	0.43	10.01	17.37	4.25	0.42	5.0-10.0ns	5	1
2VA7	-38.54	4.23	-44.78	0.89	3.9	0.09	0.39	4.03	6.24	1.64	0.16	5.0-10.0ns	5	4
2VA7	-34.06	3.94	-40.45	1.09	3.07	0.11	0.3	4.27	6.39	2.47	0.24	9.0-10.0ns	1	4
2VA7	-20.37	8.66	-38.47	2.36	3.47	0.23	0.34	11.63	18.09	7.93	0.79	9.0-10.0ns	1	1
2VIE	-52.85	4.75	-70.47	4.87	4.39	0.34	0.31	8.48	17.62	1.83	0.13	0.0-10.0ns	5	1
2VIE	-62.12	4.22	-68.72	1.75	4.01	0.12	0.28	3.99	6.6	1.31	0.09	0.0-10.0ns	5	4
2VIE	-56.52	4.89	-71.72	4.95	3.65	0.49	0.36	8.68	15.2	3.26	0.32	5.0-10.0ns	5	1
2VIE	-63.96	4.33	-69.93	1.76	3.84	0.18	0.38	3.72	5.97	1.98	0.2	5.0-10.0ns	5	4
2VIE	-63.29	3.87	-68.87	1.47	3.37	0.15	0.33	3.6	5.58	1.89	0.19	9.0-10.0ns	1	4
2VIE	-54.21	6.16	-70.49	3.53	4.06	0.35	0.4	8.7	16.28	4.63	0.46	9.0-10.0ns	1	1
2VJ6	-33.23	18.94	-74.11	5.49	5.94	0.39	0.42	15.99	40.88	17.98	1.27	0.0-10.0ns	5	1
2VJ6	-58.92	4.95	-68.08	1.57	3.27	0.11	0.23	4.62	9.16	3.72	0.26	0.0-10.0ns	5	4
2VJ6	-53.23	7.31	-71.74	5.61	5.2	0.56	0.52	11.19	18.51	5.14	0.51	5.0-10.0ns	5	1
2VJ6	-61.08	3.43	-67.57	1.74	3.25	0.17	0.32	3.89	6.49	1.1	0.11	5.0-10.0ns	5	4
2VJ6	-65.29	3.32	-68.03	1.49	3.25	0.15	0.32	3.79	2.74	0.67	0.07	9.0-10.0ns	1	4
2VJ6	-64.93	5.58	-76.29	4.93	4.93	0.49	0.49	10.77	11.36	2.62	0.26	9.0-10.0ns	1	1
2VJ7	-42.3	11.02	-70.25	2.83	6.04	0.2	0.43	14.49	27.95	9.22	0.65	0.0-10.0ns	5	1
2VJ7	-56.73	5.77	-65.4	1.31	4.66	0.09	0.33	4.56	8.67	3.41	0.24	0.0-10.0ns	5	4
2VJ7	-47.12	16.22	-72.72	3.3	5.65	0.33	0.56	13.63	25.61	15.2	1.51	5.0-10.0ns	5	1
2VJ7	-64.08	5.43	-68.26	1.3	4.61	0.13	0.46	4.59	4.18	2.86	0.28	5.0-10.0ns	5	4
2VJ7	-63.83	3.76	-70.74	0.75	3.41	0.07	0.34	3.81	6.91	1.59	0.16	9.0-10.0ns	1	4
2VJ7	-56.49	9.27	-75.01	1.16	4.01	0.12	0.4	9.42	18.52	8.36	0.83	9.0-10.0ns	1	1
2VJ9	-25.6	7.72	-62.76	8.26	5.85	0.58	0.41	14.86	37.16	5.04	0.36	0.0-10.0ns	5	1
2VJ9	-45.88	3.98	-59.05	2.33	3.46	0.16	0.24	4.52	13.17	1.97	0.14	0.0-10.0ns	5	4
2VJ9	-35.69	10.62	-63.18	9.69	6.71	0.96	0.67	13.7	27.49	8.24	0.82	5.0-10.0ns	5	1
2VJ9	-52.53	4.77	-59.23	2.55	3.5	0.25	0.35	4.36	6.7	3.24	0.32	5.0-10.0ns	5	4
2VJ9	-51.33	4.13	-58.58	1.29	3.67	0.13	0.36	3.74	7.25	1.88	0.19	9.0-10.0ns	1	4
2VJ9	-42.47	6.08	-57.55	2.61	4.39	0.26	0.44	8.25	15.08	4.21	0.42	9.0-10.0ns	1	1
2VNM	-53.56	8.44	-77.67	4.69	5.25	0.33	0.37	11.62	24.12	6.6	0.47	0.0-10.0ns	5	1
2VNM	-56.7	4.69	-65.26	1.82	4.27	0.13	0.3	4.86	8.56	1.94	0.14	0.0-10.0ns	5	4
2VNM	-38.22	14.46	-79.22	3.2	6.19	0.32	0.62	12.37	41	13.07	1.3	5.0-10.0ns	5	1
2VNM	-61.67	4.95	-67.51	0.82	4.3	0.08	0.43	4.85	5.84	2.46	0.25	5.0-10.0ns	5	4
2VNM	-64.99	4.08	-69.18	1.54	3.59	0.15	0.36	4.09	4.19	1.93	0.19	9.0-10.0ns	1	4
2VNM	-63.17	7.95	-80.74	4.48	4.93	0.44	0.49	10.96	17.57	6.24	0.62	9.0-10.0ns	1	1
2VNN	-54.86	10.21	-80.22	4.95	6.76	0.35	0.48	13.85	25.35	7.64	0.54	0.0-10.0ns	5	1
2VNN	-64.89	5.51	-74.85	1.47	5.04	0.1	0.36	5.5	9.96	2.21	0.16	0.0-10.0ns	5	4
2VNN	-56.43	10.9	-79.88	3.59	4.98	0.36	0.5	13.09	23.45	9.69	0.96	5.0-10.0ns	5	1
2VNN	-67.44	4.8	-74.57	1.43	3.96	0.14	0.39	5	7.13	2.71	0.27	5.0-10.0ns	5	4
2VNN	-63.93	4.8	-72.56	1.21	3.87	0.12	0.38	4.43	8.62	2.84	0.28	9.0-10.0ns	1	4
2VNN	-57.52	7.48	-76.97	2.19	5.59	0.22	0.55	11.04	19.44	4.98	0.49	9.0-10.0ns	1	1
2WEZ	-43.93	7.55	-67.88	2.02	4.78	0.14	0.34	11.12	23.95	5.85	0.41	0.0-10.0ns	5	1
2WEZ	-57.35	5.45	-65.47	1.05	5.05	0.07	0.36	4.97	8.12	2.05	0.14	0.0-10.0ns	5	4
2WEZ	-48.19	8.67	-66.91	1.93	4.28	0.19	0.43	10.07	18.72	7.54	0.75	5.0-10.0ns	5	1
2WEZ	-58.01	4.97	-64.06	0.52	4.07	0.05	0.41	4.34	6.05	2.86	0.28	5.0-10.0ns	5	4
2WEZ	-56.1	4.06	-61.78	1.12	3.7	0.11	0.37	3.82	5.68	1.67	0.17	9.0-10.0ns	1	4
2WEZ	-46.78	7.67	-64.12	1.4	4.33	0.14	0.43	8.95	17.33	6.34	0.63	9.0-10.0ns	1	1
2WF0	-55.86	5.81	-75	3.42	5.24	0.24	0.37	10.7	19.14	2.51	0.18	0.0-10.0ns	5	1
2WF0	-60.62	4.64	-70.1	1.34	4.07	0.09	0.29	3.99	9.48	2.23	0.16	0.0-10.0ns	5	4
2WF0	-56.86	8.57	-76.3	2.89	5.21	0.29	0.52	10.67	19.44	6.81	0.68	5.0-10.0ns	5	1
2WF0	-64.72	4.69	-69.92	1.25	4.11	0.12	0.41	3.69	5.2	2.27	0.23	5.0-10.0ns	5	4
2WF0	-64.59	4.61	-70.87	1.05	4.17	0.1	0.41	4.39	6.28	1.95	0.19	9.0-10.0ns	1	4
2WF0	-60.39	7.96	-77.17	2.87	5.22	0.28	0.52	10.78	16.78	6.01	0.6	9.0-10.0ns	1	1
2WF1	-40.19	11.43	-66.54	3.97	6.04	0.28	0.43	17	26.35	9.71	0.68	0.0-10.0ns	5	1
2WF1	-55.14	7.03	-63.35	1.56	5.57	0.11	0.39	7.04	8.21	4.29	0.3	0.0-10.0ns	5	4
2WF1	-32.87	15.19	-64.47	1.87	5.71	0.19	0.57	17.39	31.6	14.08	1.4	5.0-10.0ns	5	1
2WF1	-51.44	5.15	-60.56	1.26	4.66	0.13	0.46	6.29	9.12	2.2	0.22	5.0-10.0ns	5	4
2WF1	-57.41	5.34	-62.48	1.22	4.3	0.12	0.43	5.5	5.06	3.17	0.31	9.0-10.0ns	1	4
2WF1	-43.37	10.09	-63.18	2.42	6.66	0.24	0.66	15	19.81	7.59	0.75	9.0-10.0ns	1	1
2XFI	-55.41	5.7	-76.75	2.98	5.07	0.21	0.36	10.88	21.34	2.61	0.18	0.0-10.0ns	5	1
2XFI	-68.51	4.43	-74.37	1.49	4.37	0.11	0.31	4.23	5.86	0.73	0.05	0.0-10.0ns	5	4
2XFI	-62.58	7.97	-78.86	4.89	4.02	0.49	0.4	10.25	16.27	6.88	0.68	5.0-10.0ns	5	1
2XFI	-70.88	3.87	-76.65	1.87	3.45	0.19	0.34	4.04	5.78	1.74	0.17	5.0-10.0ns	5	4
2XFI	-71.13	4.57	-76.59	1.77	3.48	0.18	0.34	3.54	5.46	2.96	0.29	9.0-10.0ns	1	4
2XFI	-66.38	6.62	-79.2	4.61	4.49	0.46	0.45	8.96	12.82	4.86	0.48	9.0-10.0ns	1	1
2XFK	-50.68	15.65	-83.56	6.13	6.51	0.43	0.46	14.6	32.88	14.23	1	0.0-10.0ns	5	1
2XFK	-66.64	6.68	-74.96	2.25	6.56	0.16	0.46	6.37	8.32	1.28	0.09	0.0-10.0ns	5	4
2XFK	-59.71	9.08	-86	3.63	7.74	0.36	0.77	14.83	26.29	4.75	0.47	5.0-10.0ns	5	1
2XFK	-71.29	6.72	-79.3	1.29	6.53	0.13	0.65	6.99	8.01	1.59	0.16	5.0-10.0ns	5	4
2XFK	-76.68	4.46	-86.19	1.77	4.16	0.18	0.41	4.86	9.51	1.59	0.16	9.0-10.0ns	1	4
2XFK	-64.57	7.59	-90.85	5.57	5.92	0.55	0.59	11.38	26.28	4.75	0.47	9.0-10.0ns	1	1
3CIB	-33.27	18.3	-65.12	3.92	6.35	0.28	0.45	20.92	31.85	17.16	1.21	0.0-10.0ns	5	1
3CIB	-53.93	4.93	-61.63	1.54	3.54	0.11	0.25	5.4	7.69	3.43	0.24	0.0-10.0ns	5	4
3CIB	-29.93	12.24	-62.92	3.12	6.45	0.31	0.64	16.57	32.99	10.4	1.04	5.0-10.0ns	5	1
3CIB	-52.56	5.82	-61.45	1.45	3.81	0.14	0.38	4.6	8.89	4.4	0.44	5.0-10.0ns	5	4
3CIB	-54.95	4.35	-63.6	1.25	3.35	0.12	0.33	3.71	8.65	2.78	0.27	9.0-10.0ns	1	4
3CIB	-51.72	5.74	-65.13	2.49	3.66	0.25	0.36	8.21	13.41	4.42	0.44	9.0-10.0ns	1	1
3CIC	-45.35	16.63	-68.26	3.69	7.39	0.26	0.52	14.76	22.91	14.9	1.05	0.0-10.0ns	5	1
3CIC	-54.6	5.61	-63.08	1.26	5.57	0.09	0.39	5.02	8.48	0.74	0.05	0.0-10.0ns	5	4
3CIC	-50.37	9.97	-69.15	6.2	7.85	0.62	0.78	14.09	18.78	6.15	0.61	5.0-10.0ns	5	1
3CIC	-60.6	5.14	-65.61	1.73	4.8	0.17	0.48	4.52	5.01	1.85	0.18	5.0-10.0ns	5	4
3CIC	-66.37	4.67	-71.95	1.35	3.93	0.13	0.39	3.82	5.58	2.52	0.25	9.0-10.0ns	1	4
3CIC	-68.01	6.82	-81.31	3.26	4.73	0.32	0.47	9.49	13.31	4.92	0.49	9.0-10.0ns	1	1
3CID	-52.52	10.18	-72.59	2.99	5.17	0.21	0.36	11	20.07	8.77	0.62	0.0-10.0ns	5	1
3CID	-58.77	5.93	-66.64	1.59	4.78	0.11	0.34	4.36	7.88	3.52	0.25	0.0-10.0ns	5	4
3CID	-55.14	10.62	-73.18	2.97	4.3	0.3	0.43	10.47	18.04	9.71	0.97	5.0-10.0ns	5	1
3CID	-61.45	4.85	-67.9	1.13	4.3	0.11	0.43	4.01	6.45	2.24	0.22	5.0-10.0ns	5	4
3CID	-63.98	4.72	-67.69	0.92	4.58	0.09	0.45	3.77	3.7	1.15	0.11	9.0-10.0ns	1	4
3CID	-57.63	9.28	-72.88	2.03	4.99	0.2	0.49	9.61	15.25	7.83	0.78	9.0-10.0ns	1	1
3CKP	-41.15	6.71	-61.18	3.71	4.05	0.26	0.29	9.43	20.04	5.35	0.38	0.0-10.0ns	5	1
3CKP	-53.56	4.42	-59.94	1.45	3.51	0.1	0.25	3.48	6.38	2.69	0.19	0.0-10.0ns	5	4
3CKP	-49.89	5.43	-60.53	1.93	4.23	0.19	0.42	8.66	10.64	3.41	0.34	5.0-10.0ns	5	1
3CKP	-56.32	4.23	-59.58	0.48	3.94	0.05	0.39	3.75	3.25	1.53	0.15	5.0-10.0ns	5	4
3CKP	-55.13	4.04	-61.45	1.25	3.35	0.12	0.33	3.6	6.32	2.25	0.22	9.0-10.0ns	1	4
3CKP	-44.9	8.94	-63.09	3.32	4.5	0.33	0.45	10.76	18.19	7.73	0.76	9.0-10.0ns	1	1
3DM6	-19.66	16.57	-65.58	5.24	9.83	0.37	0.69	27.44	45.92	13.34	0.94	0.0-10.0ns	5	1
3DM6	-70.23	7.36	-81.14	1.37	6.02	0.1	0.42	9.23	10.91	4.24	0.3	0.0-10.0ns	5	4
3DM6	-11.47	20.28	-61.16	1.99	8.9	0.2	0.89	26.88	49.68	18.22	1.81	5.0-10.0ns	5	1
3DM6	-61.88	8.53	-78.8	0.74	5.19	0.07	0.52	7.73	16.93	6.77	0.67	5.0-10.0ns	5	4
3DM6	-69.5	4.37	-77.76	2.04	3.5	0.2	0.35	5.88	8.26	2.61	0.26	9.0-10.0ns	1	4
3DM6	-16.74	10.12	-52.96	5.47	4.97	0.54	0.49	20.55	36.22	8.82	0.87	9.0-10.0ns	1	1
3DUY	-16.16	6.28	-36.49	2.38	5.26	0.17	0.37	10.65	20.33	3.42	0.24	0.0-10.0ns	5	1
3DUY	-38.75	4.3	-48.67	1.19	3.89	0.08	0.27	4.61	9.92	1.84	0.13	0.0-10.0ns	5	4
3DUY	-23.19	7.04	-37.04	2.18	4.35	0.22	0.43	8.63	13.85	5.53	0.55	5.0-10.0ns	5	1
3DUY	-43.16	4.18	-47.83	1.37	3.37	0.14	0.34	4.07	4.67	2.47	0.25	5.0-10.0ns	5	4
3DUY	-41.23	2.7	-45.26	1.29	2.54	0.13	0.25	2.7	4.03	0.93	0.09	9.0-10.0ns	1	4
3DUY	-26.52	4.46	-34.48	2.67	4.2	0.26	0.42	5.48	7.97	1.52	0.15	9.0-10.0ns	1	1
3DV1	-13.99	8.14	-32.38	2.71	5.7	0.19	0.4	11.92	18.39	5.81	0.41	0.0-10.0ns	5	1
3DV1	-34.05	5.39	-43.15	0.76	4.93	0.05	0.35	5.72	9.11	2.16	0.15	0.0-10.0ns	5	4
3DV1	-21.36	7.63	-32.01	2.43	6.54	0.24	0.65	15.32	10.65	3.93	0.39	5.0-10.0ns	5	1
3DV1	-39.1	5.59	-42.61	0.64	5.19	0.06	0.52	6.78	3.51	2.07	0.21	5.0-10.0ns	5	4
3DV1	-45.59	3.45	-50.13	1.46	2.92	0.14	0.29	3.33	4.54	1.85	0.18	9.0-10.0ns	1	4
3DV1	-26.86	7.9	-41.08	2.2	4.09	0.22	0.4	7.52	14.22	6.76	0.67	9.0-10.0ns	1	1
3DV5	-36.33	4.74	-58.41	3.67	4.29	0.26	0.3	14.91	22.07	2	0.14	0.0-10.0ns	5	1
3DV5	-47.93	3.66	-55.34	1.67	3.52	0.12	0.25	4.21	7.4	1.01	0.07	0.0-10.0ns	5	4
3DV5	-48.11	6.03	-60.28	3.99	4.64	0.4	0.46	13.7	12.17	3.84	0.38	5.0-10.0ns	5	1
3DV5	-50.04	3.51	-54.95	1.32	3.26	0.13	0.32	3.81	4.91	1.3	0.13	5.0-10.0ns	5	4
3DV5	-46.86	4.6	-54.55	1.66	3.71	0.16	0.37	4.26	7.69	2.72	0.27	9.0-10.0ns	1	4
3DV5	-44.13	7.47	-60.43	1.84	4.44	0.18	0.44	9.35	16.3	6.01	0.6	9.0-10.0ns	1	1
3FKT	-1.49	4.91	-29.46	1.63	3.25	0.12	0.23	13.43	27.97	3.67	0.26	0.0-10.0ns	5	1
3FKT	-33.9	4.29	-43.85	1.55	3.97	0.11	0.28	5.63	9.95	1.63	0.12	0.0-10.0ns	5	4
3FKT	-8.15	7.56	-27.55	3.26	3.46	0.32	0.34	11.07	19.4	6.72	0.67	5.0-10.0ns	5	1
3FKT	-33.69	3.73	-40.47	1.57	3.19	0.16	0.32	4.42	6.78	1.94	0.19	5.0-10.0ns	5	4
3FKT	-37.98	4.42	-40.77	0.52	3.68	0.05	0.36	4.43	2.79	2.44	0.24	9.0-10.0ns	1	4
3FKT	-21.57	4.84	-27.9	1.57	3.55	0.16	0.35	10.47	6.33	3.29	0.33	9.0-10.0ns	1	1
3H0B	-35.91	3.99	-56.26	2.53	3.21	0.18	0.23	9.69	20.35	2.36	0.17	0.0-10.0ns	5	1
3H0B	-46.56	3.06	-52.97	1.15	2.9	0.08	0.2	3.52	6.41	0.97	0.07	0.0-10.0ns	5	4
3H0B	-40.89	6.14	-57.22	1.71	3.69	0.17	0.37	9.49	16.33	4.9	0.49	5.0-10.0ns	5	1
3H0B	-47.02	3.51	-53.19	1.11	2.94	0.11	0.29	3.72	6.17	1.91	0.19	5.0-10.0ns	5	4
3H0B	-49.5	4.1	-54.35	0.88	3.04	0.09	0.3	3.55	4.85	2.74	0.27	9.0-10.0ns	1	4
3H0B	-49.03	4.27	-58.59	1.61	3.54	0.16	0.35	7.8	9.56	2.38	0.24	9.0-10.0ns	1	1
3HVG	-10.62	4.78	-19.11	1.69	4.26	0.12	0.3	5.93	8.49	2.16	0.15	0.0-10.0ns	5	1
3HVG	-13.26	3.33	-17.55	0.55	3.05	0.04	0.22	2.99	4.29	1.32	0.09	0.0-10.0ns	5	4
3HVG	-6.26	4.46	-16.07	1.51	3.38	0.15	0.34	6.07	9.81	2.91	0.29	5.0-10.0ns	5	1
3HVG	-13.88	2.64	-15.98	0.38	2.55	0.04	0.25	2.73	2.09	0.67	0.07	5.0-10.0ns	5	4
3HVG	-13.77	2.3	-17.03	0.42	2.11	0.04	0.21	2.47	3.26	0.93	0.09	9.0-10.0ns	1	4
3HVG	-8.92	3.46	-17.34	1.17	3	0.12	0.3	6.03	8.42	1.73	0.17	9.0-10.0ns	1	1
3IGB	-8.28	9.4	-29	3.55	3.56	0.25	0.25	12.72	20.73	8.7	0.61	0.0-10.0ns	5	1
3IGB	-25.24	4.41	-32.15	1.19	3.08	0.08	0.22	4.68	6.9	3.16	0.22	0.0-10.0ns	5	4
3IGB	-7.58	13.16	-27.54	2.66	4.02	0.26	0.4	12.41	19.96	12.54	1.25	5.0-10.0ns	5	1
3IGB	-26.23	4.8	-31.09	0.78	3.22	0.08	0.32	4.72	4.86	3.55	0.35	5.0-10.0ns	5	4
3IGB	-23.83	2.33	-28.2	0.8	2.02	0.08	0.2	2.9	4.37	1.17	0.12	9.0-10.0ns	1	4
3IGB	-4.5	5.78	-24.55	1.64	2.71	0.16	0.27	9.24	20.05	5.1	0.51	9.0-10.0ns	1	1
3IN3	-7.28	7.91	-26.05	2	4.36	0.14	0.31	7.44	18.77	6.6	0.47	0.0-10.0ns	5	1
3IN3	-32.69	4.07	-37.23	0.73	3.82	0.05	0.27	4	4.54	1.4	0.1	0.0-10.0ns	5	4
3IN3	-19.83	3.47	-27.98	1.09	2.75	0.11	0.27	4.88	8.15	2.12	0.21	5.0-10.0ns	5	1
3IN3	-36.72	2.18	-39.12	1	2.1	0.1	0.21	2.26	2.4	0.6	0.06	5.0-10.0ns	5	4
3IN3	-36.07	2.38	-39.02	1.06	2.34	0.11	0.23	2.27	2.95	0.45	0.04	9.0-10.0ns	1	4
3IN3	-23.32	3.12	-28.05	1.58	2.9	0.16	0.29	3.69	4.73	1.14	0.11	9.0-10.0ns	1	1
3IN4	-7	5.61	-30.75	2.35	4.44	0.17	0.31	10.35	23.74	3.43	0.24	0.0-10.0ns	5	1
3IN4	-39.88	4.56	-49.64	1.04	4.29	0.07	0.3	5.09	9.76	1.55	0.11	0.0-10.0ns	5	4
3IN4	-15.15	6.26	-32.04	2.16	3.63	0.22	0.36	8.76	16.9	5.1	0.51	5.0-10.0ns	5	1
3IN4	-45.35	3.77	-51.54	1.08	3.05	0.11	0.3	3.84	6.19	2.21	0.22	5.0-10.0ns	5	4
3IN4	-45.03	3.98	-50.89	1.35	3.28	0.13	0.32	3.58	5.86	2.26	0.22	9.0-10.0ns	1	4
3IN4	-20.91	4.67	-30.66	2.22	3.36	0.22	0.33	6.47	9.75	3.24	0.32	9.0-10.0ns	1	1
3IND	-2.33	5.39	-18.64	1.44	3.74	0.1	0.26	9.38	16.31	3.89	0.27	0.0-10.0ns	5	1
3IND	-21.32	4.21	-29.75	0.71	3.51	0.05	0.25	3.82	8.42	2.31	0.16	0.0-10.0ns	5	4
3IND	-11.07	4.35	-19.32	1.35	3.61	0.13	0.36	7.78	8.24	2.43	0.24	5.0-10.0ns	5	1
3IND	-25.56	2.95	-29.37	0.95	2.79	0.09	0.28	3.19	3.81	0.99	0.1	5.0-10.0ns	5	4
3IND	-26.01	1.97	-27.81	1.19	1.75	0.12	0.17	1.9	1.81	0.89	0.09	9.0-10.0ns	1	4
3IND	-11.13	5.01	-19.13	1.77	2.56	0.17	0.25	4.62	8	4.31	0.43	9.0-10.0ns	1	1
3INE	-22.58	5.7	-45.2	5.5	3.99	0.39	0.28	10.35	22.62	4.06	0.29	0.0-10.0ns	5	1
3INE	-39.2	2.84	-44.87	1.75	2.51	0.12	0.18	3.19	5.68	1.32	0.09	0.0-10.0ns	5	4
3INE	-19.92	11.53	-43.51	5.5	3.37	0.55	0.34	9.13	23.59	11.02	1.1	5.0-10.0ns	5	1
3INE	-39.21	3.75	-44.45	1.46	2.56	0.15	0.25	3.29	5.24	2.74	0.27	5.0-10.0ns	5	4
3INE	-41.05	2.77	-44.19	1.04	2.62	0.1	0.26	2.71	3.14	0.91	0.09	9.0-10.0ns	1	4
3INE	-38.24	4.24	-45.38	1.61	2.97	0.16	0.29	7.09	7.14	3.03	0.3	9.0-10.0ns	1	1
3INF	-14.4	6.18	-27.05	0.74	3.99	0.05	0.28	7.58	12.65	4.72	0.33	0.0-10.0ns	5	1
3INF	-36.9	4.36	-42.37	0.26	3.88	0.02	0.27	3.71	5.47	1.98	0.14	0.0-10.0ns	5	4
3INF	-15.64	4.82	-25.99	1.9	4.11	0.19	0.41	8.41	10.35	2.51	0.25	5.0-10.0ns	5	1
3INF	-34.27	4.71	-40.84	1.32	3.03	0.13	0.3	3.39	6.56	3.61	0.36	5.0-10.0ns	5	4
3INF	-39.65	2.54	-42.46	1.22	2.45	0.12	0.24	2.5	2.81	0.66	0.07	9.0-10.0ns	1	4
3INF	-18.79	5.09	-28.81	1.58	3.52	0.16	0.35	5.38	10.03	3.69	0.37	9.0-10.0ns	1	1
3INH	-7.55	4.19	-25.66	1.48	2.81	0.1	0.2	8.8	18.1	3.1	0.22	0.0-10.0ns	5	1
3INH	-34.03	3.83	-41.38	1.04	3.36	0.07	0.24	4.17	7.35	1.84	0.13	0.0-10.0ns	5	4
3INH	-16.25	3.52	-26.07	2.58	3.07	0.26	0.31	7.88	9.82	1.71	0.17	5.0-10.0ns	5	1
3INH	-38.64	3.67	-42.26	1.85	3.56	0.18	0.35	3.9	3.62	0.89	0.09	5.0-10.0ns	5	4
3INH	-37.72	3.45	-40.45	1.41	3.05	0.14	0.3	3.01	2.73	1.61	0.16	9.0-10.0ns	1	4
3INH	-20.03	4.04	-25.15	1.84	3.14	0.18	0.31	4.71	5.12	2.54	0.25	9.0-10.0ns	1	1
3IVH	-26.34	6.4	-46.25	6.64	3.68	0.47	0.26	9.71	19.91	5.24	0.37	0.0-10.0ns	5	1
3IVH	-43.25	4.21	-49.43	1.79	4.1	0.13	0.29	4.1	6.17	0.97	0.07	0.0-10.0ns	5	4
3IVH	-26.75	5.24	-46.18	5.34	3.32	0.53	0.33	9.8	19.42	4.06	0.4	5.0-10.0ns	5	1
3IVH	-46.36	3.57	-51.7	1.73	3.31	0.17	0.33	3.72	5.33	1.35	0.13	5.0-10.0ns	5	4
3IVH	-49.36	3.68	-53.56	1.7	3.11	0.17	0.31	3.7	4.19	1.97	0.2	9.0-10.0ns	1	4
3IVH	-34.01	7.34	-47.48	4.31	3.5	0.43	0.35	9.18	13.47	6.46	0.64	9.0-10.0ns	1	1
3IVI	-37.31	7.55	-58.19	4.95	5.59	0.35	0.39	10.79	20.88	5.08	0.36	0.0-10.0ns	5	1
3IVI	-51.83	4.32	-58	1.68	4.19	0.12	0.3	4.62	6.17	1.05	0.07	0.0-10.0ns	5	4
3IVI	-42.01	6.22	-57.09	5.02	5.39	0.5	0.54	11.45	15.08	3.1	0.31	5.0-10.0ns	5	1
3IVI	-53.16	4.64	-58.03	1.43	4.35	0.14	0.43	4.86	4.87	1.61	0.16	5.0-10.0ns	5	4
3IVI	-59.49	2.76	-64.05	1.15	2.69	0.11	0.27	3.16	4.56	0.61	0.06	9.0-10.0ns	1	4
3IVI	-50.48	4	-63.48	1.83	3.56	0.18	0.35	8.55	13.01	1.82	0.18	9.0-10.0ns	1	1
3IXJ	-37.36	9.21	-68.96	5.13	5.89	0.36	0.42	10.86	31.59	7.08	0.5	0.0-10.0ns	5	1
3IXJ	-63.9	5.3	-77.15	3.24	4.93	0.23	0.35	5.65	13.25	1.93	0.14	0.0-10.0ns	5	4
3IXJ	-57	7.02	-69.5	3.37	6.06	0.33	0.6	7.1	12.5	3.53	0.35	5.0-10.0ns	5	1
3IXJ	-68.69	4.27	-75.09	2.32	3.93	0.23	0.39	3.97	6.4	1.68	0.17	5.0-10.0ns	5	4
3IXJ	-68.51	4.21	-74.19	1.72	3.36	0.17	0.33	3.37	5.68	2.54	0.25	9.0-10.0ns	1	4
3IXJ	-55.6	5.35	-66.46	3.6	4.43	0.36	0.44	5.67	10.85	3	0.3	9.0-10.0ns	1	1
3IXK	-31.98	8.73	-62.26	5.87	7.15	0.41	0.5	15.64	30.28	5	0.35	0.0-10.0ns	5	1
3IXK	-64.91	5.88	-80.7	1.68	5.1	0.12	0.36	6.22	15.79	2.92	0.21	0.0-10.0ns	5	4
3IXK	-48.96	7.64	-65.44	3.2	5.03	0.32	0.5	8.74	16.48	5.75	0.57	5.0-10.0ns	5	1
3IXK	-77.25	5.12	-83.65	2.05	4.21	0.2	0.42	4.42	6.4	2.91	0.29	5.0-10.0ns	5	4
3IXK	-77.68	4.61	-83.51	1.84	4.31	0.18	0.43	4.45	5.84	1.63	0.16	9.0-10.0ns	1	4
3IXK	-54.19	6.75	-65.71	4.24	5.01	0.42	0.5	7.77	11.52	4.53	0.45	9.0-10.0ns	1	1
3K5C	-37.17	4.95	-59.29	4.42	4.45	0.31	0.31	11.13	22.12	2.18	0.15	0.0-10.0ns	5	1
3K5C	-54.43	4.3	-64.2	1.93	4.17	0.14	0.29	4.66	9.76	1.05	0.07	0.0-10.0ns	5	4
3K5C	-46.35	4.94	-60.23	3.68	4.53	0.37	0.45	8.36	13.88	1.97	0.2	5.0-10.0ns	5	1
3K5C	-58.3	5.26	-65.13	0.99	4.36	0.1	0.43	4.21	6.83	2.94	0.29	5.0-10.0ns	5	4
3K5C	-59.49	4.05	-64.85	1.24	3.37	0.12	0.33	3.57	5.36	2.23	0.22	9.0-10.0ns	1	4
3K5C	-42.27	6.82	-59.14	4.23	4.43	0.42	0.44	8.05	16.86	5.18	0.51	9.0-10.0ns	1	1
3K5D	-21.71	7.27	-39.84	4.35	5.86	0.31	0.41	10.72	18.13	4.3	0.3	0.0-10.0ns	5	1
3K5D	-44.38	4.97	-54.28	1.25	4.02	0.09	0.28	4.67	9.89	2.93	0.21	0.0-10.0ns	5	4
3K5D	-25.95	8.59	-42.15	2.61	6.02	0.26	0.6	11.49	16.21	6.13	0.61	5.0-10.0ns	5	1
3K5D	-48.23	4.59	-54.58	0.78	4.06	0.08	0.4	4.79	6.35	2.12	0.21	5.0-10.0ns	5	4
3K5D	-48.25	3.67	-54.63	0.85	3.44	0.08	0.34	4.11	6.38	1.3	0.13	9.0-10.0ns	1	4
3K5D	-29.51	5.68	-42.73	1.53	4.8	0.15	0.48	10.2	13.22	3.03	0.3	9.0-10.0ns	1	1
3K5F	-20.42	4.61	-31.73	2.29	4.07	0.16	0.29	7.72	11.31	2.15	0.15	0.0-10.0ns	5	1
3K5F	-42.18	3.38	-47.87	1.15	3.33	0.08	0.23	3.5	5.69	0.58	0.04	0.0-10.0ns	5	4
3K5F	-24.94	6.11	-33.19	1.66	4.72	0.17	0.47	8.76	8.26	3.89	0.39	5.0-10.0ns	5	1
3K5F	-44.91	3.64	-48.4	1.08	3.53	0.11	0.35	3.89	3.48	0.91	0.09	5.0-10.0ns	5	4
3K5F	-47	3.39	-51.58	0.84	3.15	0.08	0.31	3.67	4.58	1.24	0.12	9.0-10.0ns	1	4
3K5F	-28.76	3.85	-37.43	2.49	3.25	0.25	0.32	6.81	8.67	2.07	0.21	9.0-10.0ns	1	1
3K5G	-32.28	6.56	-57.83	6.53	5.12	0.46	0.36	12.86	25.55	4.11	0.29	0.0-10.0ns	5	1
3K5G	-49.84	4.27	-58.66	1.83	3.9	0.13	0.27	4.88	8.82	1.75	0.12	0.0-10.0ns	5	4
3K5G	-33.75	8.83	-59.78	6.42	5.73	0.64	0.57	12.88	26.03	6.72	0.67	5.0-10.0ns	5	1
3K5G	-49.51	5.42	-58.46	2.25	4.61	0.22	0.46	5.29	8.95	2.86	0.28	5.0-10.0ns	5	4
3K5G	-51.93	4.64	-58.09	2.22	3.75	0.22	0.37	4.29	6.16	2.73	0.27	9.0-10.0ns	1	4
3K5G	-46.71	8.05	-62.38	2.49	5.04	0.25	0.5	11.56	15.67	6.27	0.62	9.0-10.0ns	1	1
3KMX	-14.27	4.39	-40	1.04	2.82	0.07	0.2	9.59	25.73	3.36	0.24	0.0-10.0ns	5	1
3KMX	-29.6	3.21	-35.96	0.71	2.56	0.05	0.18	3.21	6.36	1.93	0.14	0.0-10.0ns	5	4
3KMX	-20.79	9.25	-40.03	2.15	2.69	0.21	0.27	8.51	19.24	8.85	0.88	5.0-10.0ns	5	1
3KMX	-31.68	3.36	-36.35	0.75	2.33	0.07	0.23	2.9	4.67	2.42	0.24	5.0-10.0ns	5	4
3KMX	-32.5	2.81	-36.24	0.57	2.5	0.06	0.25	3.23	3.74	1.27	0.13	9.0-10.0ns	1	4
3KMX	-29.78	4.85	-40.26	1.46	2.98	0.14	0.3	8.54	10.48	3.83	0.38	9.0-10.0ns	1	1
3KN0	-4.26	9.52	-43.26	3.27	4.89	0.23	0.35	15.89	39	8.16	0.58	0.0-10.0ns	5	1
3KN0	-28.81	6.44	-41.42	1.15	5.36	0.08	0.38	6.61	12.61	3.56	0.25	0.0-10.0ns	5	4
3KN0	-20.16	7.95	-45.64	2.6	3.9	0.26	0.39	15.16	25.49	6.92	0.69	5.0-10.0ns	5	1
3KN0	-39.13	4.16	-44.82	0.78	3.85	0.08	0.38	4.4	5.69	1.56	0.16	5.0-10.0ns	5	4
3KN0	-33.27	4.32	-41.39	0.73	3.41	0.07	0.34	4.75	8.12	2.66	0.26	9.0-10.0ns	1	4
3KN0	-21.07	10.35	-42.95	1.43	3.51	0.14	0.35	13.55	21.88	9.74	0.96	9.0-10.0ns	1	1
3L38	-15.56	12.3	-31.76	2.26	6.95	0.16	0.49	11.2	16.2	10.15	0.72	0.0-10.0ns	5	1
3L38	-41.03	7.56	-48.96	1.44	5.38	0.1	0.38	5.92	7.94	5.32	0.37	0.0-10.0ns	5	4
3L38	-17.31	6.71	-26.4	1.31	3.98	0.13	0.4	6.93	9.09	5.41	0.54	5.0-10.0ns	5	1
3L38	-40.83	4.46	-45.31	1.22	3.78	0.12	0.38	3.94	4.48	2.37	0.24	5.0-10.0ns	5	4
3L38	-43.27	3.01	-46.6	0.46	2.82	0.05	0.28	2.97	3.32	1.06	0.1	9.0-10.0ns	1	4
3L38	-20.27	3.46	-27.81	1.46	2.9	0.14	0.29	5.2	7.53	1.89	0.19	9.0-10.0ns	1	1
3L58	-44.39	6.61	-65.87	2.91	5.4	0.21	0.38	9.26	21.48	3.81	0.27	0.0-10.0ns	5	1
3L58	-51.83	4.52	-59.87	1.63	4.23	0.12	0.3	4.23	8.04	1.6	0.11	0.0-10.0ns	5	4
3L58	-45.85	7.5	-64.51	1.32	4.44	0.13	0.44	10.24	18.66	6.04	0.6	5.0-10.0ns	5	1
3L58	-52.25	4.87	-58.9	1.22	4.37	0.12	0.44	4.2	6.65	2.14	0.21	5.0-10.0ns	5	4
3L58	-53.86	3.76	-58.72	1.33	3.49	0.13	0.35	3.55	4.86	1.41	0.14	9.0-10.0ns	1	4
3L58	-52.54	4.42	-63.83	3.23	3.42	0.32	0.34	9.03	11.3	2.8	0.28	9.0-10.0ns	1	1
3L5D	-23.53	5.37	-53.24	1.11	3.22	0.08	0.23	9.99	29.71	4.3	0.3	0.0-10.0ns	5	1
3L5D	-41.12	3.81	-49.67	0.54	3.31	0.04	0.23	4.01	8.55	1.88	0.13	0.0-10.0ns	5	4
3L5D	-41.44	6.59	-53.41	1.48	3.5	0.15	0.35	8.36	11.97	5.59	0.56	5.0-10.0ns	5	1
3L5D	-45.31	3.3	-49.84	0.98	2.81	0.1	0.28	3.4	4.53	1.74	0.17	5.0-10.0ns	5	4
3L5D	-45.04	3.26	-50.12	0.93	2.84	0.09	0.28	3.27	5.08	1.61	0.16	9.0-10.0ns	1	4
3L5D	-39.95	6.74	-53.3	2.44	3.12	0.24	0.31	7.45	13.35	5.98	0.59	9.0-10.0ns	1	1
3L5E	-39.92	6.53	-63.65	0.98	3.78	0.07	0.27	10.39	23.73	5.33	0.38	0.0-10.0ns	5	1
3L5E	-57.02	3.3	-63.89	0.86	3.21	0.06	0.23	3.79	6.87	0.77	0.05	0.0-10.0ns	5	4
3L5E	-49.06	5.58	-64.71	1.08	3.64	0.11	0.36	9.41	15.65	4.24	0.42	5.0-10.0ns	5	1
3L5E	-57.66	4.79	-64.49	0.45	3.1	0.04	0.31	3.64	6.83	3.65	0.36	5.0-10.0ns	5	4
3L5E	-61.03	2.89	-64.66	0.71	2.77	0.07	0.27	2.96	3.63	0.84	0.08	9.0-10.0ns	1	4
3L5E	-53.82	4.55	-63.73	1.21	3.28	0.12	0.33	6.61	9.91	3.14	0.31	9.0-10.0ns	1	1
3L5F	-20.65	4.97	-32.01	1.69	3.66	0.12	0.26	5.59	11.36	3.35	0.24	0.0-10.0ns	5	1
3L5F	-33.37	3.39	-37.6	0.45	2.85	0.03	0.2	2.97	4.24	1.84	0.13	0.0-10.0ns	5	4
3L5F	-25.3	3.68	-31.86	2.27	3.42	0.23	0.34	5.01	6.56	1.34	0.13	5.0-10.0ns	5	1
3L5F	-35.22	2.88	-37.57	0.68	2.75	0.07	0.27	2.76	2.35	0.87	0.09	5.0-10.0ns	5	4
3L5F	-35.84	2.5	-37.94	0.37	2.44	0.04	0.24	2.47	2.09	0.52	0.05	9.0-10.0ns	1	4
3L5F	-27.14	3.36	-32.49	1.09	3.14	0.11	0.31	4.72	5.34	1.18	0.12	9.0-10.0ns	1	1
3LHG	-18.12	5.02	-43.16	3.52	3.15	0.25	0.22	9.73	25.04	3.91	0.28	0.0-10.0ns	5	1
3LHG	-37.98	4.37	-44.83	0.93	4.3	0.07	0.3	3.96	6.85	0.81	0.06	0.0-10.0ns	5	4
3LHG	-35.49	3.79	-44.78	1.78	3.04	0.18	0.3	7.16	9.29	2.27	0.23	5.0-10.0ns	5	1
3LHG	-43.65	3.26	-47.71	1.41	2.73	0.14	0.27	2.96	4.06	1.77	0.18	5.0-10.0ns	5	4
3LHG	-43.46	2.76	-47.4	1.19	2.44	0.12	0.24	2.92	3.94	1.3	0.13	9.0-10.0ns	1	4
3LHG	-29.33	6.34	-44.3	1.3	2.37	0.13	0.23	8.04	14.97	5.88	0.58	9.0-10.0ns	1	1
3LPI	-33.27	7.56	-64.79	6.66	5.51	0.47	0.39	13.62	31.52	5.17	0.36	0.0-10.0ns	5	1
3LPI	-56.42	3.98	-64.68	1.98	3.8	0.14	0.27	4.71	8.26	1.2	0.08	0.0-10.0ns	5	4
3LPI	-46.25	8.91	-67.35	3.8	4.81	0.38	0.48	11.19	21.1	7.5	0.75	5.0-10.0ns	5	1
3LPI	-56.18	5.22	-65.55	1.49	3.75	0.15	0.37	4.39	9.37	3.63	0.36	5.0-10.0ns	5	4
3LPI	-59.63	4.11	-64.8	1.94	3.46	0.19	0.34	3.6	5.18	2.22	0.22	9.0-10.0ns	1	4
3LPI	-52.54	5.6	-67.84	5.8	3.44	0.57	0.34	10.31	15.3	4.42	0.44	9.0-10.0ns	1	1
3LPJ	-20.6	10.6	-46.92	4.55	5.67	0.32	0.4	14.67	26.32	8.96	0.63	0.0-10.0ns	5	1
3LPJ	-48.72	5.87	-58.08	1.22	4.91	0.09	0.35	5.93	9.37	3.22	0.23	0.0-10.0ns	5	4
3LPJ	-20.87	6	-44.15	4.84	4.2	0.48	0.42	13.14	23.28	4.3	0.43	5.0-10.0ns	5	1
3LPJ	-48.26	3.63	-56.13	1.81	3.33	0.18	0.33	4.52	7.87	1.44	0.14	5.0-10.0ns	5	4
3LPJ	-52.66	3.35	-56.86	1.43	3.1	0.14	0.31	3.72	4.2	1.28	0.13	9.0-10.0ns	1	4
3LPJ	-34.36	5.56	-45.24	3.23	3.55	0.32	0.35	9.37	10.88	4.28	0.42	9.0-10.0ns	1	1
3LPK	-42.29	7.43	-68.53	5.83	5.16	0.41	0.36	10.76	26.24	5.34	0.38	0.0-10.0ns	5	1
3LPK	-58.14	4.65	-68.69	2.14	4.24	0.15	0.3	4.34	10.55	1.9	0.13	0.0-10.0ns	5	4
3LPK	-52.33	5.43	-66.31	3.33	3.73	0.33	0.37	8.32	13.98	3.94	0.39	5.0-10.0ns	5	1
3LPK	-62.39	4.57	-66.86	1.72	3.72	0.17	0.37	3.63	4.46	2.66	0.26	5.0-10.0ns	5	4
3LPK	-64.74	3.29	-67.35	1.55	3.11	0.15	0.31	3.19	2.61	1.08	0.11	9.0-10.0ns	1	4
3LPK	-56	6.2	-66.53	3.31	3.97	0.33	0.39	8.77	10.54	4.76	0.47	9.0-10.0ns	1	1
3MSJ	17.4	9.48	-25.6	2.27	4.09	0.16	0.29	13.8	43	8.56	0.6	0.0-10.0ns	5	1
3MSJ	-18.01	2.88	-26.73	0.74	2.45	0.05	0.17	3.48	8.72	1.52	0.11	0.0-10.0ns	5	4
3MSJ	-3.78	8.14	-24.64	3.11	2.67	0.31	0.27	8.96	20.86	7.69	0.77	5.0-10.0ns	5	1
3MSJ	-22.66	3.12	-26.6	0.8	2.32	0.08	0.23	2.88	3.94	2.08	0.21	5.0-10.0ns	5	4
3MSJ	-23.12	2.7	-26.18	0.91	2.49	0.09	0.25	2.69	3.06	1.05	0.1	9.0-10.0ns	1	4
3MSJ	-12.15	3.33	-24.79	3.61	2.73	0.36	0.27	7.51	12.64	1.92	0.19	9.0-10.0ns	1	1
3MSL	-17.05	2.86	-25.72	1.47	2.61	0.1	0.18	4.84	8.66	1.17	0.08	0.0-10.0ns	5	1
3MSL	-36.51	2.87	-39.84	1.03	2.68	0.07	0.19	2.79	3.33	1.02	0.07	0.0-10.0ns	5	4
3MSL	-16.96	5.88	-25.53	1.31	2.43	0.13	0.24	4.38	8.57	5.36	0.53	5.0-10.0ns	5	1
3MSL	-35.71	3.1	-39.46	0.68	2.38	0.07	0.24	2.53	3.75	1.98	0.2	5.0-10.0ns	5	4
3MSL	-35.87	2.63	-38.35	0.73	2.43	0.07	0.24	2.33	2.48	1.01	0.1	9.0-10.0ns	1	4
3MSL	-18.93	3.19	-24.32	1.23	2.43	0.12	0.24	3.45	5.38	2.06	0.2	9.0-10.0ns	1	1
3N4L	-19.86	11.47	-47.67	2.89	4.13	0.2	0.29	12.7	27.82	10.7	0.75	0.0-10.0ns	5	1
3N4L	-44.41	5.26	-51.28	0.86	3.64	0.06	0.26	4.44	6.86	3.79	0.27	0.0-10.0ns	5	4
3N4L	-26.09	7.64	-47.76	4.91	4.87	0.49	0.49	12.9	21.67	5.89	0.59	5.0-10.0ns	5	1
3N4L	-43.34	3.44	-49.69	1.36	3.18	0.13	0.32	3.83	6.35	1.31	0.13	5.0-10.0ns	5	4
3N4L	-45.46	3.92	-50.17	1.28	2.86	0.13	0.28	3.87	4.71	2.67	0.26	9.0-10.0ns	1	4
3N4L	-26.22	10.68	-47.93	4.86	4.78	0.48	0.47	13.72	21.71	9.54	0.94	9.0-10.0ns	1	1
3NSH	-20.87	9.59	-47.67	2.73	4.77	0.19	0.34	13.88	26.8	8.32	0.59	0.0-10.0ns	5	1
3NSH	-39.08	4.82	-46.89	1.41	3.87	0.1	0.27	4.68	7.81	2.88	0.2	0.0-10.0ns	5	4
3NSH	-26.7	10.6	-45.67	5.38	3.6	0.54	0.36	9.49	18.97	9.97	0.99	5.0-10.0ns	5	1
3NSH	-39.16	4.85	-46.08	1.72	3.46	0.17	0.34	3.64	6.91	3.41	0.34	5.0-10.0ns	5	4
3NSH	-40.99	3.41	-45.06	1.81	3.3	0.18	0.33	3.59	4.08	0.87	0.09	9.0-10.0ns	1	4
3NSH	-33.83	5.57	-47.47	5.48	3.54	0.54	0.35	8.7	13.64	4.29	0.43	9.0-10.0ns	1	1
3OHF	-37.17	6.1	-59.17	2.68	5.55	0.19	0.39	11.91	21.99	2.53	0.18	0.0-10.0ns	5	1
3OHF	-57.94	4.24	-66.62	1.96	4.08	0.14	0.29	4.23	8.68	1.16	0.08	0.0-10.0ns	5	4
3OHF	-39.33	9.68	-60.77	2.33	6.33	0.23	0.63	12.68	21.44	7.33	0.73	5.0-10.0ns	5	1
3OHF	-56.3	6.12	-66.04	1.01	4.59	0.1	0.46	5.27	9.74	4.05	0.4	5.0-10.0ns	5	4
3OHF	-58.34	4.61	-65.69	1.57	4.37	0.16	0.43	4.73	7.35	1.48	0.15	9.0-10.0ns	1	4
3OHF	-39.36	9	-63.16	1.74	4.42	0.17	0.44	10.16	23.8	7.84	0.78	9.0-10.0ns	1	1
3OHH	-5.85	11.15	-51.52	4.73	5.71	0.33	0.4	14.41	45.67	9.57	0.68	0.0-10.0ns	5	1
3OHH	-44.3	5.62	-59.96	1.22	4.54	0.09	0.32	5.32	15.66	3.32	0.23	0.0-10.0ns	5	4
3OHH	-28.39	7.13	-50.03	5.68	4.21	0.56	0.42	11.09	21.64	5.75	0.57	5.0-10.0ns	5	1
3OHH	-52.86	3.88	-59.7	1.8	3.49	0.18	0.35	4.04	6.85	1.71	0.17	5.0-10.0ns	5	4
3OHH	-55.3	2.68	-60.06	1.8	2.42	0.18	0.24	3.05	4.76	1.16	0.11	9.0-10.0ns	1	4
3OHH	-31.44	5.79	-48.88	5.32	2.99	0.53	0.3	10.76	17.44	4.97	0.49	9.0-10.0ns	1	1
3OOZ	-9.5	11.38	-33.12	2.21	4.93	0.16	0.35	12.89	23.62	10.25	0.72	0.0-10.0ns	5	1
3OOZ	-40.57	4.57	-47.62	1.17	3.32	0.08	0.23	4.45	7.05	3.14	0.22	0.0-10.0ns	5	4
3OOZ	-21.34	3.81	-30.12	1.99	2.62	0.2	0.26	5.17	8.78	2.76	0.27	5.0-10.0ns	5	1
3OOZ	-42.11	2.95	-46.42	0.86	2.67	0.09	0.27	2.87	4.31	1.24	0.12	5.0-10.0ns	5	4
3OOZ	-42.59	2.74	-46.13	1.02	2.48	0.1	0.25	2.73	3.53	1.17	0.12	9.0-10.0ns	1	4
3OOZ	-23.42	2.93	-30.15	1.89	2.6	0.19	0.26	5.6	6.73	1.34	0.13	9.0-10.0ns	1	1
3PI5	-24.94	8.21	-51.4	1.29	5.33	0.09	0.38	15.51	26.46	6.25	0.44	0.0-10.0ns	5	1
3PI5	-38.53	3.75	-46.73	0.71	3.14	0.05	0.22	4.57	8.2	2.05	0.14	0.0-10.0ns	5	4
3PI5	-30.02	8.74	-53.66	2.73	3.2	0.27	0.32	9.02	23.64	8.13	0.81	5.0-10.0ns	5	1
3PI5	-41.22	3.8	-47.21	0.71	2.99	0.07	0.3	3.46	5.99	2.34	0.23	5.0-10.0ns	5	4
3PI5	-41.97	3.22	-47.53	1.13	2.7	0.11	0.27	3.4	5.55	1.75	0.17	9.0-10.0ns	1	4
3PI5	-42.88	3.71	-53.86	3.36	2.66	0.33	0.26	8.6	10.98	2.58	0.26	9.0-10.0ns	1	1
3QBH	-40.25	7.78	-59.62	2.49	4.11	0.18	0.29	12.39	19.37	6.6	0.47	0.0-10.0ns	5	1
3QBH	-47.59	5.19	-57.48	0.64	4.53	0.05	0.32	5.97	9.9	2.53	0.18	0.0-10.0ns	5	4
3QBH	-36.58	8.75	-58.78	2.76	4.04	0.28	0.4	13.95	22.2	7.76	0.77	5.0-10.0ns	5	1
3QBH	-45.8	5.49	-55.03	0.77	4.02	0.08	0.4	6.04	9.23	3.74	0.37	5.0-10.0ns	5	4
3QBH	-48.5	3.71	-53.65	0.96	3.42	0.09	0.34	3.88	5.15	1.44	0.14	9.0-10.0ns	1	4
3QBH	-41.68	6.01	-59.36	2.41	3.48	0.24	0.34	9.8	17.69	4.9	0.48	9.0-10.0ns	1	1
3QI1	-22.45	7.83	-52.67	2.44	4.08	0.17	0.29	12.12	30.21	6.68	0.47	0.0-10.0ns	5	1
3QI1	-41.55	4.57	-52.74	1.28	3.68	0.09	0.26	4.63	11.19	2.71	0.19	0.0-10.0ns	5	4
3QI1	-41.46	6.44	-53.69	6.08	3.31	0.61	0.33	8.73	12.23	5.52	0.55	5.0-10.0ns	5	1
3QI1	-49.54	4.2	-54.09	1.86	3.18	0.18	0.32	3.36	4.55	2.74	0.27	5.0-10.0ns	5	4
3QI1	-48.24	3.13	-53.88	1.17	2.8	0.12	0.28	2.82	5.64	1.39	0.14	9.0-10.0ns	1	4
3QI1	-42.75	3.56	-52.65	2.81	3.04	0.28	0.3	7.6	9.9	1.86	0.18	9.0-10.0ns	1	1
3R2F	-61.76	4.51	-77.69	3.61	3.84	0.25	0.27	8.89	15.94	2.37	0.17	0.0-10.0ns	5	1
3R2F	-67.26	3.94	-71.72	1.38	3.88	0.1	0.27	3.9	4.46	0.69	0.05	0.0-10.0ns	5	4
3R2F	-55.01	6.9	-76.52	4.88	4.02	0.49	0.4	11.18	21.51	5.6	0.56	5.0-10.0ns	5	1
3R2F	-63.09	4.43	-72.76	1.55	3.67	0.15	0.37	4.33	9.66	2.48	0.25	5.0-10.0ns	5	4
3R2F	-68.79	3.49	-73.38	1.35	3.36	0.13	0.33	3.55	4.59	0.93	0.09	9.0-10.0ns	1	4
3R2F	-57.05	8.61	-75.96	2.52	3.75	0.25	0.37	10.65	18.91	7.75	0.77	9.0-10.0ns	1	1
3RSV	-10.31	3.73	-21.96	0.82	3.31	0.06	0.23	7.09	11.65	1.71	0.12	0.0-10.0ns	5	1
3RSV	-30.55	3.58	-36.04	0.72	3.45	0.05	0.24	3.76	5.5	0.92	0.07	0.0-10.0ns	5	4
3RSV	-10.94	7.21	-21.39	1.51	3.91	0.15	0.39	8.67	10.45	6.05	0.6	5.0-10.0ns	5	1
3RSV	-29.24	4.58	-34.64	1.26	3.83	0.13	0.38	4.55	5.4	2.5	0.25	5.0-10.0ns	5	4
3RSV	-24.81	3.61	-30.1	0.97	3.16	0.1	0.31	3.97	5.29	1.73	0.17	9.0-10.0ns	1	4
3RSV	-4.06	5.78	-17.8	1.34	3.34	0.13	0.33	8.3	13.73	4.72	0.47	9.0-10.0ns	1	1
3RTN	-8.28	8.47	-26.31	1.22	5.15	0.09	0.36	10.33	18.03	6.73	0.47	0.0-10.0ns	5	1
3RTN	-32.15	6.48	-40.3	0.97	4.67	0.07	0.33	5.37	8.15	4.49	0.32	0.0-10.0ns	5	4
3RTN	-12.92	4.5	-23.19	3.51	3.95	0.35	0.39	9.73	10.27	2.15	0.21	5.0-10.0ns	5	1
3RTN	-32.6	4.1	-37.16	1.09	3.99	0.11	0.4	4.96	4.57	0.92	0.09	5.0-10.0ns	5	4
3RTN	-36.87	3.2	-39.34	1.03	2.81	0.1	0.28	3.05	2.47	1.53	0.15	9.0-10.0ns	1	4
3RTN	-20.23	4.86	-25.61	1.37	3.22	0.14	0.32	5.51	5.38	3.65	0.36	9.0-10.0ns	1	1
3RVI	-23.23	5.54	-34.11	1.74	4.81	0.12	0.34	7.53	10.89	2.75	0.19	0.0-10.0ns	5	1
3RVI	-43.14	4.47	-48.4	0.49	4.42	0.03	0.31	4.62	5.26	0.62	0.04	0.0-10.0ns	5	4
3RVI	-25.79	5.74	-36.09	1.32	4.1	0.13	0.41	7.66	10.3	4.02	0.4	5.0-10.0ns	5	1
3RVI	-45.5	4.09	-50.26	0.36	3.62	0.04	0.36	4.04	4.76	1.91	0.19	5.0-10.0ns	5	4
3RVI	-43.36	3.93	-47.19	1.27	3.57	0.13	0.35	3.47	3.83	1.64	0.16	9.0-10.0ns	1	4
3RVI	-26.09	4.11	-32.85	1.89	3	0.19	0.3	4.34	6.76	2.81	0.28	9.0-10.0ns	1	1
3S2O	-12.73	3.28	-21.87	1.41	2.9	0.1	0.2	7.54	9.14	1.54	0.11	0.0-10.0ns	5	1
3S2O	-30.79	3.17	-35.62	1.17	3.05	0.08	0.22	3.47	4.83	0.85	0.06	0.0-10.0ns	5	4
3S2O	-9.95	5.37	-22.3	1.49	2.93	0.15	0.29	7.56	12.35	4.5	0.45	5.0-10.0ns	5	1
3S2O	-30.47	3.96	-36.04	0.9	2.99	0.09	0.3	3.57	5.56	2.6	0.26	5.0-10.0ns	5	4
3S2O	-35.11	3.41	-37.47	0.81	3.34	0.08	0.33	3.47	2.35	0.69	0.07	9.0-10.0ns	1	4
3S2O	-19.21	3.53	-23.65	0.99	3.38	0.1	0.34	6.08	4.44	1.02	0.1	9.0-10.0ns	1	1
3S7L	-11.64	6.75	-24.79	2.15	3.37	0.15	0.24	6.05	13.15	5.85	0.41	0.0-10.0ns	5	1
3S7L	-32.21	3.42	-37.81	0.92	3.26	0.06	0.23	3.47	5.6	1.04	0.07	0.0-10.0ns	5	4
3S7L	-5.74	6.45	-24.19	0.8	3.4	0.08	0.34	6.27	18.46	5.48	0.54	5.0-10.0ns	5	1
3S7L	-32.77	3.88	-37.81	0.71	3.36	0.07	0.33	3.39	5.05	1.93	0.19	5.0-10.0ns	5	4
3S7L	-31.39	3.93	-37.12	0.9	2.63	0.09	0.26	2.63	5.74	2.91	0.29	9.0-10.0ns	1	4
3S7L	-17.02	3.16	-24.09	1.89	2.81	0.19	0.28	4.69	7.07	1.45	0.14	9.0-10.0ns	1	1
3S7M	-5.81	5.79	-21.05	1.39	4.08	0.1	0.29	6.85	15.24	4.1	0.29	0.0-10.0ns	5	1
3S7M	-26.24	3.79	-32.02	0.49	3.47	0.03	0.24	3.37	5.77	1.52	0.11	0.0-10.0ns	5	4
3S7M	-6.53	8.1	-19	2.66	4.56	0.26	0.45	8.19	12.47	6.69	0.67	5.0-10.0ns	5	1
3S7M	-24.91	3.19	-29.5	1.34	3.06	0.13	0.3	3.26	4.59	0.88	0.09	5.0-10.0ns	5	4
3S7M	-24.31	2.54	-28.1	1.07	2.41	0.11	0.24	3.01	3.79	0.82	0.08	9.0-10.0ns	1	4
3S7M	-4.16	4.84	-15.57	1.99	4.36	0.2	0.43	8.35	11.41	2.09	0.21	9.0-10.0ns	1	1
3SKF	-41.85	8.94	-69.6	2.06	4.42	0.15	0.31	14.37	27.74	7.77	0.55	0.0-10.0ns	5	1
3SKF	-57.47	3.87	-66.97	1.86	3.45	0.13	0.24	4.44	9.5	1.77	0.12	0.0-10.0ns	5	4
3SKF	-58.35	5.05	-70.91	4.43	4.26	0.44	0.42	9.67	12.56	2.71	0.27	5.0-10.0ns	5	1
3SKF	-62.36	3.5	-67.82	1.5	3.33	0.15	0.33	3.72	5.45	1.06	0.11	5.0-10.0ns	5	4
3SKF	-60.78	3.8	-66.61	1.84	3.25	0.18	0.32	3.55	5.83	1.98	0.2	9.0-10.0ns	1	4
3SKF	-53.34	6.8	-69.47	4.57	4.32	0.45	0.43	9.97	16.13	5.26	0.52	9.0-10.0ns	1	1
3SKG	-7.29	7.77	-51.11	9.1	5.7	0.64	0.4	21.81	43.82	5.28	0.37	0.0-10.0ns	5	1
3SKG	-46.81	4.88	-60.46	3.15	4.25	0.22	0.3	6.57	13.65	2.41	0.17	0.0-10.0ns	5	4
3SKG	-27.41	10.28	-50.32	2.99	5.38	0.3	0.54	16	22.91	8.76	0.87	5.0-10.0ns	5	1
3SKG	-50.58	6.62	-59.98	1.6	4.54	0.16	0.45	5.45	9.41	4.81	0.48	5.0-10.0ns	5	4
3SKG	-50.46	4.11	-61.88	1.86	3.2	0.18	0.32	4.01	11.42	2.58	0.26	9.0-10.0ns	1	4
3SKG	-27.72	6.86	-51.58	4.73	3.34	0.47	0.33	10.57	23.86	5.99	0.59	9.0-10.0ns	1	1
3U6A	-6.78	10.55	-40.39	3.58	4.35	0.25	0.31	17.55	33.6	9.61	0.68	0.0-10.0ns	5	1
3U6A	-37.96	3.95	-45.52	1.26	3.2	0.09	0.23	5.27	7.57	2.32	0.16	0.0-10.0ns	5	4
3U6A	-23.46	6.15	-38.33	2.18	3.77	0.22	0.37	8.8	14.87	4.86	0.48	5.0-10.0ns	5	1
3U6A	-40.43	2.83	-44.58	0.81	2.76	0.08	0.27	3.32	4.15	0.64	0.06	5.0-10.0ns	5	4
3U6A	-38.66	4.11	-44.72	0.99	2.58	0.1	0.26	3.33	6.06	3.2	0.32	9.0-10.0ns	1	4
3U6A	-24.15	7.28	-38.72	2.85	3.6	0.28	0.36	9.25	14.56	6.32	0.63	9.0-10.0ns	1	1
3UDH	5.47	7.91	-27.75	1.2	3.32	0.08	0.23	10.8	33.22	7.18	0.51	0.0-10.0ns	5	1
3UDH	-13.29	4.06	-22.15	0.32	3.31	0.02	0.23	4.2	8.86	2.35	0.17	0.0-10.0ns	5	4
3UDH	-10.77	5.1	-27.63	1.58	2.7	0.16	0.27	10.57	16.86	4.32	0.43	5.0-10.0ns	5	1
3UDH	-17.51	3.54	-21.9	0.87	3.45	0.09	0.34	4.43	4.39	0.78	0.08	5.0-10.0ns	5	4
3UDH	-20.57	3.66	-26.18	0.53	2.82	0.05	0.28	3.8	5.61	2.34	0.23	9.0-10.0ns	1	4
3UDH	-10.3	5.74	-29.41	1.93	2.73	0.19	0.27	9.88	19.11	5.05	0.5	9.0-10.0ns	1	1
3UDJ	10.02	13.77	-26.8	3.25	4.4	0.23	0.31	16.05	36.82	13.05	0.92	0.0-10.0ns	5	1
3UDJ	-20.97	4.27	-29.91	0.82	3	0.06	0.21	4.04	8.94	3.04	0.21	0.0-10.0ns	5	4
3UDJ	-6.15	7.44	-27.1	1.64	3.73	0.16	0.37	13.77	20.94	6.44	0.64	5.0-10.0ns	5	1
3UDJ	-25.37	2.91	-31	0.47	2.53	0.05	0.25	4.19	5.63	1.44	0.14	5.0-10.0ns	5	4
3UDJ	-27.33	4.02	-31.79	0.75	2.57	0.07	0.25	4.76	4.46	3.09	0.31	9.0-10.0ns	1	4
3UDJ	-10.75	9.5	-28.52	2.88	3.81	0.29	0.38	15.59	17.77	8.71	0.86	9.0-10.0ns	1	1
3UDK	-13.67	5.72	-37.96	1.81	4.14	0.13	0.29	11.33	24.28	3.95	0.28	0.0-10.0ns	5	1
3UDK	-31.56	3.61	-38.39	0.63	3.09	0.04	0.22	3.55	6.83	1.88	0.13	0.0-10.0ns	5	4
3UDK	-22.36	7.45	-38.58	2.76	3.68	0.27	0.37	9.58	16.23	6.48	0.64	5.0-10.0ns	5	1
3UDK	-33.16	4.72	-38.6	0.71	3.14	0.07	0.31	3.41	5.44	3.52	0.35	5.0-10.0ns	5	4
3UDK	-33.7	2.99	-37.53	0.72	2.86	0.07	0.28	2.81	3.83	0.87	0.09	9.0-10.0ns	1	4
3UDK	-28.61	3.98	-38.8	2.53	3.37	0.25	0.33	7.97	10.19	2.11	0.21	9.0-10.0ns	1	1
3UDM	-11.18	6.45	-36.09	1.36	3.24	0.1	0.23	11.61	24.91	5.58	0.39	0.0-10.0ns	5	1
3UDM	-26.61	3.11	-33.9	0.34	2.88	0.02	0.2	4.02	7.29	1.17	0.08	0.0-10.0ns	5	4
3UDM	-20.38	7.58	-35.97	1.68	2.95	0.17	0.29	9.11	15.58	6.98	0.69	5.0-10.0ns	5	1
3UDM	-29.78	3.14	-33.98	0.42	2.66	0.04	0.27	3.25	4.2	1.65	0.16	5.0-10.0ns	5	4
3UDM	-32.03	3.1	-35.46	0.86	2.6	0.09	0.26	2.72	3.44	1.69	0.17	9.0-10.0ns	1	4
3UDM	-21.29	6.5	-37.36	3.44	2.6	0.34	0.26	7.77	16.07	5.96	0.59	9.0-10.0ns	1	1
3UDN	-21.5	5.48	-41.69	2.6	3.69	0.18	0.26	10.83	20.19	4.06	0.29	0.0-10.0ns	5	1
3UDN	-32.86	3.66	-39.44	0.85	3.46	0.06	0.24	4.05	6.58	1.17	0.08	0.0-10.0ns	5	4
3UDN	-27.84	5.63	-41.38	1.12	3.77	0.11	0.38	11.08	13.54	4.19	0.42	5.0-10.0ns	5	1
3UDN	-35.05	3.7	-40.11	0.37	3.41	0.04	0.34	3.94	5.05	1.43	0.14	5.0-10.0ns	5	4
3UDN	-33.06	2.87	-38.06	0.68	2.64	0.07	0.26	3.6	5	1.12	0.11	9.0-10.0ns	1	4
3UDN	-18.7	5.63	-38.84	2.67	3.24	0.26	0.32	11.94	20.14	4.6	0.46	9.0-10.0ns	1	1
3UDP	-22.53	5.82	-40.75	2.03	3.7	0.14	0.26	8.97	18.21	4.49	0.32	0.0-10.0ns	5	1
3UDP	-34.56	3.37	-39.83	0.89	3.32	0.06	0.23	3.53	5.27	0.54	0.04	0.0-10.0ns	5	4
3UDP	-28.19	4.69	-41.02	2.68	3.76	0.27	0.37	8.88	12.83	2.79	0.28	5.0-10.0ns	5	1
3UDP	-33.99	3.73	-40.16	0.91	3.22	0.09	0.32	3.66	6.17	1.89	0.19	5.0-10.0ns	5	4
3UDP	-33.14	3.91	-38.63	1.46	3.34	0.14	0.33	4	5.49	2.03	0.2	9.0-10.0ns	1	4
3UDP	-20.78	7.87	-38.61	4.68	4.47	0.46	0.44	10.13	17.83	6.48	0.64	9.0-10.0ns	1	1
3UDQ	-17.84	4.5	-38.1	5.49	4.16	0.39	0.29	14.11	20.27	1.71	0.12	0.0-10.0ns	5	1
3UDQ	-33.07	4.17	-41.52	1.64	4.02	0.12	0.28	5.52	8.45	1.11	0.08	0.0-10.0ns	5	4
3UDQ	-28.71	5.11	-39.73	2.13	4.83	0.21	0.48	13.78	11.02	1.67	0.17	5.0-10.0ns	5	1
3UDQ	-39.49	4.78	-42.82	1.14	4.75	0.11	0.47	6.33	3.32	0.53	0.05	5.0-10.0ns	5	4
3UDQ	-34.82	4.45	-43.88	0.93	3.5	0.09	0.35	4.01	9.05	2.75	0.27	9.0-10.0ns	1	4
3UDQ	-15.9	8.49	-41.24	2.54	3.87	0.25	0.38	11.07	25.34	7.56	0.75	9.0-10.0ns	1	1
3UDR	-2.47	7.63	-34.12	2.72	5.85	0.19	0.41	18.28	31.64	4.9	0.35	0.0-10.0ns	5	1
3UDR	-26.68	4.42	-36.1	0.69	4.22	0.05	0.3	6.67	9.42	1.32	0.09	0.0-10.0ns	5	4
3UDR	-10.38	17.3	-34.34	5.86	6.71	0.58	0.67	20.58	23.96	15.95	1.59	5.0-10.0ns	5	1
3UDR	-29.07	6.24	-37.24	1.63	4.53	0.16	0.45	7.42	8.17	4.29	0.43	5.0-10.0ns	5	4
3UDR	-29.74	2.29	-32.49	0.88	2.25	0.09	0.22	2.62	2.76	0.45	0.04	9.0-10.0ns	1	4
3UDR	-11.69	2.99	-25.93	2.79	2.24	0.28	0.22	7.34	14.24	1.98	0.2	9.0-10.0ns	1	1
3UDY	-14.14	9.43	-42.44	4.21	3.67	0.3	0.26	13.38	28.3	8.68	0.61	0.0-10.0ns	5	1
3UDY	-32.62	4.4	-40.63	1.05	3.7	0.07	0.26	3.78	8.02	2.38	0.17	0.0-10.0ns	5	4
3UDY	-25.47	7.25	-42.99	3.52	3.58	0.35	0.36	10.9	17.52	6.3	0.63	5.0-10.0ns	5	1
3UDY	-37.87	3.64	-41.62	0.98	3.39	0.1	0.34	3.09	3.75	1.33	0.13	5.0-10.0ns	5	4
3UDY	-39.65	3.17	-43.28	0.6	2.93	0.06	0.29	2.84	3.63	1.21	0.12	9.0-10.0ns	1	4
3UDY	-30.1	6.24	-44.27	2.12	3.42	0.21	0.34	7.73	14.17	5.21	0.52	9.0-10.0ns	1	1
3UFL	-30.96	5.1	-52.3	1.88	4.23	0.13	0.3	10.29	21.34	2.85	0.2	0.0-10.0ns	5	1
3UFL	-43.64	4.82	-52.22	1.38	4.13	0.1	0.29	4.64	8.58	2.49	0.18	0.0-10.0ns	5	4
3UFL	-38.48	6.06	-51.04	2.34	3.1	0.23	0.31	9.17	12.57	5.2	0.52	5.0-10.0ns	5	1
3UFL	-45.21	3.46	-50.87	1.16	3.02	0.11	0.3	3.39	5.66	1.69	0.17	5.0-10.0ns	5	4
3UFL	-46.15	3.24	-49.48	1.88	2.87	0.19	0.28	2.81	3.33	1.51	0.15	9.0-10.0ns	1	4
3UFL	-37.29	6.41	-50.06	2.09	2.88	0.21	0.29	7.21	12.77	5.72	0.57	9.0-10.0ns	1	1
3VEU	-24.11	15.64	-75.38	5.3	4.51	0.37	0.32	19.08	51.27	14.98	1.06	0.0-10.0ns	5	1
3VEU	-53.31	5.34	-65.59	1.83	3.77	0.13	0.27	6.04	12.27	3.78	0.27	0.0-10.0ns	5	4
3VEU	-37.19	25.24	-76.1	4.35	4.59	0.43	0.46	18.97	38.91	24.82	2.47	5.0-10.0ns	5	1
3VEU	-54.78	6.75	-64.68	1.73	3.42	0.17	0.34	6.03	9.9	5.82	0.58	5.0-10.0ns	5	4
3VEU	-53.25	3.7	-62.72	1.18	3.2	0.12	0.32	5.24	9.47	1.86	0.18	9.0-10.0ns	1	4
3VEU	-44.83	6.59	-73.32	2.36	4.1	0.23	0.41	17.22	28.49	5.16	0.51	9.0-10.0ns	1	1
3VF3	-32.28	8.17	-53.76	4.05	7.15	0.29	0.5	11.46	21.48	3.95	0.28	0.0-10.0ns	5	1
3VF3	-44.04	5.96	-50.73	1.04	5.88	0.07	0.41	5.81	6.69	0.98	0.07	0.0-10.0ns	5	4
3VF3	-31.61	9.83	-57.66	2.83	4.59	0.28	0.46	10.4	26.05	8.7	0.87	5.0-10.0ns	5	1
3VF3	-47.66	3.23	-53.85	1.04	2.85	0.1	0.28	3.41	6.19	1.51	0.15	5.0-10.0ns	5	4
3VF3	-46.92	3.89	-53.81	1.16	3.3	0.12	0.33	3.65	6.89	2.06	0.2	9.0-10.0ns	1	4
3VF3	-44.99	5.19	-57.67	3.41	4.47	0.34	0.44	9.22	12.68	2.64	0.26	9.0-10.0ns	1	1
3VG1	-28.84	5.59	-47.95	3.91	5.12	0.28	0.36	11.82	19.12	2.23	0.16	0.0-10.0ns	5	1
3VG1	-39.87	3.97	-48.07	1.1	3.89	0.08	0.27	4.49	8.2	0.78	0.05	0.0-10.0ns	5	4
3VG1	-33.55	6.07	-51.16	1.91	4.62	0.19	0.46	10.15	17.61	3.93	0.39	5.0-10.0ns	5	1
3VG1	-42.91	3.73	-48.56	0.61	3.61	0.06	0.36	3.94	5.66	0.94	0.09	5.0-10.0ns	5	4
3VG1	-41.83	3.59	-47.61	0.42	3.28	0.04	0.32	3.5	5.79	1.46	0.14	9.0-10.0ns	1	4
3VG1	-32.37	7.55	-49.24	1.46	3.65	0.14	0.36	10.72	16.88	6.61	0.65	9.0-10.0ns	1	1
3VV7	-9.35	4.4	-22.64	1.15	3.97	0.08	0.28	7.11	13.29	1.9	0.13	0.0-10.0ns	5	1
3VV7	-33.13	3.86	-38.22	0.76	3.74	0.05	0.26	3.85	5.1	0.95	0.07	0.0-10.0ns	5	4
3VV7	-17.59	4.94	-24.45	0.91	4.15	0.09	0.41	6.56	6.86	2.67	0.27	5.0-10.0ns	5	1
3VV7	-35.77	3.98	-39.49	0.84	3.9	0.08	0.39	3.99	3.72	0.75	0.07	5.0-10.0ns	5	4
3VV7	-37.69	2.89	-42.07	1.27	2.55	0.13	0.25	2.54	4.37	1.37	0.14	9.0-10.0ns	1	4
3VV7	-19.68	3.37	-26.7	1.6	2.85	0.16	0.28	4.4	7.02	1.8	0.18	9.0-10.0ns	1	1
3WB5	-17.91	6.7	-38.49	1.05	2.76	0.07	0.19	9.83	20.58	6.11	0.43	0.0-10.0ns	5	1
3WB5	-30.01	3.34	-35.34	0.7	2.6	0.05	0.18	3.29	5.33	2.09	0.15	0.0-10.0ns	5	4
3WB5	-26.9	3.77	-38.6	0.82	2.34	0.08	0.23	8.17	11.71	2.95	0.29	5.0-10.0ns	5	1
3WB5	-30.06	2.87	-35.89	0.2	2.4	0.02	0.24	2.92	5.83	1.57	0.16	5.0-10.0ns	5	4
3WB5	-29.53	4.74	-35.31	0.73	2.77	0.07	0.27	3.08	5.78	3.85	0.38	9.0-10.0ns	1	4
3WB5	-24.1	7.05	-38.39	1.02	2.92	0.1	0.29	8.05	14.29	6.41	0.63	9.0-10.0ns	1	1
3ZMG	-14.24	13.14	-40.67	1.57	6.44	0.11	0.45	17.78	26.43	11.45	0.81	0.0-10.0ns	5	1
3ZMG	-35.32	3.69	-44.31	1.11	3.28	0.08	0.23	4.77	8.99	1.67	0.12	0.0-10.0ns	5	4
3ZMG	-15.29	18.07	-39.31	2.76	7.28	0.27	0.72	18.67	24.03	16.54	1.65	5.0-10.0ns	5	1
3ZMG	-38.48	3.5	-45.04	1.14	3.07	0.11	0.31	4.82	6.56	1.67	0.17	5.0-10.0ns	5	4
3ZMG	-39.38	3.01	-44.12	1.51	2.83	0.15	0.28	4.88	4.74	1.03	0.1	9.0-10.0ns	1	4
3ZMG	-17.83	6.85	-30.26	4.33	6.59	0.43	0.65	19.38	12.43	1.86	0.18	9.0-10.0ns	1	1
3ZOV	-28.79	5.76	-48.66	1.58	5.16	0.11	0.36	10.35	19.87	2.56	0.18	0.0-10.0ns	5	1
3ZOV	-45.09	4.77	-53.94	0.4	4.57	0.03	0.32	4.47	8.85	1.36	0.1	0.0-10.0ns	5	4
3ZOV	-31.15	7.22	-47.7	1.31	4.92	0.13	0.49	9.08	16.55	5.28	0.53	5.0-10.0ns	5	1
3ZOV	-43.53	5.65	-52.12	0.64	4.88	0.06	0.49	4.9	8.59	2.84	0.28	5.0-10.0ns	5	4
3ZOV	-45.73	3.86	-51.84	0.91	3.13	0.09	0.31	3.43	6.11	2.26	0.22	9.0-10.0ns	1	4
3ZOV	-31.49	6.86	-47.8	2.89	3.61	0.29	0.36	7.65	16.31	5.84	0.58	9.0-10.0ns	1	1
4ACU	-17.65	10.25	-37.64	1.52	7.76	0.11	0.55	8.68	19.99	6.71	0.47	0.0-10.0ns	5	1
4ACU	-45.35	5.44	-51.71	0.99	5.07	0.07	0.36	4.31	6.36	1.98	0.14	0.0-10.0ns	5	4
4ACU	-38.06	5.35	-44.16	1.67	5.08	0.17	0.51	4.21	6.1	1.69	0.17	5.0-10.0ns	5	1
4ACU	-52.71	4.01	-55.71	1.04	3.88	0.1	0.39	3.31	3.01	1	0.1	5.0-10.0ns	5	4
4ACU	-55	2.36	-57.15	1.66	2.3	0.16	0.23	2.26	2.15	0.52	0.05	9.0-10.0ns	1	4
4ACU	-41.73	2.89	-46.65	2.53	2.51	0.25	0.25	3.41	4.92	1.42	0.14	9.0-10.0ns	1	1
4ACX	-36.88	6.09	-44.85	1.89	5.6	0.13	0.39	7.12	7.97	2.4	0.17	0.0-10.0ns	5	1
4ACX	-53.26	4.67	-56.18	0.9	4.61	0.06	0.33	4.46	2.91	0.73	0.05	0.0-10.0ns	5	4
4ACX	-37.21	5.04	-47.65	1.98	4.41	0.2	0.44	5.78	10.44	2.44	0.24	5.0-10.0ns	5	1
4ACX	-55.86	3.61	-59.01	1.08	3.4	0.11	0.34	3.35	3.15	1.22	0.12	5.0-10.0ns	5	4
4ACX	-57.53	2.86	-60.42	1.14	2.72	0.11	0.27	2.76	2.89	0.89	0.09	9.0-10.0ns	1	4
4ACX	-44.01	4.22	-49.97	1.52	3.68	0.15	0.36	4.78	5.96	2.07	0.2	9.0-10.0ns	1	1
4AZY	-17.74	3.54	-25.05	0.97	2.7	0.07	0.19	5.91	7.31	2.29	0.16	0.0-10.0ns	5	1
4AZY	-33.64	3.39	-37.17	0.74	3.32	0.05	0.23	3.7	3.53	0.7	0.05	0.0-10.0ns	5	4
4AZY	-19.39	4.48	-25.92	1.74	2.72	0.17	0.27	4.9	6.53	3.56	0.35	5.0-10.0ns	5	1
4AZY	-36.96	2.71	-38.77	1.22	2.68	0.12	0.27	2.69	1.81	0.34	0.03	5.0-10.0ns	5	4
4AZY	-37.31	2.62	-41.07	1.21	2.37	0.12	0.23	2.47	3.76	1.11	0.11	9.0-10.0ns	1	4
4AZY	-21.06	3.53	-26.8	1.45	2.94	0.14	0.29	4.86	5.74	1.95	0.19	9.0-10.0ns	1	1
4B00	-17.32	3.73	-29.6	1.46	3.13	0.1	0.22	5.93	12.28	2.03	0.14	0.0-10.0ns	5	1
4B00	-37.84	3.64	-47.11	1.19	3.19	0.08	0.22	3.39	9.27	1.75	0.12	0.0-10.0ns	5	4
4B00	-17.72	5.44	-28.62	1.48	2.64	0.15	0.26	5.54	10.9	4.75	0.47	5.0-10.0ns	5	1
4B00	-39.5	4.01	-46.14	0.91	2.6	0.09	0.26	2.87	6.64	3.06	0.3	5.0-10.0ns	5	4
4B00	-39.76	3.11	-45.7	1.01	2.8	0.1	0.28	3.1	5.94	1.35	0.13	9.0-10.0ns	1	4
4B00	-21.51	3.67	-29.22	1.22	2.91	0.12	0.29	5.71	7.71	2.24	0.22	9.0-10.0ns	1	1
4B05	-4.1	6.84	-20.42	1.42	3.67	0.1	0.26	8.02	16.31	5.78	0.41	0.0-10.0ns	5	1
4B05	-29.62	5.58	-37.82	0.82	3.67	0.06	0.26	4.1	8.2	4.21	0.3	0.0-10.0ns	5	4
4B05	-8.47	6.79	-20.44	0.96	4.24	0.1	0.42	7.86	11.97	5.3	0.53	5.0-10.0ns	5	1
4B05	-33.16	4.22	-37.79	0.29	3.65	0.03	0.36	4	4.62	2.13	0.21	5.0-10.0ns	5	4
4B05	-32.51	3.98	-35.64	0.6	3.35	0.06	0.33	3.3	3.13	2.15	0.21	9.0-10.0ns	1	4
4B05	-10.23	5.54	-17.15	1.52	3.54	0.15	0.35	5.15	6.92	4.26	0.42	9.0-10.0ns	1	1
4B1C	-16.25	6.1	-29.17	1.4	5.59	0.1	0.39	6.75	12.93	2.43	0.17	0.0-10.0ns	5	1
4B1C	-40.85	5.35	-45.64	0.84	5.27	0.06	0.37	5.03	4.79	0.95	0.07	0.0-10.0ns	5	4
4B1C	-25.23	6.03	-31.63	1.08	5.48	0.11	0.55	5.83	6.4	2.52	0.25	5.0-10.0ns	5	1
4B1C	-43.86	5.23	-48.07	0.56	5.13	0.06	0.51	4.79	4.21	1.03	0.1	5.0-10.0ns	5	4
4B1C	-51.47	2.84	-53.61	0.97	2.69	0.1	0.27	2.76	2.14	0.89	0.09	9.0-10.0ns	1	4
4B1C	-31.62	3.71	-37.32	1.42	3.41	0.14	0.34	4.41	5.7	1.48	0.15	9.0-10.0ns	1	1
4B1D	-18.04	7.37	-28.55	1.09	5.53	0.08	0.39	10.16	10.52	4.87	0.34	0.0-10.0ns	5	1
4B1D	-39.59	4.79	-44.86	0.93	4.46	0.07	0.31	5.1	5.27	1.74	0.12	0.0-10.0ns	5	4
4B1D	-13.76	7.24	-28.78	0.72	5.61	0.07	0.56	9.46	15.02	4.59	0.46	5.0-10.0ns	5	1
4B1D	-38.19	5.57	-44.48	0.58	4.75	0.06	0.47	5.2	6.28	2.92	0.29	5.0-10.0ns	5	4
4B1D	-35.6	3.07	-40.5	1.06	2.93	0.11	0.29	3.38	4.9	0.91	0.09	9.0-10.0ns	1	4
4B1D	-10.71	6.44	-24.67	1.13	4.09	0.11	0.41	8.18	13.96	4.97	0.49	9.0-10.0ns	1	1
4B70	-23.17	6.49	-43.74	1.99	3.77	0.14	0.27	9.31	20.57	5.28	0.37	0.0-10.0ns	5	1
4B70	-35.73	3.59	-41.36	1.02	3.36	0.07	0.24	3.45	5.63	1.26	0.09	0.0-10.0ns	5	4
4B70	-28.36	7.08	-44.96	1.7	3.08	0.17	0.31	9.49	16.6	6.38	0.63	5.0-10.0ns	5	1
4B70	-39.63	2.6	-42.68	0.67	2.38	0.07	0.24	2.86	3.05	1.04	0.1	5.0-10.0ns	5	4
4B70	-35.79	3.23	-41.71	0.22	2.58	0.02	0.26	3.09	5.93	1.93	0.19	9.0-10.0ns	1	4
4B70	-31.58	5.16	-44.22	0.49	2.78	0.05	0.27	7.68	12.64	4.35	0.43	9.0-10.0ns	1	1
4B72	-16.61	3.89	-27.16	2.1	2.98	0.15	0.21	5.64	10.55	2.51	0.18	0.0-10.0ns	5	1
4B72	-39.48	3.61	-44.91	1.39	3.08	0.1	0.22	3.31	5.43	1.88	0.13	0.0-10.0ns	5	4
4B72	-20.53	3.42	-27.13	1.77	2.9	0.18	0.29	5.72	6.6	1.81	0.18	5.0-10.0ns	5	1
4B72	-42.06	2.82	-45.34	1.12	2.64	0.11	0.26	2.98	3.27	1.01	0.1	5.0-10.0ns	5	4
4B72	-40.3	3.02	-43.2	1.12	2.65	0.11	0.26	3.02	2.9	1.46	0.14	9.0-10.0ns	1	4
4B72	-18.35	4	-25.45	1.92	2.39	0.19	0.24	5.24	7.1	3.21	0.32	9.0-10.0ns	1	1
4B77	-20.43	5.94	-42.38	2.36	3.88	0.17	0.27	10.29	21.95	4.49	0.32	0.0-10.0ns	5	1
4B77	-37.58	4.36	-45.37	1.25	3.85	0.09	0.27	4.47	7.79	2.04	0.14	0.0-10.0ns	5	4
4B77	-24.99	6.71	-42.2	0.97	3.64	0.1	0.36	11.32	17.21	5.64	0.56	5.0-10.0ns	5	1
4B77	-40.95	3.61	-45.61	0.56	3.47	0.06	0.34	4.61	4.66	1.02	0.1	5.0-10.0ns	5	4
4B77	-43.44	3.28	-48.2	1.02	2.98	0.1	0.29	3.33	4.76	1.38	0.14	9.0-10.0ns	1	4
4B77	-27.67	6.35	-44.98	1.3	2.88	0.13	0.29	8.66	17.31	5.65	0.56	9.0-10.0ns	1	1
4BEK	-6.08	5.19	-27.47	1.51	4.16	0.11	0.29	8.84	21.4	3.11	0.22	0.0-10.0ns	5	1
4BEK	-20.72	2.76	-26.65	0.46	2.61	0.03	0.18	3.22	5.94	0.89	0.06	0.0-10.0ns	5	4
4BEK	-11.05	4.91	-25.76	0.86	4.07	0.09	0.4	9.65	14.71	2.75	0.27	5.0-10.0ns	5	1
4BEK	-22.86	2.87	-26.69	0.71	2.52	0.07	0.25	3.11	3.83	1.36	0.14	5.0-10.0ns	5	4
4BEK	-21.86	2.04	-25.59	0.97	1.89	0.1	0.19	2.53	3.72	0.76	0.08	9.0-10.0ns	1	4
4BEK	-5.28	4.97	-21.97	2.19	2.85	0.22	0.28	8.53	16.69	4.07	0.4	9.0-10.0ns	1	1
4BFD	-22.81	3.91	-44.8	1.17	3.22	0.08	0.23	9.53	21.98	2.21	0.16	0.0-10.0ns	5	1
4BFD	-38.69	3.25	-45.35	0.59	3.06	0.04	0.22	3.46	6.65	1.09	0.08	0.0-10.0ns	5	4
4BFD	-33.99	6.32	-45.48	1.77	2.98	0.18	0.3	7.41	11.48	5.58	0.55	5.0-10.0ns	5	1
4BFD	-43.22	2.82	-46.06	1	2.75	0.1	0.27	2.63	2.84	0.62	0.06	5.0-10.0ns	5	4
4BFD	-43.67	3.05	-48.88	0.93	2.61	0.09	0.26	3	5.21	1.58	0.16	9.0-10.0ns	1	4
4BFD	-34.2	5.04	-48.17	2.51	2.76	0.25	0.27	7.91	13.97	4.22	0.42	9.0-10.0ns	1	1
4D88	-19.92	4.96	-41.82	5.68	4.48	0.4	0.32	11.99	21.9	2.13	0.15	0.0-10.0ns	5	1
4D88	-40.27	4.13	-49.1	1.86	3.93	0.13	0.28	4.63	8.83	1.27	0.09	0.0-10.0ns	5	4
4D88	-23.59	5.5	-43.78	3.83	3.78	0.38	0.38	10.79	20.19	4	0.4	5.0-10.0ns	5	1
4D88	-43.4	3.56	-50.04	1.3	3.14	0.13	0.31	3.94	6.64	1.67	0.17	5.0-10.0ns	5	4
4D88	-45.7	3.6	-49.47	1.52	3.29	0.15	0.33	4.1	3.77	1.46	0.14	9.0-10.0ns	1	4
4D88	-27.7	6.6	-41.3	4.52	3.41	0.45	0.34	10.66	13.61	5.65	0.56	9.0-10.0ns	1	1
4D8C	-31.96	6.23	-48.97	4.66	4.51	0.33	0.32	9.87	17.01	4.29	0.3	0.0-10.0ns	5	1
4D8C	-41.18	5.29	-50.2	1.31	4.14	0.09	0.29	4.18	9.02	3.3	0.23	0.0-10.0ns	5	4
4D8C	-36.27	5.05	-48.67	5.39	4.43	0.54	0.44	8.97	12.4	2.42	0.24	5.0-10.0ns	5	1
4D8C	-48.04	4.58	-50.65	1.75	4.54	0.17	0.45	4.5	2.62	0.56	0.06	5.0-10.0ns	5	4
4D8C	-49.27	3.93	-53.76	2.1	3.28	0.21	0.32	3.66	4.48	2.18	0.22	9.0-10.0ns	1	4
4D8C	-40.69	7.91	-51.78	6.5	3.3	0.64	0.33	7.97	11.09	7.19	0.71	9.0-10.0ns	1	1
4DH6	-41.59	6.26	-58.93	6.03	5.95	0.43	0.42	16.72	17.34	1.95	0.14	0.0-10.0ns	5	1
4DH6	-53.36	5.33	-61.51	1.82	5.21	0.13	0.37	6.86	8.16	1.13	0.08	0.0-10.0ns	5	4
4DH6	-43.4	6.75	-61.77	3.33	3.79	0.33	0.38	11.39	18.37	5.59	0.56	5.0-10.0ns	5	1
4DH6	-52.37	4.65	-64.13	1.7	3.3	0.17	0.33	4	11.77	3.28	0.33	5.0-10.0ns	5	4
4DH6	-56.78	4.28	-63.91	1.35	3.7	0.13	0.37	3.78	7.13	2.15	0.21	9.0-10.0ns	1	4
4DH6	-46.23	6.16	-60.52	4.01	3.78	0.4	0.37	9.22	14.29	4.86	0.48	9.0-10.0ns	1	1
4DI2	-27.06	6.13	-55.17	5.6	3.69	0.4	0.26	11.48	28.12	4.89	0.35	0.0-10.0ns	5	1
4DI2	-52.97	3.96	-62.55	1.39	3.75	0.1	0.26	4.53	9.58	1.27	0.09	0.0-10.0ns	5	4
4DI2	-42.68	5.45	-55.34	4.31	3.71	0.43	0.37	8.36	12.66	3.98	0.4	5.0-10.0ns	5	1
4DI2	-57.89	3.8	-62.5	1.54	3.67	0.15	0.37	3.5	4.61	0.96	0.1	5.0-10.0ns	5	4
4DI2	-55.73	5.26	-63.15	1.43	3.5	0.14	0.35	3.38	7.42	3.93	0.39	9.0-10.0ns	1	4
4DI2	-41.79	6.94	-55.37	5.23	3.71	0.52	0.37	8.64	13.58	5.86	0.58	9.0-10.0ns	1	1
4DJW	-20.84	4.64	-40.15	1.55	3.4	0.11	0.24	9.38	19.31	3.15	0.22	0.0-10.0ns	5	1
4DJW	-33.11	3.8	-39.41	0.39	3.62	0.03	0.26	3.92	6.3	1.16	0.08	0.0-10.0ns	5	4
4DJW	-27.35	6.19	-41.19	1.35	3.73	0.13	0.37	8.57	13.84	4.95	0.49	5.0-10.0ns	5	1
4DJW	-37.14	4.09	-40.35	0.55	4	0.05	0.4	3.97	3.21	0.84	0.08	5.0-10.0ns	5	4
4DJW	-37.72	3.94	-43.88	1.04	3.03	0.1	0.3	3.71	6.17	2.53	0.25	9.0-10.0ns	1	4
4DJW	-29.27	6.87	-43.53	1.8	3.11	0.18	0.31	9.22	14.26	6.12	0.61	9.0-10.0ns	1	1
4DPF	-38.55	6.1	-71.58	5.79	5.52	0.41	0.39	11.93	33.03	2.61	0.18	0.0-10.0ns	5	1
4DPF	-64.15	4.8	-73.37	1.91	4.33	0.13	0.31	4.48	9.22	2.08	0.15	0.0-10.0ns	5	4
4DPF	-53.74	6.8	-68.44	4.3	5.39	0.43	0.54	10.46	14.7	4.15	0.41	5.0-10.0ns	5	1
4DPF	-66.6	3.74	-71.2	1.79	3.35	0.18	0.33	3.43	4.61	1.66	0.17	5.0-10.0ns	5	4
4DPF	-65.05	4.43	-71.11	1.5	3.8	0.15	0.38	3.57	6.06	2.27	0.23	9.0-10.0ns	1	4
4DPF	-54.12	7.39	-70.75	2.06	6.13	0.2	0.61	8.96	16.62	4.13	0.41	9.0-10.0ns	1	1
4DPI	-55.73	5.7	-74.99	2.91	4.49	0.21	0.32	9.84	19.26	3.51	0.25	0.0-10.0ns	5	1
4DPI	-65.04	3.94	-73.21	1.07	3.51	0.08	0.25	3.92	8.17	1.77	0.13	0.0-10.0ns	5	4
4DPI	-63.02	6.44	-74.78	3.52	4.72	0.35	0.47	9.46	11.76	4.38	0.44	5.0-10.0ns	5	1
4DPI	-66.73	4.57	-73.07	0.9	4.01	0.09	0.4	4.18	6.35	2.19	0.22	5.0-10.0ns	5	4
4DPI	-63.93	3.85	-70.55	1.34	3.35	0.13	0.33	3.95	6.62	1.88	0.19	9.0-10.0ns	1	4
4DPI	-54.67	10.56	-71.13	3.34	3.7	0.33	0.37	9.52	16.47	9.89	0.98	9.0-10.0ns	1	1
4DUS	-46	5.85	-58.18	6.09	5.58	0.43	0.39	9.88	12.18	1.77	0.13	0.0-10.0ns	5	1
4DUS	-51.54	4.39	-58.8	1.62	4.12	0.11	0.29	4.32	7.26	1.53	0.11	0.0-10.0ns	5	4
4DUS	-43.09	5.13	-61.83	6.67	4.34	0.66	0.43	9.28	18.73	2.73	0.27	5.0-10.0ns	5	1
4DUS	-53.99	4.03	-61.84	1.79	3.37	0.18	0.33	3.5	7.85	2.21	0.22	5.0-10.0ns	5	4
4DUS	-56.42	3.63	-61.62	1.66	3.33	0.16	0.33	3.33	5.2	1.45	0.14	9.0-10.0ns	1	4
4DUS	-49.56	4.73	-62.08	4.9	3.41	0.48	0.34	7.37	12.53	3.28	0.32	9.0-10.0ns	1	1
4EWO	-22.98	6.52	-49.33	4.55	4.6	0.32	0.32	14.16	26.36	4.61	0.33	0.0-10.0ns	5	1
4EWO	-38.93	3.85	-49.3	1.7	3.46	0.12	0.24	4.77	10.36	1.68	0.12	0.0-10.0ns	5	4
4EWO	-40.3	5.88	-51.19	4.08	3.83	0.41	0.38	9.08	10.89	4.46	0.44	5.0-10.0ns	5	1
4EWO	-45.37	3.29	-49.83	1.03	3.13	0.1	0.31	3.75	4.46	1.02	0.1	5.0-10.0ns	5	4
4EWO	-43.94	3.54	-49.16	1.26	2.75	0.12	0.27	3.42	5.22	2.23	0.22	9.0-10.0ns	1	4
4EWO	-35.57	4.77	-50.56	4.51	3.32	0.45	0.33	9.6	14.98	3.43	0.34	9.0-10.0ns	1	1
4EXG	-28.92	7.27	-53.06	2.26	4.48	0.16	0.32	14.53	24.14	5.72	0.4	0.0-10.0ns	5	1
4EXG	-44.11	3.7	-52.98	1.21	3.5	0.09	0.25	4.36	8.87	1.2	0.08	0.0-10.0ns	5	4
4EXG	-36.63	7.3	-54.44	2.3	3.73	0.23	0.37	10.59	17.81	6.27	0.62	5.0-10.0ns	5	1
4EXG	-48.87	3.94	-54.74	0.58	3.71	0.06	0.37	4.02	5.88	1.33	0.13	5.0-10.0ns	5	4
4EXG	-50.67	3.44	-54.26	0.85	3.12	0.08	0.31	2.92	3.59	1.45	0.14	9.0-10.0ns	1	4
4EXG	-40.31	5.58	-52.93	2.68	3.43	0.27	0.34	7.28	12.62	4.4	0.44	9.0-10.0ns	1	1
4FM7	665.85	20.8	617.64	5.1	19.68	0.36	1.39	20.53	48.22	6.73	0.47	0.0-10.0ns	5	1
4FM7	646.7	20.56	603.6	4.83	19.71	0.34	1.39	19.83	43.11	5.84	0.41	0.0-10.0ns	5	4
4FM7	657.21	22.48	616.46	4.21	20.13	0.42	2	20.99	40.75	10	1	5.0-10.0ns	5	1
4FM7	641.42	22.43	601.93	3.97	20.37	0.4	2.03	20.52	39.49	9.39	0.93	5.0-10.0ns	5	4
4FM7	639.17	22.06	604.1	4.38	19.57	0.43	1.94	19.71	35.07	10.19	1.01	9.0-10.0ns	1	4
4FM7	651.87	21.21	618.87	5.02	19.07	0.5	1.89	19.92	33	9.28	0.92	9.0-10.0ns	1	1
4FM8	669.06	22.42	612.26	5.51	19.92	0.39	1.41	24.01	56.8	10.29	0.73	0.0-10.0ns	5	1
4FM8	647.56	21.6	601.14	5.34	19.87	0.38	1.4	20.21	46.42	8.46	0.6	0.0-10.0ns	5	4
4FM8	661.24	22	609.27	7.38	20.2	0.73	2.01	22.75	51.96	8.73	0.87	5.0-10.0ns	5	1
4FM8	649.1	21.92	598.47	5.19	20.06	0.52	2	20.21	50.63	8.83	0.88	5.0-10.0ns	5	4
4FM8	639.93	22.27	597.58	3.18	20.1	0.31	1.99	20.61	42.35	9.6	0.95	9.0-10.0ns	1	4
4FM8	657.47	23.43	607.61	4.14	19.92	0.41	1.97	23.76	49.86	12.34	1.22	9.0-10.0ns	1	1
4FRI	-20.95	7.52	-43.82	2.28	3.78	0.16	0.27	12.25	22.86	6.5	0.46	0.0-10.0ns	5	1
4FRI	-35.09	4.22	-43.13	1.11	3.29	0.08	0.23	4.13	8.04	2.65	0.19	0.0-10.0ns	5	4
4FRI	-21.28	7.57	-42.98	1.06	3.23	0.1	0.32	12.12	21.7	6.85	0.68	5.0-10.0ns	5	1
4FRI	-36.02	3.68	-42.32	1	3.04	0.1	0.3	4.01	6.3	2.08	0.21	5.0-10.0ns	5	4
4FRI	-38.55	3.2	-43.53	1.26	2.74	0.12	0.27	3.24	4.98	1.67	0.17	9.0-10.0ns	1	4
4FRI	-28.45	4.74	-43.37	2.26	3.13	0.22	0.31	8.19	14.93	3.56	0.35	9.0-10.0ns	1	1
4FRJ	-23	6.4	-50.79	2.71	3.8	0.19	0.27	12.16	27.79	5.16	0.36	0.0-10.0ns	5	1
4FRJ	-42.31	3.7	-49.19	1.18	3.41	0.08	0.24	3.89	6.88	1.44	0.1	0.0-10.0ns	5	4
4FRJ	-33.95	5.94	-51.47	0.91	3.08	0.09	0.31	9.13	17.52	5.08	0.51	5.0-10.0ns	5	1
4FRJ	-44.5	3.01	-49.63	0.7	2.76	0.07	0.27	3.37	5.13	1.18	0.12	5.0-10.0ns	5	4
4FRJ	-45.84	3.4	-50.9	0.66	3.15	0.07	0.31	3.26	5.06	1.27	0.13	9.0-10.0ns	1	4
4FRJ	-41.56	4.67	-52.06	1.21	3.02	0.12	0.3	6.37	10.49	3.57	0.35	9.0-10.0ns	1	1
4FRK	-24.07	4.83	-47.24	1.56	3.05	0.11	0.21	8.43	23.17	3.75	0.26	0.0-10.0ns	5	1
4FRK	-42.25	2.9	-49.11	0.97	2.68	0.07	0.19	3.17	6.85	1.1	0.08	0.0-10.0ns	5	4
4FRK	-29.12	7.28	-47.54	1.41	2.86	0.14	0.28	8.12	18.43	6.7	0.67	5.0-10.0ns	5	1
4FRK	-44.16	2.78	-49.55	1.04	2.42	0.1	0.24	2.88	5.39	1.36	0.14	5.0-10.0ns	5	4
4FRK	-46.22	2.87	-50.19	1.03	2.72	0.1	0.27	2.98	3.96	0.93	0.09	9.0-10.0ns	1	4
4FRK	-34.86	5.7	-47.72	2.32	3.11	0.23	0.31	7.58	12.86	4.77	0.47	9.0-10.0ns	1	1
4FS4	-21.67	3	-38.48	1.43	2.54	0.1	0.18	9.26	16.81	1.6	0.11	0.0-10.0ns	5	1
4FS4	-35.87	2.61	-40.02	0.71	2.57	0.05	0.18	3.15	4.14	0.42	0.03	0.0-10.0ns	5	4
4FS4	-25.52	6.43	-38.13	1.5	2.62	0.15	0.26	7.39	12.62	5.87	0.58	5.0-10.0ns	5	1
4FS4	-33.41	3.55	-39.77	1.04	2.82	0.1	0.28	3.12	6.36	2.15	0.21	5.0-10.0ns	5	4
4FS4	-35.65	2.83	-39.18	1.26	2.41	0.12	0.24	2.91	3.53	1.48	0.15	9.0-10.0ns	1	4
4FS4	-22.46	4.67	-37.71	1.41	2.22	0.14	0.22	7.83	15.25	4.11	0.41	9.0-10.0ns	1	1
4I0D	-10.91	8.46	-30.13	2.13	4.08	0.15	0.29	10.98	19.22	7.41	0.52	0.0-10.0ns	5	1
4I0D	-32.62	4.24	-39.31	0.9	3.01	0.06	0.21	3.82	6.69	2.99	0.21	0.0-10.0ns	5	4
4I0D	-11.03	5.06	-30.92	4.97	3.12	0.49	0.31	11.36	19.88	3.98	0.4	5.0-10.0ns	5	1
4I0D	-34.01	2.94	-39.75	1.45	2.72	0.14	0.27	3.94	5.74	1.12	0.11	5.0-10.0ns	5	4
4I0D	-34.22	3.64	-38.18	1.27	2.69	0.13	0.27	3.19	3.96	2.45	0.24	9.0-10.0ns	1	4
4I0D	-18.61	9.07	-30.74	4.58	2.9	0.45	0.29	8.55	12.13	8.59	0.85	9.0-10.0ns	1	1
4I0F	-6.3	10.21	-37.01	3.07	4.96	0.22	0.35	13.26	30.71	8.92	0.63	0.0-10.0ns	5	1
4I0F	-39.67	3.53	-47.64	1.59	2.81	0.11	0.2	3.63	7.97	2.13	0.15	0.0-10.0ns	5	4
4I0F	-11.34	6.08	-36.2	3.08	4.16	0.31	0.41	10.34	24.86	4.43	0.44	5.0-10.0ns	5	1
4I0F	-42.29	3.41	-47.92	1.51	3.22	0.15	0.32	3.67	5.63	1.11	0.11	5.0-10.0ns	5	4
4I0F	-47.32	2.83	-50.02	1.48	2.59	0.15	0.26	2.84	2.7	1.13	0.11	9.0-10.0ns	1	4
4I0F	-24.81	5.31	-36.32	3.65	3.07	0.36	0.3	7.35	11.51	4.33	0.43	9.0-10.0ns	1	1
4I11	-4.59	10.59	-28.41	2.68	3.95	0.19	0.28	13.86	23.82	9.83	0.69	0.0-10.0ns	5	1
4I11	-32.25	4.14	-39.67	0.74	3.16	0.05	0.22	4.5	7.42	2.67	0.19	0.0-10.0ns	5	4
4I11	-6.81	9.19	-28.26	2.47	4.31	0.25	0.43	13.24	21.45	8.11	0.81	5.0-10.0ns	5	1
4I11	-32.7	4.9	-39.77	0.97	3.58	0.1	0.36	5.07	7.08	3.36	0.33	5.0-10.0ns	5	4
4I11	-34.65	4.51	-38.55	1.35	2.91	0.13	0.29	4.79	3.9	3.45	0.34	9.0-10.0ns	1	4
4I11	-11.45	12	-26.9	4.86	3.87	0.48	0.38	15.6	15.45	11.36	1.13	9.0-10.0ns	1	1
4IVT	-4.61	8.31	-44.93	0.97	4.2	0.07	0.3	12.1	40.32	7.17	0.51	0.0-10.0ns	5	1
4IVT	-33.48	4.56	-43.49	0.33	4.25	0.02	0.3	4.96	10.01	1.64	0.12	0.0-10.0ns	5	4
4IVT	-26.49	5.93	-45.28	0.78	4.04	0.08	0.4	8.28	18.79	4.34	0.43	5.0-10.0ns	5	1
4IVT	-37.63	4.78	-43.73	0.29	4.61	0.03	0.46	4.54	6.1	1.28	0.13	5.0-10.0ns	5	4
4IVT	-44.76	4.06	-47.28	0.79	4.02	0.08	0.4	3.91	2.52	0.54	0.05	9.0-10.0ns	1	4
4IVT	-38.98	4.92	-48.11	2.24	4.48	0.22	0.44	8.22	9.13	2.03	0.2	9.0-10.0ns	1	1
4J0P	-20.82	4.92	-44.9	2.07	3.86	0.15	0.27	9.97	24.09	3.04	0.21	0.0-10.0ns	5	1
4J0P	-37.17	3.48	-45.87	0.9	3.1	0.06	0.22	3.65	8.69	1.59	0.11	0.0-10.0ns	5	4
4J0P	-29	6.64	-45.7	1.87	3.32	0.19	0.33	9.37	16.7	5.75	0.57	5.0-10.0ns	5	1
4J0P	-39.94	3.32	-46.3	0.79	2.72	0.08	0.27	3.49	6.36	1.91	0.19	5.0-10.0ns	5	4
4J0P	-42.03	2.82	-46.19	0.39	2.61	0.04	0.26	3.43	4.16	1.07	0.11	9.0-10.0ns	1	4
4J0P	-36.52	4.04	-46.76	1.57	3.52	0.15	0.35	9.37	10.24	1.98	0.2	9.0-10.0ns	1	1
4J0V	-3.08	15.2	-36.85	2.38	5.59	0.17	0.39	19.66	33.77	14.13	1	0.0-10.0ns	5	1
4J0V	-35.87	5.05	-45.25	1.51	3.42	0.11	0.24	6.13	9.38	3.72	0.26	0.0-10.0ns	5	4
4J0V	-14.1	6.19	-33.57	3.7	5.03	0.37	0.5	13.94	19.46	3.61	0.36	5.0-10.0ns	5	1
4J0V	-35.87	3.74	-43.39	1.73	3.25	0.17	0.32	4.58	7.52	1.84	0.18	5.0-10.0ns	5	4
4J0V	-37.57	3.39	-42.54	0.88	3.14	0.09	0.31	3.35	4.97	1.28	0.13	9.0-10.0ns	1	4
4J0V	-23.28	4.2	-34.99	2.72	2.84	0.27	0.28	7.79	11.71	3.1	0.31	9.0-10.0ns	1	1
4J0Y	-13.42	5.56	-41.2	1.83	3.51	0.13	0.25	11.31	27.78	4.32	0.3	0.0-10.0ns	5	1
4J0Y	-36.36	3.09	-43.68	1.73	2.97	0.12	0.21	3.86	7.33	0.85	0.06	0.0-10.0ns	5	4
4J0Y	-26.13	9.06	-40.59	1.86	3.18	0.18	0.32	10.11	14.46	8.48	0.84	5.0-10.0ns	5	1
4J0Y	-38.05	4.13	-42.86	1.38	2.95	0.14	0.29	3.73	4.81	2.89	0.29	5.0-10.0ns	5	4
4J0Y	-35.99	4.06	-42.54	1.65	2.68	0.16	0.27	2.91	6.54	3.05	0.3	9.0-10.0ns	1	4
4J0Y	-28.12	6.85	-40.5	2.89	2.89	0.29	0.29	7.56	12.37	6.21	0.61	9.0-10.0ns	1	1
4J0Z	-10.14	6.36	-43.51	1.85	3.9	0.13	0.27	12.61	33.38	5.02	0.35	0.0-10.0ns	5	1
4J0Z	-35.73	3.24	-45.18	1.1	2.85	0.08	0.2	4.26	9.44	1.54	0.11	0.0-10.0ns	5	4
4J0Z	-22.59	8.24	-42.88	2.7	3.77	0.27	0.38	10.59	20.29	7.33	0.73	5.0-10.0ns	5	1
4J0Z	-38.72	4.41	-45.05	1.04	2.93	0.1	0.29	3.88	6.33	3.3	0.33	5.0-10.0ns	5	4
4J0Z	-36.39	4.97	-45.09	0.97	3.08	0.1	0.31	3.82	8.7	3.9	0.39	9.0-10.0ns	1	4
4J0Z	-24.2	6.59	-43.3	3.59	3.81	0.36	0.38	9.31	19.1	5.38	0.53	9.0-10.0ns	1	1
4J17	-14.46	5.73	-44.97	1.72	3.84	0.12	0.27	11.69	30.51	4.26	0.3	0.0-10.0ns	5	1
4J17	-40.22	3.71	-47.67	1.09	3.57	0.08	0.25	4.34	7.44	1.03	0.07	0.0-10.0ns	5	4
4J17	-31.95	7.54	-46.48	1.36	4.32	0.14	0.43	9.92	14.53	6.17	0.61	5.0-10.0ns	5	1
4J17	-44.47	4.95	-49.82	0.97	3.42	0.1	0.34	3.95	5.35	3.58	0.36	5.0-10.0ns	5	4
4J17	-45.57	3.52	-49.61	1.05	2.43	0.1	0.24	3.38	4.04	2.55	0.25	9.0-10.0ns	1	4
4J17	-28.79	7.49	-45.64	2.37	3.05	0.23	0.3	10.61	16.85	6.84	0.68	9.0-10.0ns	1	1
4J1C	-11.48	8.76	-29.66	3.09	4.82	0.22	0.34	9.67	18.17	7.31	0.52	0.0-10.0ns	5	1
4J1C	-37.42	4.43	-44.33	1.15	3.34	0.08	0.24	3.63	6.9	2.91	0.21	0.0-10.0ns	5	4
4J1C	-14.78	4.06	-26.33	2.37	3.36	0.24	0.33	5.67	11.55	2.28	0.23	5.0-10.0ns	5	1
4J1C	-42.15	3.43	-43.94	1.4	3.4	0.14	0.34	3.32	1.8	0.41	0.04	5.0-10.0ns	5	4
4J1C	-41.81	3.35	-45.48	1.39	3.06	0.14	0.3	3.17	3.66	1.37	0.14	9.0-10.0ns	1	4
4J1C	-18.8	4.83	-26.66	2.09	3.64	0.21	0.36	5.61	7.85	3.18	0.31	9.0-10.0ns	1	1
4J1E	-18.34	5.15	-42.05	1.48	3.51	0.1	0.25	9.46	23.71	3.76	0.27	0.0-10.0ns	5	1
4J1E	-38.5	3.33	-44.93	0.83	3.24	0.06	0.23	3.7	6.43	0.76	0.05	0.0-10.0ns	5	4
4J1E	-25.89	4.11	-40.85	2.74	2.83	0.27	0.28	9.34	14.96	2.98	0.3	5.0-10.0ns	5	1
4J1E	-40.04	3	-44.12	0.95	2.88	0.09	0.29	3.44	4.08	0.86	0.09	5.0-10.0ns	5	4
4J1E	-38.41	4.3	-44.27	0.88	3.43	0.09	0.34	3.67	5.86	2.59	0.26	9.0-10.0ns	1	4
4J1E	-25.06	7.02	-41.54	3.12	3.13	0.31	0.31	8.73	16.48	6.29	0.62	9.0-10.0ns	1	1
4J1H	-28.87	3.95	-44.45	2.66	3.61	0.19	0.25	8.87	15.59	1.58	0.11	0.0-10.0ns	5	1
4J1H	-43.86	2.76	-49.09	1.14	2.69	0.08	0.19	3.31	5.23	0.62	0.04	0.0-10.0ns	5	4
4J1H	-31.49	4.72	-43.75	3.23	3.26	0.32	0.32	7.55	12.26	3.42	0.34	5.0-10.0ns	5	1
4J1H	-45.58	2.67	-48.76	0.97	2.62	0.1	0.26	2.84	3.19	0.5	0.05	5.0-10.0ns	5	4
4J1H	-45.78	3.08	-48.84	0.79	2.81	0.08	0.28	3.04	3.07	1.25	0.12	9.0-10.0ns	1	4
4J1H	-32.03	4.08	-44.11	2.74	3.55	0.27	0.35	6.81	12.08	2	0.2	9.0-10.0ns	1	1
4J1I	-15.13	5.59	-42.92	2.95	3.4	0.21	0.24	12.04	27.79	4.44	0.31	0.0-10.0ns	5	1
4J1I	-38.8	3.23	-47.4	1.42	2.98	0.1	0.21	4.15	8.6	1.23	0.09	0.0-10.0ns	5	4
4J1I	-23.64	5.79	-42.77	1.58	3.36	0.16	0.33	10.42	19.13	4.71	0.47	5.0-10.0ns	5	1
4J1I	-42.27	3.16	-47.72	0.94	2.8	0.09	0.28	3.81	5.45	1.46	0.15	5.0-10.0ns	5	4
4J1I	-38.48	5.36	-47.06	1.43	2.54	0.14	0.25	3.43	8.58	4.72	0.47	9.0-10.0ns	1	4
4J1I	-19.1	10	-42.25	2.36	3.22	0.23	0.32	10.63	23.15	9.47	0.94	9.0-10.0ns	1	1
4J1K	-10.87	6.25	-38.52	1.53	4.16	0.11	0.29	11.38	27.65	4.66	0.33	0.0-10.0ns	5	1
4J1K	-36.85	3.27	-43.35	1.49	3.11	0.1	0.22	4.05	6.5	1.02	0.07	0.0-10.0ns	5	4
4J1K	-24	5.46	-38.21	1.91	3.77	0.19	0.38	9.87	14.21	3.95	0.39	5.0-10.0ns	5	1
4J1K	-40.52	3.08	-44.42	1.25	2.71	0.12	0.27	3.46	3.89	1.45	0.14	5.0-10.0ns	5	4
4J1K	-40.16	3.96	-45.39	1.35	2.83	0.13	0.28	3.6	5.23	2.77	0.27	9.0-10.0ns	1	4
4J1K	-26.43	7.13	-41.8	2.85	4.05	0.28	0.4	8.44	15.38	5.86	0.58	9.0-10.0ns	1	1
4JOO	-15.23	3.5	-26.14	1.14	2.86	0.08	0.2	4.6	10.91	2.02	0.14	0.0-10.0ns	5	1
4JOO	-27.77	2.64	-32.32	0.66	2.44	0.05	0.17	2.49	4.55	0.99	0.07	0.0-10.0ns	5	4
4JOO	-17.83	2.64	-24.66	1.49	2.2	0.15	0.22	3.84	6.83	1.47	0.15	5.0-10.0ns	5	1
4JOO	-28.93	2.16	-31.69	0.76	2.06	0.08	0.2	2.05	2.76	0.66	0.07	5.0-10.0ns	5	4
4JOO	-29.08	2.19	-31.95	0.65	2.1	0.06	0.21	2.08	2.87	0.63	0.06	9.0-10.0ns	1	4
4JOO	-19.02	2.95	-24.91	1.59	2.38	0.16	0.24	3.73	5.89	1.74	0.17	9.0-10.0ns	1	1
4JP9	-32.04	4.58	-39.22	1.48	3.71	0.1	0.26	5.49	7.18	2.69	0.19	0.0-10.0ns	5	1
4JP9	-39.45	2.84	-42.3	0.99	2.72	0.07	0.19	2.81	2.85	0.81	0.06	0.0-10.0ns	5	4
4JP9	-34.36	4.06	-39.22	1.55	3.95	0.15	0.39	4.94	4.86	0.93	0.09	5.0-10.0ns	5	1
4JP9	-38.66	2.97	-42.07	0.75	2.92	0.07	0.29	2.83	3.41	0.54	0.05	5.0-10.0ns	5	4
4JP9	-39.47	2.63	-42.83	0.99	2.6	0.1	0.26	2.79	3.37	0.45	0.04	9.0-10.0ns	1	4
4JP9	-31.35	3.71	-40.08	1.47	3.19	0.15	0.32	5.42	8.73	1.88	0.19	9.0-10.0ns	1	1
4JPC	-22.27	5.02	-33.5	0.82	4.9	0.06	0.35	8.5	11.23	1.1	0.08	0.0-10.0ns	5	1
4JPC	-39.55	3.96	-43.78	0.43	3.92	0.03	0.28	4.25	4.23	0.57	0.04	0.0-10.0ns	5	4
4JPC	-32.6	3.56	-35.86	0.9	3.42	0.09	0.34	5.4	3.26	0.98	0.1	5.0-10.0ns	5	1
4JPC	-43.18	2.64	-45.91	0.4	2.58	0.04	0.26	2.57	2.73	0.56	0.06	5.0-10.0ns	5	4
4JPC	-38.8	4.52	-45.06	0.36	3.2	0.04	0.32	3.22	6.26	3.2	0.32	9.0-10.0ns	1	4
4JPC	-24.7	5.11	-35.05	0.95	3.83	0.09	0.38	5.76	10.35	3.38	0.33	9.0-10.0ns	1	1
4JPE	-3.72	4.4	-21.61	1.55	3.39	0.11	0.24	7.46	17.89	2.81	0.2	0.0-10.0ns	5	1
4JPE	-26.07	3.46	-35.34	0.91	2.88	0.06	0.2	3.39	9.27	1.91	0.13	0.0-10.0ns	5	4
4JPE	-13.15	3.43	-22.18	0.92	2.95	0.09	0.29	6.3	9.03	1.76	0.17	5.0-10.0ns	5	1
4JPE	-31.4	2.74	-36.13	0.33	2.43	0.03	0.24	2.81	4.73	1.28	0.13	5.0-10.0ns	5	4
4JPE	-32.57	2.99	-36.43	0.7	2.3	0.07	0.23	2.93	3.86	1.9	0.19	9.0-10.0ns	1	4
4JPE	-9.96	5.64	-21.74	0.76	3.1	0.08	0.31	7.51	11.78	4.71	0.47	9.0-10.0ns	1	1
4K8S	-14.28	5.66	-45.51	4.85	3.58	0.34	0.25	9.05	31.23	4.39	0.31	0.0-10.0ns	5	1
4K8S	-40.95	3.85	-51.45	1.52	3.66	0.11	0.26	3.96	10.5	1.18	0.08	0.0-10.0ns	5	4
4K8S	-29.4	5.72	-45.48	3.67	3.31	0.36	0.33	7.61	16.08	4.66	0.46	5.0-10.0ns	5	1
4K8S	-47.31	3.91	-52.66	1.22	3.44	0.12	0.34	3.58	5.35	1.86	0.18	5.0-10.0ns	5	4
4K8S	-48.09	3.96	-52.32	1.36	3.42	0.13	0.34	3.66	4.24	1.98	0.2	9.0-10.0ns	1	4
4K8S	-31.48	4.85	-44.74	3.87	3.21	0.38	0.32	8.26	13.26	3.63	0.36	9.0-10.0ns	1	1
4K9H	-26.53	13.95	-55.54	7.76	5.01	0.55	0.35	16.34	29	13.02	0.92	0.0-10.0ns	5	1
4K9H	-46.9	5.08	-56.46	2.66	4.05	0.19	0.29	4.9	9.56	3.07	0.22	0.0-10.0ns	5	4
4K9H	-31.02	7.29	-53.65	3.11	4.29	0.31	0.43	12.49	22.64	5.89	0.59	5.0-10.0ns	5	1
4K9H	-48.79	4.25	-56.63	2.21	3.82	0.22	0.38	4.06	7.84	1.87	0.19	5.0-10.0ns	5	4
4K9H	-52.16	5.49	-58.9	1.95	3.92	0.19	0.39	4.03	6.74	3.85	0.38	9.0-10.0ns	1	4
4K9H	-48.47	5.06	-56.92	3.05	4.1	0.3	0.41	9.37	8.45	2.97	0.29	9.0-10.0ns	1	1
4KE0	-8.08	12.12	-47.54	1.59	7.58	0.11	0.53	20.83	39.46	9.45	0.67	0.0-10.0ns	5	1
4KE0	-39.12	5.99	-51.39	0.67	5.63	0.05	0.4	7.94	12.27	2.05	0.14	0.0-10.0ns	5	4
4KE0	-37.15	6.06	-52.61	3.5	4.07	0.35	0.4	10.11	15.46	4.49	0.45	5.0-10.0ns	5	1
4KE0	-47.5	4.98	-54.9	0.87	3.63	0.09	0.36	4.15	7.41	3.4	0.34	5.0-10.0ns	5	4
4KE0	-49.8	3.83	-55.07	1.02	3.15	0.1	0.31	3.88	5.28	2.17	0.21	9.0-10.0ns	1	4
4KE0	-36.91	5.48	-52.73	1.92	3.98	0.19	0.39	10.03	15.82	3.77	0.37	9.0-10.0ns	1	1
4KE1	-36.39	11.85	-67.23	1.85	5.86	0.13	0.41	15.87	30.84	10.3	0.73	0.0-10.0ns	5	1
4KE1	-59.61	6.07	-67.77	1.57	4.99	0.11	0.35	5.72	8.16	3.45	0.24	0.0-10.0ns	5	4
4KE1	-55.88	6.99	-69	3.2	5.13	0.32	0.51	10.82	13.13	4.75	0.47	5.0-10.0ns	5	1
4KE1	-65.05	3.97	-68.76	1.66	3.45	0.16	0.34	4.27	3.71	1.97	0.2	5.0-10.0ns	5	4
4KE1	-61.18	4.74	-67.08	1.83	4.04	0.18	0.4	3.9	5.9	2.48	0.25	9.0-10.0ns	1	4
4KE1	-55.22	6.08	-65.77	3.33	5.03	0.33	0.5	7.91	10.55	3.42	0.34	9.0-10.0ns	1	1
4L7G	-12.68	6.04	-34.07	1.4	4.32	0.1	0.3	13.24	21.39	4.22	0.3	0.0-10.0ns	5	1
4L7G	-31.12	3.53	-37.19	0.35	3.46	0.02	0.24	4.4	6.07	0.67	0.05	0.0-10.0ns	5	4
4L7G	-18.27	4.53	-34.92	1.96	3.38	0.2	0.34	11.13	16.65	3.01	0.3	5.0-10.0ns	5	1
4L7G	-34.28	2.6	-37.45	0.64	2.52	0.06	0.25	3.43	3.17	0.6	0.06	5.0-10.0ns	5	4
4L7G	-35.14	2.69	-37.98	0.43	2.52	0.04	0.25	3.42	2.84	0.96	0.09	9.0-10.0ns	1	4
4L7G	-25.98	4.37	-36.97	1.68	3.17	0.17	0.31	9.58	10.99	3.01	0.3	9.0-10.0ns	1	1
4L7H	-22.5	4.74	-44.18	2.6	3.38	0.18	0.24	9.78	21.67	3.32	0.23	0.0-10.0ns	5	1
4L7H	-35.65	3.2	-40.56	0.93	3.04	0.07	0.21	3.21	4.91	1.03	0.07	0.0-10.0ns	5	4
4L7H	-33.13	6.19	-44.67	2.22	3.15	0.22	0.31	8.01	11.53	5.34	0.53	5.0-10.0ns	5	1
4L7H	-36.9	3.33	-41.48	1.14	2.75	0.11	0.27	3.11	4.57	1.87	0.19	5.0-10.0ns	5	4
4L7H	-35.84	3.53	-41.37	1.23	2.82	0.12	0.28	3.45	5.53	2.13	0.21	9.0-10.0ns	1	4
4L7H	-35.62	5.58	-44.85	3.1	2.98	0.31	0.3	7.08	9.23	4.72	0.47	9.0-10.0ns	1	1
4LC7	-17.96	5.28	-43.31	3.52	3.89	0.25	0.27	11.41	25.35	3.56	0.25	0.0-10.0ns	5	1
4LC7	-33.77	3.52	-40.41	1.15	3.42	0.08	0.24	3.47	6.64	0.84	0.06	0.0-10.0ns	5	4
4LC7	-26.71	6.99	-42.43	2.64	3.1	0.26	0.31	10.15	15.72	6.26	0.62	5.0-10.0ns	5	1
4LC7	-35.36	3.26	-40.02	1.18	2.9	0.12	0.29	3.41	4.66	1.49	0.15	5.0-10.0ns	5	4
4LC7	-35.11	3.06	-40.41	0.68	2.75	0.07	0.27	3.32	5.3	1.34	0.13	9.0-10.0ns	1	4
4LC7	-24.69	5.29	-42.24	1.49	2.91	0.15	0.29	9.24	17.55	4.42	0.44	9.0-10.0ns	1	1
4LXA	-22.76	5.74	-43.84	4.71	4.18	0.33	0.29	11.51	21.08	3.93	0.28	0.0-10.0ns	5	1
4LXA	-42.02	5.21	-51.19	1.24	4.12	0.09	0.29	4.76	9.18	3.18	0.22	0.0-10.0ns	5	4
4LXA	-27.91	6.34	-42.86	4.13	3.88	0.41	0.39	8.9	14.95	5.01	0.5	5.0-10.0ns	5	1
4LXA	-44.68	4.14	-50.58	1.21	3.91	0.12	0.39	4.02	5.9	1.34	0.13	5.0-10.0ns	5	4
4LXA	-44.89	3.53	-50.12	1.61	3.33	0.16	0.33	3.4	5.23	1.19	0.12	9.0-10.0ns	1	4
4LXA	-34.85	3.18	-42.36	3.15	2.97	0.31	0.29	7.43	7.51	1.14	0.11	9.0-10.0ns	1	1
4LXK	-34.45	5.01	-50.17	5.04	4.04	0.36	0.28	9.19	15.72	2.97	0.21	0.0-10.0ns	5	1
4LXK	-44.86	4	-52.29	1.62	3.63	0.11	0.26	3.91	7.43	1.68	0.12	0.0-10.0ns	5	4
4LXK	-36.74	3.66	-49.19	5.83	2.77	0.58	0.28	8.02	12.45	2.39	0.24	5.0-10.0ns	5	1
4LXK	-46.83	3.09	-51.35	1.87	2.94	0.19	0.29	3.02	4.53	0.94	0.09	5.0-10.0ns	5	4
4LXK	-42.03	4.67	-50.94	1.65	3.43	0.16	0.34	3.37	8.9	3.16	0.31	9.0-10.0ns	1	4
4LXK	-37.21	5.34	-48.73	4.89	3.58	0.48	0.35	8.79	11.52	3.96	0.39	9.0-10.0ns	1	1
4LXM	-22.4	10.41	-54.34	2.52	5.19	0.18	0.37	12.02	31.94	9.03	0.64	0.0-10.0ns	5	1
4LXM	-53.51	4.33	-62.8	1.52	3.73	0.11	0.26	4.12	9.29	2.2	0.16	0.0-10.0ns	5	4
4LXM	-38.39	7.5	-56.12	3.43	5.76	0.34	0.57	11.25	17.73	4.79	0.48	5.0-10.0ns	5	1
4LXM	-59	4.54	-64.73	1.51	4.23	0.15	0.42	4.78	5.74	1.64	0.16	5.0-10.0ns	5	4
4LXM	-57.1	3.83	-64.3	1.02	3.57	0.1	0.35	3.43	7.2	1.39	0.14	9.0-10.0ns	1	4
4LXM	-40.65	5.39	-57.32	3.25	3.88	0.32	0.38	7.84	16.67	3.73	0.37	9.0-10.0ns	1	1
4PZW	-10.81	11.66	-41.54	0.96	3.93	0.07	0.28	13.88	30.72	10.98	0.77	0.0-10.0ns	5	1
4PZW	-31.96	4.02	-40.04	0.52	3.12	0.04	0.22	4.52	8.07	2.54	0.18	0.0-10.0ns	5	4
4PZW	-16.51	8.36	-39.41	1.45	3.77	0.14	0.37	12.85	22.9	7.47	0.74	5.0-10.0ns	5	1
4PZW	-32.72	3.37	-38.46	0.89	2.87	0.09	0.29	3.97	5.74	1.77	0.18	5.0-10.0ns	5	4
4PZW	-31.04	4.08	-39.08	0.95	2.65	0.09	0.26	3.73	8.04	3.1	0.31	9.0-10.0ns	1	4
4PZW	-22.02	7.87	-41.47	2.39	2.84	0.24	0.28	10.19	19.45	7.34	0.73	9.0-10.0ns	1	1
4PZX	-24.55	5.76	-46.56	1.05	3.52	0.07	0.25	10.21	22.01	4.57	0.32	0.0-10.0ns	5	1
4PZX	-40.96	2.95	-45.93	0.9	2.73	0.06	0.19	3.39	4.97	1.12	0.08	0.0-10.0ns	5	4
4PZX	-34.72	4.51	-47.54	1.14	2.91	0.11	0.29	9.68	12.81	3.45	0.34	5.0-10.0ns	5	1
4PZX	-43.24	2.17	-46.38	0.72	2.14	0.07	0.21	3.05	3.14	0.38	0.04	5.0-10.0ns	5	4
4PZX	-39.81	3.09	-46.77	0.68	2.59	0.07	0.26	3.07	6.97	1.68	0.17	9.0-10.0ns	1	4
4PZX	-31.79	7.74	-48.06	1.81	2.74	0.18	0.27	8.59	16.27	7.24	0.72	9.0-10.0ns	1	1
4R5N	-1.63	13.04	-38.66	1.99	7.09	0.14	0.5	14.05	37.03	10.95	0.77	0.0-10.0ns	5	1
4R5N	-34.95	4.99	-42.96	1.31	4	0.09	0.28	4.75	8.01	2.98	0.21	0.0-10.0ns	5	4
4R5N	-19.87	6.27	-33.69	1.08	4.47	0.11	0.44	10.5	13.82	4.4	0.44	5.0-10.0ns	5	1
4R5N	-36.65	4.54	-41.51	0.87	4.07	0.09	0.4	4.52	4.85	2.02	0.2	5.0-10.0ns	5	4
4R5N	-31.2	4.99	-39.04	0.54	3.9	0.05	0.39	5.15	7.84	3.11	0.31	9.0-10.0ns	1	4
4R5N	-6.02	11.38	-30.52	1.16	4.74	0.11	0.47	12.22	24.5	10.35	1.02	9.0-10.0ns	1	1
4X2L	-9.31	4.02	-29.61	1.25	3.38	0.09	0.24	9.73	20.29	2.19	0.15	0.0-10.0ns	5	1
4X2L	-20.03	2.35	-25.82	1.18	2.22	0.08	0.16	3.06	5.79	0.78	0.06	0.0-10.0ns	5	4
4X2L	-12.91	6.4	-28.64	1.4	3.34	0.14	0.33	7.48	15.73	5.46	0.54	5.0-10.0ns	5	1
4X2L	-21.69	2.57	-26.11	1.08	2.48	0.11	0.25	2.85	4.42	0.7	0.07	5.0-10.0ns	5	4
4X2L	-22.55	2.2	-25.73	0.96	2.09	0.1	0.21	2.43	3.17	0.68	0.07	9.0-10.0ns	1	4
4X2L	-16.05	4.03	-27.6	1.19	2.61	0.12	0.26	6.53	11.55	3.07	0.3	9.0-10.0ns	1	1
4X7I	-21.85	10.05	-47.13	2.37	3.97	0.17	0.28	14.56	25.28	9.23	0.65	0.0-10.0ns	5	1
4X7I	-37.58	5.33	-47.7	0.77	3.67	0.05	0.26	4.71	10.12	3.87	0.27	0.0-10.0ns	5	4
4X7I	-30.81	6.3	-47.59	2.5	4.17	0.25	0.42	10.51	16.78	4.73	0.47	5.0-10.0ns	5	1
4X7I	-43.77	3.72	-47.9	0.88	3.62	0.09	0.36	3.66	4.13	0.88	0.09	5.0-10.0ns	5	4
4X7I	-44.54	3.3	-50.19	1.27	2.74	0.13	0.27	3.18	5.65	1.85	0.18	9.0-10.0ns	1	4
4X7I	-31.75	5.92	-49.63	1.95	3.34	0.19	0.33	9.08	17.88	4.89	0.48	9.0-10.0ns	1	1
4XKX	-25.37	4.41	-44.4	1.69	3.74	0.12	0.26	9.85	19.03	2.34	0.16	0.0-10.0ns	5	1
4XKX	-41.13	3.34	-47.32	1.04	3	0.07	0.21	3.62	6.19	1.46	0.1	0.0-10.0ns	5	4
4XKX	-29.51	5.69	-42.54	1.07	3.41	0.11	0.34	8.46	13.03	4.56	0.45	5.0-10.0ns	5	1
4XKX	-41.16	2.85	-46.37	0.58	2.59	0.06	0.26	3.35	5.21	1.19	0.12	5.0-10.0ns	5	4
4XKX	-41.01	2.91	-46.4	1.25	2.46	0.12	0.24	2.93	5.39	1.55	0.15	9.0-10.0ns	1	4
4XKX	-27.36	5.66	-41.64	2.64	2.88	0.26	0.29	8.29	14.28	4.87	0.48	9.0-10.0ns	1	1
4XXS	-16.86	4.82	-42.02	1.88	3.4	0.13	0.24	10.58	25.16	3.41	0.24	0.0-10.0ns	5	1
4XXS	-32.23	3.23	-38.86	1.31	3.07	0.09	0.22	3.84	6.63	0.99	0.07	0.0-10.0ns	5	4
4XXS	-20.27	6.26	-40.4	1.89	2.94	0.19	0.29	9.05	20.13	5.52	0.55	5.0-10.0ns	5	1
4XXS	-31.31	3.26	-37.49	1.06	2.57	0.11	0.26	3.57	6.18	2.02	0.2	5.0-10.0ns	5	4
4XXS	-34.13	3.18	-38.4	1.08	2.99	0.11	0.3	3.38	4.27	1.11	0.11	9.0-10.0ns	1	4
4XXS	-29.7	4.39	-40.51	1.54	2.83	0.15	0.28	7.1	10.81	3.36	0.33	9.0-10.0ns	1	1
4YBI	-11.72	5.03	-37.34	2.37	2.63	0.17	0.19	11.68	25.62	4.29	0.3	0.0-10.0ns	5	1
4YBI	-29.22	3.2	-36.13	1.42	2.8	0.1	0.2	3.46	6.91	1.55	0.11	0.0-10.0ns	5	4
4YBI	-21.32	8.15	-37.22	1.9	2.8	0.19	0.28	12.27	15.9	7.65	0.76	5.0-10.0ns	5	1
4YBI	-32.01	3.07	-35.89	1.09	2.43	0.11	0.24	3.8	3.88	1.88	0.19	5.0-10.0ns	5	4
4YBI	-33.12	2.88	-36.51	0.71	2.66	0.07	0.26	3.41	3.39	1.1	0.11	9.0-10.0ns	1	4
4YBI	-24.08	4.42	-36.56	1.82	2.72	0.18	0.27	8.23	12.48	3.49	0.35	9.0-10.0ns	1	1
5T1W	-1.44	15.34	-40.14	4.81	3.57	0.34	0.25	25.72	38.7	14.92	1.05	0.0-10.0ns	5	1
5T1W	-31.12	5.16	-41.56	1.75	3.14	0.12	0.22	7.15	10.44	4.09	0.29	0.0-10.0ns	5	4
5T1W	4	22.18	-39.52	4.12	3.87	0.41	0.39	26.43	43.53	21.84	2.17	5.0-10.0ns	5	1
5T1W	-29.9	6.75	-41.41	1.4	2.86	0.14	0.29	7.69	11.51	6.11	0.61	5.0-10.0ns	5	4
5T1W	-31.87	4.4	-41.73	1.42	2.75	0.14	0.27	5.35	9.86	3.44	0.34	9.0-10.0ns	1	4
5T1W	-9.84	10.81	-40.59	3.2	3.22	0.32	0.32	17.38	30.75	10.32	1.02	9.0-10.0ns	1	1

## Sheet: Thrombin GBSA
system	ΔGbinding	ΔGbinding+/-	ΔTOTAL_Average	ΔTOTAL_SD(Prop.)	ΔTOTAL_SD	ΔTOTAL_SEM(Prop.)	ΔTOTAL_SEM	IE_σ(Int. Energy)	IE_Average	IE_SD	IE_SEM	time_range	step	intdiel
1A4W	-14.62	10.74	-46.38	4.12	5.04	0.29	0.36	17.87	31.76	9.49	0.67	0.0-10.0ns	5	1
1A4W	-56.85	4.26	-65.72	2.2	3.76	0.16	0.27	5.09	8.87	2.01	0.14	0.0-10.0ns	5	4
1A4W	-60.22	4.17	-66.94	2.49	3.8	0.25	0.38	4.89	6.72	1.72	0.17	5.0-10.0ns	5	4
1A4W	-24.68	6.65	-46.62	6.17	4.85	0.61	0.48	13.13	21.93	4.55	0.45	5.0-10.0ns	5	1
1A4W	-15.8	15.71	-46.26	3.15	6.32	0.31	0.63	18.77	30.46	14.39	1.42	9.0-10.0ns	1	1
1A4W	-59.37	5.55	-67.42	2.39	3.36	0.24	0.33	5.75	8.05	4.41	0.44	9.0-10.0ns	1	4
1BHX	-17.71	8.24	-42.67	2.7	3.83	0.19	0.27	12.11	24.96	7.29	0.51	0.0-10.0ns	5	1
1BHX	-47.93	4.13	-55.03	0.71	3.22	0.05	0.23	4.39	7.1	2.6	0.18	0.0-10.0ns	5	4
1BHX	-47.4	3.92	-55.14	1.05	3.35	0.1	0.33	4.09	7.74	2.04	0.2	5.0-10.0ns	5	4
1BHX	-23.45	6.13	-42.91	3.79	3.44	0.38	0.34	10.74	19.46	5.08	0.51	5.0-10.0ns	5	1
1BHX	-27.59	6	-44.25	4.6	3.72	0.46	0.37	10.66	16.66	4.71	0.47	9.0-10.0ns	1	1
1BHX	-51.44	4.12	-56.79	1.15	3.74	0.11	0.37	4.4	5.35	1.71	0.17	9.0-10.0ns	1	4
1C5N	-17.93	5.73	-34.13	0.77	2.76	0.05	0.19	7.62	16.21	5.02	0.35	0.0-10.0ns	5	1
1C5N	-30.6	3.1	-34.66	0.18	2.34	0.01	0.16	2.92	4.06	2.03	0.14	0.0-10.0ns	5	4
1C5N	-30.82	2.28	-34.82	0.45	2.06	0.04	0.2	2.9	4.01	0.98	0.1	5.0-10.0ns	5	4
1C5N	-18.34	4.84	-33.36	1.73	3.13	0.17	0.31	8.46	15.03	3.69	0.37	5.0-10.0ns	5	1
1C5N	-24.6	3.56	-34.61	0.18	2.66	0.02	0.26	6.42	10.01	2.36	0.23	9.0-10.0ns	1	1
1C5N	-32.83	2.16	-35.48	0.05	2.06	0	0.2	2.11	2.66	0.66	0.06	9.0-10.0ns	1	4
1C5O	-6.99	4.92	-24.66	1.02	2.82	0.07	0.2	9.53	17.67	4.02	0.28	0.0-10.0ns	5	1
1C5O	-19.46	2.95	-24.31	0.34	2.23	0.02	0.16	3.07	4.85	1.94	0.14	0.0-10.0ns	5	4
1C5O	-19.16	3.25	-24.03	0.31	2.23	0.03	0.22	3.23	4.87	2.36	0.24	5.0-10.0ns	5	4
1C5O	-9.64	6.48	-24.93	1.15	2.88	0.11	0.29	9.54	15.29	5.81	0.58	5.0-10.0ns	5	1
1C5O	-10.73	4.7	-25.01	1.36	2.44	0.13	0.24	6.79	14.28	4.02	0.4	9.0-10.0ns	1	1
1C5O	-21.39	2.05	-24.16	0.36	1.98	0.04	0.2	2.29	2.76	0.53	0.05	9.0-10.0ns	1	4
1G30	-29.48	6.03	-45.97	1.95	3.63	0.14	0.26	11.72	16.48	4.82	0.34	0.0-10.0ns	5	1
1G30	-51.04	4.31	-57.13	0.55	3.7	0.04	0.26	4.73	6.09	2.2	0.16	0.0-10.0ns	5	4
1G30	-52.72	5.1	-59.17	0.73	3.38	0.07	0.34	4.25	6.45	3.82	0.38	5.0-10.0ns	5	4
1G30	-25.56	13.21	-47.4	1.62	3.82	0.16	0.38	11.42	21.84	12.64	1.26	5.0-10.0ns	5	1
1G30	-33.4	4.2	-47.74	1.53	3.65	0.15	0.36	9.23	14.34	2.07	0.21	9.0-10.0ns	1	1
1G30	-53.68	3.91	-60.26	0.93	3.6	0.09	0.36	4.01	6.57	1.52	0.15	9.0-10.0ns	1	4
1G32	-26.06	8	-42.28	2.84	3.71	0.2	0.26	10.21	16.22	7.08	0.5	0.0-10.0ns	5	1
1G32	-46.37	4.16	-51.68	1.01	3.86	0.07	0.27	4.32	5.31	1.57	0.11	0.0-10.0ns	5	4
1G32	-49.88	3.42	-53.71	0.34	3.22	0.03	0.32	3.33	3.84	1.15	0.11	5.0-10.0ns	5	4
1G32	-31.17	4.83	-43.95	0.89	4	0.09	0.4	9.84	12.78	2.71	0.27	5.0-10.0ns	5	1
1G32	-25.39	6.98	-42.85	2.19	3.59	0.22	0.36	9.2	17.46	5.98	0.59	9.0-10.0ns	1	1
1G32	-45.83	3.29	-51.55	0.6	2.91	0.06	0.29	3.5	5.72	1.54	0.15	9.0-10.0ns	1	4
1GHV	-14.04	5.37	-33.03	0.7	3.58	0.05	0.25	8.96	18.99	4	0.28	0.0-10.0ns	5	1
1GHV	-31.84	2.98	-37.63	0.47	2.78	0.03	0.2	3.38	5.79	1.07	0.08	0.0-10.0ns	5	4
1GHV	-31.85	4.49	-37.73	0.72	3	0.07	0.3	3.49	5.88	3.34	0.33	5.0-10.0ns	5	4
1GHV	-20.21	5.74	-32.88	2.05	3.54	0.2	0.35	8.3	12.67	4.52	0.45	5.0-10.0ns	5	1
1GHV	-17.39	5.49	-34.54	1.28	2.73	0.13	0.27	8.31	17.15	4.76	0.47	9.0-10.0ns	1	1
1GHV	-35.14	2.64	-38.82	0.59	2.48	0.06	0.25	3.27	3.68	0.9	0.09	9.0-10.0ns	1	4
1GHW	-9.23	8.1	-30.56	1.01	3.63	0.07	0.26	11.86	21.32	7.24	0.51	0.0-10.0ns	5	1
1GHW	-29.3	3.83	-35.06	0.71	3.16	0.05	0.22	3.56	5.76	2.17	0.15	0.0-10.0ns	5	4
1GHW	-30.53	3.7	-35.65	0.56	3.19	0.06	0.32	3.47	5.12	1.88	0.19	5.0-10.0ns	5	4
1GHW	-14.07	6.15	-29.84	0.86	3.6	0.09	0.36	7.87	15.77	4.98	0.5	5.0-10.0ns	5	1
1GHW	-14.59	5.96	-29.97	1.74	3.2	0.17	0.32	7.91	15.38	5.04	0.5	9.0-10.0ns	1	1
1GHW	-29.33	4.22	-36.4	0.89	3.36	0.09	0.33	3.95	7.08	2.55	0.25	9.0-10.0ns	1	4
1GJ4	-27.77	5.97	-45.19	1.99	4.02	0.14	0.28	7.83	17.42	4.41	0.31	0.0-10.0ns	5	1
1GJ4	-42.7	3.39	-49.07	1.24	3.02	0.09	0.21	3.24	6.36	1.55	0.11	0.0-10.0ns	5	4
1GJ4	-47.76	3.18	-49.82	1.1	2.98	0.11	0.3	3.21	2.06	1.12	0.11	5.0-10.0ns	5	4
1GJ4	-34.69	7.44	-47.25	2.21	4.09	0.22	0.41	8.31	12.56	6.22	0.62	5.0-10.0ns	5	1
1GJ4	-35.29	5.33	-48.7	1.61	3.72	0.16	0.37	6.52	13.41	3.82	0.38	9.0-10.0ns	1	1
1GJ4	-46.66	3.28	-50.79	1.44	2.96	0.14	0.29	3.06	4.13	1.4	0.14	9.0-10.0ns	1	4
1GJ5	-30.31	3.9	-40.56	3.61	2.96	0.25	0.21	5.17	10.24	2.54	0.18	0.0-10.0ns	5	1
1GJ5	-41.09	2.42	-44.45	1.6	2.29	0.11	0.16	2.46	3.36	0.79	0.06	0.0-10.0ns	5	4
1GJ5	-41.18	2.69	-44.08	1.38	2.41	0.14	0.24	2.58	2.89	1.2	0.12	5.0-10.0ns	5	4
1GJ5	-30.73	4.36	-40.12	3.93	3.11	0.39	0.31	5.57	9.39	3.06	0.3	5.0-10.0ns	5	1
1GJ5	-31.41	3.64	-40	4.32	2.74	0.43	0.27	4.85	8.59	2.4	0.24	9.0-10.0ns	1	1
1GJ5	-39.83	2.47	-44.42	1.58	2.21	0.16	0.22	2.41	4.58	1.1	0.11	9.0-10.0ns	1	4
1O2G	-24.83	9.32	-42.03	1.76	4.64	0.12	0.33	10.75	17.2	8.08	0.57	0.0-10.0ns	5	1
1O2G	-43.08	3.65	-47.76	0.95	3.23	0.07	0.23	3.49	4.68	1.7	0.12	0.0-10.0ns	5	4
1O2G	-42.82	3.55	-48.18	0.63	2.72	0.06	0.27	3.28	5.37	2.29	0.23	5.0-10.0ns	5	4
1O2G	-25.91	10.57	-41.14	1.21	4.69	0.12	0.47	11.3	15.22	9.48	0.94	5.0-10.0ns	5	1
1O2G	-32.2	5.57	-40.14	3.89	5.5	0.39	0.54	14.07	7.94	0.88	0.09	9.0-10.0ns	1	1
1O2G	-45.66	2.76	-47.45	1.22	2.74	0.12	0.27	4.05	1.8	0.37	0.04	9.0-10.0ns	1	4
1O5G	-33.75	6.57	-47.65	2.41	4.67	0.17	0.33	8.88	13.9	4.62	0.33	0.0-10.0ns	5	1
1O5G	-47.98	3.74	-52.14	0.85	3.35	0.06	0.24	3.64	4.16	1.67	0.12	0.0-10.0ns	5	4
1O5G	-47.07	3.43	-52.42	1.65	3.31	0.16	0.33	3.54	5.34	0.9	0.09	5.0-10.0ns	5	4
1O5G	-37.41	4.98	-48	3.34	4	0.33	0.4	7.87	10.6	2.96	0.29	5.0-10.0ns	5	1
1O5G	-31.59	6.88	-47.69	2.55	4.66	0.25	0.46	8.48	16.1	5.06	0.5	9.0-10.0ns	1	1
1O5G	-44.73	3.59	-52.05	1.39	3.22	0.14	0.32	3.58	7.32	1.59	0.16	9.0-10.0ns	1	4
1OYT	-14.48	7.96	-49.95	14.58	3.77	1.03	0.27	28.12	35.47	7.02	0.49	0.0-10.0ns	5	1
1OYT	-43.73	3.89	-52.34	3.56	3.3	0.25	0.23	7.62	8.61	2.05	0.14	0.0-10.0ns	5	4
1OYT	-50.12	4.15	-52.75	1	3.24	0.1	0.32	5.94	2.63	2.6	0.26	5.0-10.0ns	5	4
1OYT	-40.32	9.18	-51.23	1.37	3.98	0.14	0.4	21.91	10.91	8.27	0.82	5.0-10.0ns	5	1
1OYT	-33.66	4.64	-49.77	4.18	3.12	0.41	0.31	14.51	16.11	3.43	0.34	9.0-10.0ns	1	1
1OYT	-45.49	3.54	-51.75	1.4	3.33	0.14	0.33	4.73	6.26	1.2	0.12	9.0-10.0ns	1	4
1SB1	-22.83	5.99	-36.63	7.82	4.63	0.55	0.33	8.74	13.81	3.79	0.27	0.0-10.0ns	5	1
1SB1	-47.47	4.47	-53.02	2.72	3.83	0.19	0.27	4.14	5.55	2.29	0.16	0.0-10.0ns	5	4
1SB1	-48.95	4.41	-53.9	2.41	3.93	0.24	0.39	4.16	4.95	1.99	0.2	5.0-10.0ns	5	4
1SB1	-29.67	7.08	-38.25	8.67	5.41	0.86	0.54	9.63	8.57	4.57	0.45	5.0-10.0ns	5	1
1SB1	-33.79	4.56	-41.07	5.52	4.29	0.55	0.42	7.8	7.28	1.54	0.15	9.0-10.0ns	1	1
1SB1	-52.75	3.11	-54.9	2.06	3.1	0.2	0.31	3.53	2.15	0.31	0.03	9.0-10.0ns	1	4
1VZQ	-36.76	4.42	-53.42	12.98	4.22	0.92	0.3	22.11	16.66	1.3	0.09	0.0-10.0ns	5	1
1VZQ	-52.98	3.43	-56.39	3.22	3.41	0.23	0.24	6.12	3.41	0.41	0.03	0.0-10.0ns	5	4
1VZQ	-51.28	4.21	-57.54	1.03	3.33	0.1	0.33	4.48	6.26	2.59	0.26	5.0-10.0ns	5	4
1VZQ	-37.87	7.55	-55.61	2.65	3.92	0.26	0.39	13.41	17.74	6.45	0.64	5.0-10.0ns	5	1
1VZQ	-30.45	8.78	-55.72	3.22	3.54	0.32	0.35	11.34	25.27	8.04	0.8	9.0-10.0ns	1	1
1VZQ	-53.95	3.82	-57.83	1.2	3.42	0.12	0.34	3.79	3.88	1.69	0.17	9.0-10.0ns	1	4
1YPE	-17.58	16.6	-51.54	3.1	3.28	0.22	0.23	19.12	33.96	16.28	1.15	0.0-10.0ns	5	1
1YPE	-49.55	4.72	-56.83	0.89	3.04	0.06	0.21	5.29	7.28	3.61	0.25	0.0-10.0ns	5	4
1YPE	-47.25	3.29	-56.55	0.95	2.84	0.09	0.28	5.51	9.3	1.65	0.16	5.0-10.0ns	5	4
1YPE	-14.31	7.65	-51.86	1.37	3.52	0.14	0.35	19.17	37.55	6.79	0.68	5.0-10.0ns	5	1
1YPE	-20.83	9.22	-50.4	2.2	3.93	0.22	0.39	15.19	29.57	8.34	0.83	9.0-10.0ns	1	1
1YPE	-47.65	3.7	-56.05	1.13	3.32	0.11	0.33	5	8.41	1.65	0.16	9.0-10.0ns	1	4
1YPG	-27.65	10.12	-52.01	1.98	3.39	0.14	0.24	17.37	24.36	9.54	0.67	0.0-10.0ns	5	1
1YPG	-48.89	5.33	-56.99	1.18	3.41	0.08	0.24	5.36	8.1	4.1	0.29	0.0-10.0ns	5	4
1YPG	-49.27	4.33	-56.65	0.86	3.39	0.09	0.34	5.91	7.38	2.69	0.27	5.0-10.0ns	5	4
1YPG	-21.91	10.96	-51.04	2.72	3.78	0.27	0.38	20.44	29.13	10.28	1.02	5.0-10.0ns	5	1
1YPG	-33.9	4.24	-51.2	9.38	3.56	0.93	0.35	21.85	17.3	2.31	0.23	9.0-10.0ns	1	1
1YPG	-50.63	4.61	-56.53	2.31	3.68	0.23	0.36	5.77	5.9	2.77	0.27	9.0-10.0ns	1	4
1YPJ	-23.85	10.98	-48.9	1.4	3.8	0.1	0.27	16.3	25.06	10.3	0.73	0.0-10.0ns	5	1
1YPJ	-49.39	4.21	-55.67	1.25	3.04	0.09	0.21	4.86	6.28	2.92	0.21	0.0-10.0ns	5	4
1YPJ	-46.53	4.91	-56.05	1.15	3.02	0.11	0.3	5.49	9.52	3.87	0.39	5.0-10.0ns	5	4
1YPJ	-17.89	13.05	-50.52	2.25	3.69	0.22	0.37	17.77	32.63	12.52	1.25	5.0-10.0ns	5	1
1YPJ	-29.06	10.27	-49.37	2.1	3.22	0.21	0.32	13.11	20.31	9.75	0.97	9.0-10.0ns	1	1
1YPJ	-49.81	3.72	-55.57	1.3	2.68	0.13	0.27	3.91	5.75	2.58	0.26	9.0-10.0ns	1	4
1YPL	-33.87	7.87	-53.11	3.44	3.47	0.24	0.24	8.65	19.25	7.06	0.5	0.0-10.0ns	5	1
1YPL	-54.21	4.32	-61.14	1.59	3.21	0.11	0.23	3.86	6.93	2.89	0.2	0.0-10.0ns	5	4
1YPL	-56.31	3.43	-60.67	1.36	3.26	0.14	0.32	3.69	4.37	1.06	0.11	5.0-10.0ns	5	4
1YPL	-39.78	7.79	-52.53	4.01	3.38	0.4	0.34	8.48	12.75	7.02	0.7	5.0-10.0ns	5	1
1YPL	-36.96	7.12	-53.62	2.22	3.32	0.22	0.33	8.73	16.66	6.3	0.62	9.0-10.0ns	1	1
1YPL	-55.73	3.92	-61.84	1.4	2.95	0.14	0.29	3.46	6.11	2.59	0.26	9.0-10.0ns	1	4
1YPM	-38.62	5.19	-53.25	3.53	3.74	0.25	0.26	8.43	14.63	3.61	0.25	0.0-10.0ns	5	1
1YPM	-59.38	3.11	-62.75	1.53	2.89	0.11	0.2	3.2	3.37	1.16	0.08	0.0-10.0ns	5	4
1YPM	-58.29	2.98	-62.65	1.26	2.8	0.13	0.28	3.12	4.36	1.03	0.1	5.0-10.0ns	5	4
1YPM	-31.46	5.63	-53.97	3.31	3.17	0.33	0.32	8.03	22.5	4.65	0.46	5.0-10.0ns	5	1
1YPM	-45.71	4.65	-53.95	3.49	3.63	0.35	0.36	6.13	8.25	2.89	0.29	9.0-10.0ns	1	1
1YPM	-58.11	3.48	-61.95	1.81	3.02	0.18	0.3	3.02	3.84	1.73	0.17	9.0-10.0ns	1	4
2CF8	-28.55	6.8	-48.63	3.76	5.23	0.27	0.37	10.79	20.09	4.34	0.31	0.0-10.0ns	5	1
2CF8	-48.31	3.81	-54.8	1.31	3.41	0.09	0.24	4.01	6.49	1.7	0.12	0.0-10.0ns	5	4
2CF8	-50.15	4.15	-54.64	0.48	3.72	0.05	0.37	4.08	4.49	1.84	0.18	5.0-10.0ns	5	4
2CF8	-27.56	7.85	-46.65	1.76	4.6	0.18	0.46	10.53	19.1	6.36	0.63	5.0-10.0ns	5	1
2CF8	-21.69	7.21	-44.01	4.58	4.73	0.45	0.47	13.68	22.33	5.44	0.54	9.0-10.0ns	1	1
2CF8	-47.98	4.74	-54.87	1.2	3.33	0.12	0.33	4.87	6.89	3.38	0.33	9.0-10.0ns	1	4
2CF9	-24.54	6.26	-54.4	3.23	4.06	0.23	0.29	14.6	29.86	4.77	0.34	0.0-10.0ns	5	1
2CF9	-51.24	3.82	-58.88	1.55	3.61	0.11	0.25	4.88	7.64	1.24	0.09	0.0-10.0ns	5	4
2CF9	-52.54	3.63	-59.27	0.89	3.06	0.09	0.3	4.35	6.74	1.96	0.19	5.0-10.0ns	5	4
2CF9	-25.93	7.71	-55.29	1.53	3.92	0.15	0.39	14.08	29.35	6.64	0.66	5.0-10.0ns	5	1
2CF9	-31.97	6.61	-55.4	1.78	4.07	0.18	0.4	13.77	23.44	5.21	0.52	9.0-10.0ns	1	1
2CF9	-50.99	3.55	-59.56	1.16	3.19	0.12	0.32	4.65	8.57	1.56	0.15	9.0-10.0ns	1	4
2CN0	-19.17	6.82	-49.29	3.94	4.94	0.28	0.35	17.06	30.12	4.71	0.33	0.0-10.0ns	5	1
2CN0	-38.89	4.53	-48.48	1	4.12	0.07	0.29	5.24	9.59	1.88	0.13	0.0-10.0ns	5	4
2CN0	-44.35	4.59	-51.27	1.08	3.19	0.11	0.32	5.48	6.92	3.3	0.33	5.0-10.0ns	5	4
2CN0	-23	11.3	-52.32	4.34	4.57	0.43	0.45	17.81	29.32	10.34	1.03	5.0-10.0ns	5	1
2CN0	-32.22	7.74	-51.08	2.34	3.88	0.23	0.38	12.87	18.86	6.69	0.66	9.0-10.0ns	1	1
2CN0	-45.01	3.7	-50.62	0.58	3.07	0.06	0.3	4.21	5.62	2.06	0.2	9.0-10.0ns	1	4
2JH0	-34.98	3.86	-42.85	3.99	2.8	0.28	0.2	3.76	7.87	2.67	0.19	0.0-10.0ns	5	1
2JH0	-52.95	2.45	-56.15	1.74	2.36	0.12	0.17	2.35	3.2	0.68	0.05	0.0-10.0ns	5	4
2JH0	-53.86	2.57	-55.94	1.51	2.4	0.15	0.24	2.5	2.08	0.92	0.09	5.0-10.0ns	5	4
2JH0	-38.07	3.83	-42.54	3.76	2.87	0.37	0.29	3.72	4.48	2.54	0.25	5.0-10.0ns	5	1
2JH0	-38.7	3.5	-43.11	3.69	2.81	0.37	0.28	3.62	4.41	2.09	0.21	9.0-10.0ns	1	1
2JH0	-53.89	2.7	-56.41	1.33	2.39	0.13	0.24	2.43	2.52	1.26	0.12	9.0-10.0ns	1	4
2JH5	-33.39	2.73	-38.67	3.88	2.54	0.27	0.18	3.72	5.29	1.01	0.07	0.0-10.0ns	5	1
2JH5	-50.09	2.23	-52.88	1.46	2.16	0.1	0.15	2.25	2.79	0.55	0.04	0.0-10.0ns	5	4
2JH5	-48.55	2.9	-52.58	1.53	2.55	0.15	0.25	2.67	4.03	1.38	0.14	5.0-10.0ns	5	4
2JH5	-31.14	4.51	-38.6	4.93	2.8	0.49	0.28	4.09	7.47	3.53	0.35	5.0-10.0ns	5	1
2JH5	-31.17	3.62	-39.14	3.89	2.5	0.39	0.25	4.56	7.97	2.61	0.26	9.0-10.0ns	1	1
2JH5	-50.47	2.45	-53.4	1.26	2.33	0.12	0.23	2.56	2.93	0.78	0.08	9.0-10.0ns	1	4
2JH6	-27.79	4.53	-39.95	3.99	3.32	0.28	0.23	5.26	12.15	3.08	0.22	0.0-10.0ns	5	1
2JH6	-46.33	3.22	-52.49	1.63	2.76	0.11	0.19	2.92	6.15	1.65	0.12	0.0-10.0ns	5	4
2JH6	-47.73	2.66	-52.16	1.29	2.42	0.13	0.24	2.56	4.43	1.11	0.11	5.0-10.0ns	5	4
2JH6	-29.7	4.1	-40.14	2.48	3.14	0.25	0.31	4.86	10.44	2.65	0.26	5.0-10.0ns	5	1
2JH6	-32.06	3.72	-39.03	3.98	2.95	0.39	0.29	4.77	6.97	2.26	0.22	9.0-10.0ns	1	1
2JH6	-48.24	2.69	-51.6	1.56	2.44	0.15	0.24	2.58	3.36	1.15	0.11	9.0-10.0ns	1	4
2R2M	-28.23	9.49	-41.72	2.39	4.87	0.17	0.34	10.19	13.5	8.15	0.57	0.0-10.0ns	5	1
2R2M	-42.79	3.78	-46.97	0.85	3.15	0.06	0.22	3.63	4.18	2.08	0.15	0.0-10.0ns	5	4
2R2M	-40.11	3.59	-46.03	1.59	3.08	0.16	0.31	3.53	5.91	1.85	0.18	5.0-10.0ns	5	4
2R2M	-27.61	5.65	-39.49	5.5	4.17	0.55	0.41	8.29	11.88	3.82	0.38	5.0-10.0ns	5	1
2R2M	-18.02	7.87	-39.57	5.21	3.46	0.52	0.34	7.92	21.55	7.06	0.7	9.0-10.0ns	1	1
2R2M	-40.75	3.51	-46.41	1.35	3.23	0.13	0.32	3.75	5.66	1.39	0.14	9.0-10.0ns	1	4
2ZC9	-20.18	11.49	-43.61	3.86	3.54	0.27	0.25	14.38	23.43	10.93	0.77	0.0-10.0ns	5	1
2ZC9	-46.41	4.7	-52.33	1.2	2.95	0.08	0.21	4.71	5.92	3.66	0.26	0.0-10.0ns	5	4
2ZC9	-47.61	4.36	-52.26	0.97	2.89	0.1	0.29	4.36	4.65	3.26	0.32	5.0-10.0ns	5	4
2ZC9	-20.95	9.08	-42.84	3.03	3.45	0.3	0.34	13.37	21.89	8.4	0.84	5.0-10.0ns	5	1
2ZC9	-26.86	4.9	-41.03	4.69	3.32	0.46	0.33	10.23	14.18	3.6	0.36	9.0-10.0ns	1	1
2ZC9	-45.27	3.16	-49.85	1.35	3.05	0.13	0.3	3.61	4.58	0.81	0.08	9.0-10.0ns	1	4
2ZDA	-32.4	7.63	-52.36	1.16	3.92	0.08	0.28	14.8	19.96	6.55	0.46	0.0-10.0ns	5	1
2ZDA	-52.25	3.99	-56.6	0.93	3.24	0.07	0.23	4.99	4.35	2.33	0.16	0.0-10.0ns	5	4
2ZDA	-50.93	3.53	-56.59	0.99	3.14	0.1	0.31	4.72	5.66	1.62	0.16	5.0-10.0ns	5	4
2ZDA	-30.01	7.06	-52.83	3.62	3.34	0.36	0.33	13.17	22.83	6.22	0.62	5.0-10.0ns	5	1
2ZDA	-21.42	6.92	-52.21	2.41	3.75	0.24	0.37	15.63	30.79	5.82	0.58	9.0-10.0ns	1	1
2ZDA	-45.98	3.87	-55.75	1.03	3.17	0.1	0.31	4.97	9.77	2.22	0.22	9.0-10.0ns	1	4
2ZFP	-17.83	11.25	-40.92	3.91	2.74	0.28	0.19	11.08	23.09	10.91	0.77	0.0-10.0ns	5	1
2ZFP	-40.42	4.28	-46.6	1.16	2.81	0.08	0.2	4.15	6.19	3.23	0.23	0.0-10.0ns	5	4
2ZFP	-39.23	4.88	-45.55	1.03	2.82	0.1	0.28	4.46	6.33	3.98	0.4	5.0-10.0ns	5	4
2ZFP	-18.53	9.26	-39.95	3.06	3.15	0.3	0.31	12.21	21.43	8.71	0.87	5.0-10.0ns	5	1
2ZFP	-19.14	3.91	-39.14	2.95	2.64	0.29	0.26	9.77	20	2.89	0.29	9.0-10.0ns	1	1
2ZFP	-38.38	3.38	-45.21	0.93	2.3	0.09	0.23	3.39	6.82	2.48	0.25	9.0-10.0ns	1	4
2ZGB	-25.86	7.63	-42.07	4.34	3.06	0.31	0.22	11.37	16.21	6.98	0.49	0.0-10.0ns	5	1
2ZGB	-40.39	4.39	-48.65	1.17	2.87	0.08	0.2	3.93	8.25	3.33	0.23	0.0-10.0ns	5	4
2ZGB	-45.06	2.69	-49.1	1.12	2.36	0.11	0.23	3.63	4.04	1.29	0.13	5.0-10.0ns	5	4
2ZGB	-24.72	6.18	-41.71	3.02	3.08	0.3	0.31	12	16.99	5.36	0.53	5.0-10.0ns	5	1
2ZGB	-18.94	9.29	-40.33	4.3	3.23	0.43	0.32	15.12	21.39	8.71	0.86	9.0-10.0ns	1	1
2ZGB	-43.3	2.86	-48.06	1.34	2.4	0.13	0.24	4.07	4.76	1.56	0.15	9.0-10.0ns	1	4
2ZGX	-12.12	12.44	-46.51	5.74	3.57	0.41	0.25	15.57	34.39	11.92	0.84	0.0-10.0ns	5	1
2ZGX	-42.4	3.97	-49.07	1.56	2.85	0.11	0.2	4.46	6.67	2.76	0.19	0.0-10.0ns	5	4
2ZGX	-42.22	3.16	-49.64	1.43	2.84	0.14	0.28	4.95	7.42	1.38	0.14	5.0-10.0ns	5	4
2ZGX	-19.69	6.77	-46.62	5.25	3.86	0.52	0.38	16.01	26.92	5.56	0.55	5.0-10.0ns	5	1
2ZGX	-27.42	7.99	-46.59	5.35	3.06	0.53	0.3	17.37	19.17	7.38	0.73	9.0-10.0ns	1	1
2ZGX	-45.69	2.64	-49.9	1.39	2.34	0.14	0.23	4.7	4.21	1.22	0.12	9.0-10.0ns	1	4
2ZHQ	-30.12	6.5	-49.4	1.3	3.56	0.09	0.25	10.08	19.28	5.43	0.38	0.0-10.0ns	5	1
2ZHQ	-48.78	3.56	-55.67	0.69	2.9	0.05	0.2	3.74	6.89	2.07	0.15	0.0-10.0ns	5	4
2ZHQ	-50.27	3.12	-55	1.01	2.88	0.1	0.29	3.3	4.73	1.2	0.12	5.0-10.0ns	5	4
2ZHQ	-33.4	5.72	-48.64	4.06	3.48	0.4	0.35	8.26	15.24	4.53	0.45	5.0-10.0ns	5	1
2ZHQ	-27.05	7.24	-48.06	4.69	4.06	0.46	0.4	8.58	21.01	6	0.59	9.0-10.0ns	1	1
2ZHQ	-50.01	3.27	-55.25	1.31	3.08	0.13	0.3	3.52	5.24	1.09	0.11	9.0-10.0ns	1	4
2ZI2	-28.9	7.68	-45.78	3	3.44	0.21	0.24	8.2	16.88	6.86	0.48	0.0-10.0ns	5	1
2ZI2	-42.31	3.5	-48.24	0.85	2.74	0.06	0.19	3.13	5.93	2.17	0.15	0.0-10.0ns	5	4
2ZI2	-44.19	3.43	-48.61	1.03	2.53	0.1	0.25	2.98	4.42	2.32	0.23	5.0-10.0ns	5	4
2ZI2	-34.89	5.81	-46.09	3.08	3.13	0.31	0.31	7.49	11.2	4.89	0.49	5.0-10.0ns	5	1
2ZI2	-39.59	3.74	-46.04	2.19	3.04	0.22	0.3	5.91	6.45	2.18	0.22	9.0-10.0ns	1	1
2ZI2	-46.06	2.62	-49.05	1.05	2.51	0.1	0.25	2.57	2.99	0.77	0.08	9.0-10.0ns	1	4
2ZIQ	-31	4.9	-47.69	1.12	3.44	0.08	0.24	9.76	16.69	3.49	0.25	0.0-10.0ns	5	1
2ZIQ	-45.86	3.49	-51.4	0.72	3.23	0.05	0.23	3.78	5.54	1.31	0.09	0.0-10.0ns	5	4
2ZIQ	-44.5	3.47	-51.72	0.96	3.11	0.1	0.31	3.78	7.21	1.54	0.15	5.0-10.0ns	5	4
2ZIQ	-29.91	4.91	-47.43	1.11	3.45	0.11	0.34	9.59	17.52	3.49	0.35	5.0-10.0ns	5	1
2ZIQ	-34.5	8.31	-46.35	1.3	3.28	0.13	0.32	9.33	11.85	7.64	0.76	9.0-10.0ns	1	1
2ZIQ	-44.43	3.63	-49.84	1	2.66	0.1	0.26	3.55	5.41	2.48	0.25	9.0-10.0ns	1	4
2ZNK	-22.8	9.67	-49.57	3.95	3.67	0.28	0.26	14.96	26.78	8.95	0.63	0.0-10.0ns	5	1
2ZNK	-45.36	5.57	-53.76	1.12	3.04	0.08	0.21	4.41	8.4	4.66	0.33	0.0-10.0ns	5	4
2ZNK	-48.67	3.52	-53.73	1.19	3.28	0.12	0.33	4.97	5.06	1.26	0.13	5.0-10.0ns	5	4
2ZNK	-31.96	4.75	-49.5	3.5	3.59	0.35	0.36	17.13	17.54	3.12	0.31	5.0-10.0ns	5	1
2ZNK	-29.35	6.26	-47.69	5.38	3.46	0.53	0.34	15.27	18.34	5.21	0.52	9.0-10.0ns	1	1
2ZNK	-46.45	3.11	-51.66	1.46	2.78	0.14	0.27	4.44	5.2	1.4	0.14	9.0-10.0ns	1	4
2ZO3	-29.18	11.34	-53.73	2.36	4.11	0.17	0.29	13.88	24.54	10.57	0.75	0.0-10.0ns	5	1
2ZO3	-52.22	4.48	-59.3	1.07	3.73	0.08	0.26	4.93	7.07	2.48	0.18	0.0-10.0ns	5	4
2ZO3	-50.18	4.08	-58.35	1.34	3.37	0.13	0.34	4.66	8.17	2.29	0.23	5.0-10.0ns	5	4
2ZO3	-25.21	8.83	-52.82	5.18	4.04	0.52	0.4	15.49	27.62	7.86	0.78	5.0-10.0ns	5	1
2ZO3	-29.25	8.77	-52.84	4.01	3.54	0.4	0.35	16.19	23.59	8.03	0.79	9.0-10.0ns	1	1
2ZO3	-50.63	4.41	-58.73	1.35	3.21	0.13	0.32	5.21	8.09	3.01	0.3	9.0-10.0ns	1	4
3DHK	-32.37	9.58	-49.68	4.07	3.31	0.29	0.23	10.96	17.31	8.99	0.63	0.0-10.0ns	5	1
3DHK	-53.6	4.84	-59.05	1.31	3.31	0.09	0.23	4.26	5.45	3.53	0.25	0.0-10.0ns	5	4
3DHK	-53.21	3.97	-59.65	0.88	2.85	0.09	0.28	3.44	6.43	2.77	0.28	5.0-10.0ns	5	4
3DHK	-28.56	11.04	-50.37	3.33	2.98	0.33	0.3	8.95	21.81	10.63	1.06	5.0-10.0ns	5	1
3DHK	-35.89	5.86	-49.91	3.69	3.46	0.37	0.34	9.98	14.02	4.72	0.47	9.0-10.0ns	1	1
3DHK	-53.04	4	-59.31	0.97	3.39	0.1	0.34	4.22	6.27	2.12	0.21	9.0-10.0ns	1	4
3DUX	-35.61	5.45	-50.89	3.3	2.87	0.23	0.2	9.73	15.28	4.63	0.33	0.0-10.0ns	5	1
3DUX	-54.5	2.85	-58.47	0.89	2.64	0.06	0.19	3.54	3.96	1.06	0.08	0.0-10.0ns	5	4
3DUX	-51.77	3.42	-58.26	0.64	2.83	0.06	0.28	3.72	6.49	1.93	0.19	5.0-10.0ns	5	4
3DUX	-27.96	6.79	-50.75	2.04	2.78	0.2	0.28	9.69	22.79	6.19	0.62	5.0-10.0ns	5	1
3DUX	-35.25	5.28	-50.45	2.63	2.79	0.26	0.28	7.79	15.2	4.49	0.44	9.0-10.0ns	1	1
3DUX	-52.65	2.98	-57.92	0.7	2.57	0.07	0.25	3.17	5.27	1.5	0.15	9.0-10.0ns	1	4
3EGK	-35.46	3.29	-43.17	3.41	3.14	0.24	0.22	4.28	7.71	0.98	0.07	0.0-10.0ns	5	1
3EGK	-53.28	3.3	-56.99	1.33	3.05	0.09	0.22	2.93	3.71	1.27	0.09	0.0-10.0ns	5	4
3EGK	-52.56	3.02	-56.82	1.42	2.65	0.14	0.26	2.67	4.25	1.45	0.14	5.0-10.0ns	5	4
3EGK	-37.29	3.57	-43.12	3.3	3.06	0.33	0.3	4.13	5.83	1.84	0.18	5.0-10.0ns	5	1
3EGK	-35.94	5.79	-43.43	3.47	3.03	0.34	0.3	4.47	7.49	4.93	0.49	9.0-10.0ns	1	1
3EGK	-53.67	3.79	-57.28	1.37	2.74	0.14	0.27	2.76	3.6	2.62	0.26	9.0-10.0ns	1	4
3F68	-44.06	3.69	-50.25	2.99	3.49	0.21	0.25	5.63	6.19	1.18	0.08	0.0-10.0ns	5	1
3F68	-54.5	4.63	-59.81	1.03	3.71	0.07	0.26	3.79	5.31	2.76	0.19	0.0-10.0ns	5	4
3F68	-56.96	3.84	-61.58	0.81	3.74	0.08	0.37	3.84	4.63	0.86	0.09	5.0-10.0ns	5	4
3F68	-45.85	4.1	-51.67	3.19	3.91	0.32	0.39	5.8	5.82	1.24	0.12	5.0-10.0ns	5	1
3F68	-44.07	3.88	-53.12	2.42	3.03	0.24	0.3	4.1	9.06	2.42	0.24	9.0-10.0ns	1	1
3F68	-60.11	3.16	-62.82	0.61	3.12	0.06	0.31	2.95	2.71	0.5	0.05	9.0-10.0ns	1	4
3P17	-16.17	10.04	-38.8	3.99	3.27	0.28	0.23	12.17	22.63	9.49	0.67	0.0-10.0ns	5	1
3P17	-43.79	3.05	-49.25	1.12	2.65	0.08	0.19	3.95	5.46	1.5	0.11	0.0-10.0ns	5	4
3P17	-45.05	3.09	-49.71	1.17	2.69	0.12	0.27	4.14	4.66	1.52	0.15	5.0-10.0ns	5	4
3P17	-22.12	5.36	-38.19	2.99	3.46	0.3	0.34	12.08	16.07	4.09	0.41	5.0-10.0ns	5	1
3P17	-21.43	5.35	-37.01	3.31	3.28	0.33	0.33	9.78	15.58	4.23	0.42	9.0-10.0ns	1	1
3P17	-43.4	2.8	-48.63	0.89	2.3	0.09	0.23	3.3	5.23	1.59	0.16	9.0-10.0ns	1	4
3QTO	-8.34	14.03	-40.78	2.96	3.09	0.21	0.22	19.01	32.44	13.69	0.97	0.0-10.0ns	5	1
3QTO	-44.64	4.67	-53.87	0.85	2.9	0.06	0.2	5.62	9.23	3.66	0.26	0.0-10.0ns	5	4
3QTO	-45.07	4.19	-53.6	1.73	2.91	0.17	0.29	5.92	8.53	3.01	0.3	5.0-10.0ns	5	4
3QTO	-11.05	13.04	-39.97	6.73	3.5	0.67	0.35	20.48	28.92	12.56	1.25	5.0-10.0ns	5	1
3QTO	-7.42	10.64	-39.57	4.38	3.09	0.43	0.31	16.13	32.15	10.18	1.01	9.0-10.0ns	1	1
3QTO	-46.15	3.34	-53.35	1.35	2.81	0.13	0.28	4.29	7.2	1.8	0.18	9.0-10.0ns	1	4
3QTV	-26.96	12.23	-41.38	1.5	3.49	0.11	0.25	17.97	14.42	11.72	0.83	0.0-10.0ns	5	1
3QTV	-50.18	4.29	-54.14	0.49	3.13	0.03	0.22	5.56	3.96	2.93	0.21	0.0-10.0ns	5	4
3QTV	-47.37	3.21	-54.77	1.29	2.52	0.13	0.25	4.49	7.4	1.98	0.2	5.0-10.0ns	5	4
3QTV	-13	10.71	-41.94	4.15	3	0.41	0.3	15.87	28.94	10.28	1.02	5.0-10.0ns	5	1
3QTV	-12.76	11.13	-41.39	4.57	2.64	0.45	0.26	15.57	28.63	10.81	1.07	9.0-10.0ns	1	1
3QTV	-47.85	3.37	-54.17	1.31	2.58	0.13	0.26	4.47	6.32	2.17	0.22	9.0-10.0ns	1	4
3QWC	-2.75	17.21	-40.22	4.81	2.95	0.34	0.21	16.31	37.46	16.95	1.2	0.0-10.0ns	5	1
3QWC	-44.96	4.45	-52.81	1.57	2.55	0.11	0.18	4.79	7.85	3.66	0.26	0.0-10.0ns	5	4
3QWC	-47.66	3.98	-53.41	1.32	2.93	0.13	0.29	5.33	5.75	2.7	0.27	5.0-10.0ns	5	4
3QWC	-23.06	4.64	-40.11	4.96	3.63	0.49	0.36	16.78	17.05	2.89	0.29	5.0-10.0ns	5	1
3QWC	-14.53	13.9	-39.97	4.31	3.44	0.43	0.34	18.26	25.44	13.47	1.33	9.0-10.0ns	1	1
3QWC	-47.11	3.64	-53.02	1.07	2.76	0.11	0.27	4.89	5.92	2.37	0.23	9.0-10.0ns	1	4
3QX5	-16.68	14.34	-45.7	1.83	3.55	0.13	0.25	17.65	29.02	13.9	0.98	0.0-10.0ns	5	1
3QX5	-50.55	5.22	-58.58	0.96	3.39	0.07	0.24	5.8	8.02	3.97	0.28	0.0-10.0ns	5	4
3QX5	-51.82	3.61	-57.77	1.4	3.32	0.14	0.33	5.24	5.96	1.4	0.14	5.0-10.0ns	5	4
3QX5	-21.19	7.37	-44.9	4.55	3.54	0.45	0.35	16.08	23.72	6.47	0.64	5.0-10.0ns	5	1
3QX5	-18.8	7.49	-45.59	3.46	3.48	0.34	0.34	13.97	26.78	6.64	0.66	9.0-10.0ns	1	1
3QX5	-49.2	3.86	-59.22	1.18	2.77	0.12	0.27	4.51	10.01	2.69	0.27	9.0-10.0ns	1	4
3SHA	-20.39	7.95	-39.9	1.33	3.07	0.09	0.22	10.97	19.5	7.34	0.52	0.0-10.0ns	5	1
3SHA	-46.05	2.97	-50.53	0.85	2.59	0.06	0.18	3.67	4.48	1.45	0.1	0.0-10.0ns	5	4
3SHA	-44.94	2.96	-49.77	1.76	2.67	0.18	0.27	3.57	4.84	1.26	0.13	5.0-10.0ns	5	4
3SHA	-16.39	7.36	-38.94	6.14	3.46	0.61	0.34	11.23	22.55	6.5	0.65	5.0-10.0ns	5	1
3SHA	-24.3	6.74	-38.65	5.81	3.53	0.58	0.35	9.1	14.35	5.74	0.57	9.0-10.0ns	1	1
3SHA	-45.67	3.13	-49.33	1.5	2.71	0.15	0.27	3.31	3.66	1.56	0.15	9.0-10.0ns	1	4
3SHC	-14.22	6.83	-40.29	5.2	3.56	0.37	0.25	13.02	26.07	5.82	0.41	0.0-10.0ns	5	1
3SHC	-46.59	3.28	-52.08	1.33	3.12	0.09	0.22	4.15	5.48	1	0.07	0.0-10.0ns	5	4
3SHC	-43.88	4.53	-52.78	1.39	3.26	0.14	0.32	4.46	8.89	3.15	0.31	5.0-10.0ns	5	4
3SHC	-11.99	9.71	-41.71	5.02	3.16	0.5	0.31	12.68	29.73	9.18	0.91	5.0-10.0ns	5	1
3SHC	-18.4	9.52	-42.21	5.69	3.41	0.56	0.34	11.32	23.82	8.89	0.88	9.0-10.0ns	1	1
3SHC	-48.23	3.29	-53.22	1.43	3.06	0.14	0.3	3.37	5	1.21	0.12	9.0-10.0ns	1	4
3SI3	-14.87	11.6	-38.11	5.54	3.09	0.39	0.22	10.35	23.24	11.18	0.79	0.0-10.0ns	5	1
3SI3	-42.48	3.86	-48.68	1.57	2.53	0.11	0.18	3.44	6.2	2.92	0.21	0.0-10.0ns	5	4
3SI3	-45.02	2.82	-49.51	1.36	2.74	0.14	0.27	3.79	4.49	0.67	0.07	5.0-10.0ns	5	4
3SI3	-21.07	4.44	-38.8	5.05	3.28	0.5	0.33	10.09	17.73	2.99	0.3	5.0-10.0ns	5	1
3SI3	-25.26	6.2	-39.39	6.06	3.4	0.6	0.34	7.8	14.13	5.19	0.51	9.0-10.0ns	1	1
3SI3	-45.91	3.16	-50.21	1.69	2.9	0.17	0.29	3.15	4.3	1.26	0.12	9.0-10.0ns	1	4
3SI4	0.3	11.87	-39.92	4.62	3.49	0.33	0.25	17.84	40.21	11.34	0.8	0.0-10.0ns	5	1
3SI4	-45.49	3.98	-53.36	1.24	2.96	0.09	0.21	5.22	7.87	2.66	0.19	0.0-10.0ns	5	4
3SI4	-45.88	3.19	-53.95	1.4	2.71	0.14	0.27	4.5	8.07	1.7	0.17	5.0-10.0ns	5	4
3SI4	-10.76	5.5	-40.8	4.67	2.94	0.46	0.29	14.63	30.04	4.65	0.46	5.0-10.0ns	5	1
3SI4	-17.95	10.73	-39.84	3.61	3.06	0.36	0.3	16.72	21.89	10.28	1.02	9.0-10.0ns	1	1
3SI4	-47.7	3.68	-53.06	1.07	2.8	0.11	0.28	5.14	5.36	2.39	0.24	9.0-10.0ns	1	4
3SV2	-17.71	6.51	-36.85	3.06	3.66	0.22	0.26	11.56	19.14	5.38	0.38	0.0-10.0ns	5	1
3SV2	-43.33	2.95	-48	0.91	2.69	0.06	0.19	3.73	4.66	1.21	0.09	0.0-10.0ns	5	4
3SV2	-40.98	4.9	-48.27	0.82	2.7	0.08	0.27	3.53	7.29	4.09	0.41	5.0-10.0ns	5	4
3SV2	-18.43	6.98	-37.13	1.66	2.93	0.16	0.29	10.08	18.7	6.33	0.63	5.0-10.0ns	5	1
3SV2	-22.42	3.18	-37.96	3.47	2.73	0.34	0.27	8.52	15.54	1.62	0.16	9.0-10.0ns	1	1
3SV2	-42.92	2.49	-48.63	1.02	2.38	0.1	0.24	3.13	5.71	0.71	0.07	9.0-10.0ns	1	4
3TU7	-32.71	7.53	-51.56	5.41	4.63	0.38	0.33	9.49	18.85	5.93	0.42	0.0-10.0ns	5	1
3TU7	-54.48	3.81	-61.18	1.86	3.14	0.13	0.22	3.49	6.7	2.16	0.15	0.0-10.0ns	5	4
3TU7	-53.84	3.84	-60.69	2.01	2.77	0.2	0.28	3.68	6.85	2.65	0.26	5.0-10.0ns	5	4
3TU7	-26.08	7.12	-49.42	4.03	3.7	0.4	0.37	11.21	23.34	6.09	0.61	5.0-10.0ns	5	1
3TU7	-35.51	5.37	-48.53	4.17	3.76	0.41	0.37	11.02	13.02	3.84	0.38	9.0-10.0ns	1	1
3TU7	-54.16	3.3	-59.58	1.54	2.86	0.15	0.28	3.65	5.42	1.64	0.16	9.0-10.0ns	1	4
3UTU	-46.17	6.29	-60.44	9.03	4.37	0.64	0.31	10.04	14.28	4.53	0.32	0.0-10.0ns	5	1
3UTU	-65.01	4.52	-70.91	2.39	4.32	0.17	0.3	4.68	5.89	1.32	0.09	0.0-10.0ns	5	4
3UTU	-64.88	4.79	-72.32	3.03	4.49	0.3	0.45	4.95	7.44	1.68	0.17	5.0-10.0ns	5	4
3UTU	-41.53	6.21	-61.06	10.46	4.56	1.04	0.45	12.13	19.53	4.22	0.42	5.0-10.0ns	5	1
3UTU	-39.22	8.58	-62.54	3.51	4.58	0.35	0.45	13.49	23.32	7.25	0.72	9.0-10.0ns	1	1
3UTU	-66.47	5.21	-74.38	1.27	4.35	0.13	0.43	5.42	7.91	2.88	0.28	9.0-10.0ns	1	4
4AX9	-24.13	7.95	-45.12	5.05	4.3	0.36	0.3	13.11	20.99	6.68	0.47	0.0-10.0ns	5	1
4AX9	-52.31	5.16	-60	1.4	4.45	0.1	0.31	4.96	7.69	2.62	0.18	0.0-10.0ns	5	4
4AX9	-48.88	5.94	-59.19	1.9	4.69	0.19	0.47	5.55	10.31	3.64	0.36	5.0-10.0ns	5	4
4AX9	-15.12	13.79	-45.41	7.56	4.6	0.75	0.46	12.86	30.29	13	1.29	5.0-10.0ns	5	1
4AX9	-30.29	7.78	-47.7	6.65	3.86	0.66	0.38	11.58	17.41	6.76	0.67	9.0-10.0ns	1	1
4AX9	-54.03	3.87	-60.99	2.27	3.02	0.22	0.3	3.89	6.96	2.42	0.24	9.0-10.0ns	1	4
4AYV	-23.18	10.14	-45.8	10.09	5.4	0.71	0.38	12.53	22.62	8.59	0.61	0.0-10.0ns	5	1
4AYV	-53.13	5.86	-61.55	2.92	4.97	0.21	0.35	5.5	8.42	3.1	0.22	0.0-10.0ns	5	4
4AYV	-54.29	6.72	-63.45	2.88	4.43	0.29	0.44	5.17	9.16	5.06	0.5	5.0-10.0ns	5	4
4AYV	-21.62	12.73	-48.07	10.14	5.61	1.01	0.56	12.95	26.45	11.43	1.14	5.0-10.0ns	5	1
4AYV	-34.53	5.49	-46	5.64	3.83	0.56	0.38	7.96	11.46	3.94	0.39	9.0-10.0ns	1	1
4AYV	-56.13	4.03	-62.52	1.97	3.71	0.19	0.37	3.47	6.39	1.58	0.16	9.0-10.0ns	1	4
4AYY	-30.5	6.21	-52.36	5.93	4.54	0.42	0.32	17.94	21.86	4.23	0.3	0.0-10.0ns	5	1
4AYY	-55.24	4.56	-61.61	1.6	4.47	0.11	0.32	6.48	6.36	0.91	0.06	0.0-10.0ns	5	4
4AYY	-60.87	3.51	-64.13	2.48	3.22	0.25	0.32	4.25	3.26	1.4	0.14	5.0-10.0ns	5	4
4AYY	-30.26	8.65	-54.96	9.1	3.66	0.91	0.36	12.89	24.7	7.83	0.78	5.0-10.0ns	5	1
4AYY	-38.51	6.09	-54.39	5.11	3.92	0.51	0.39	11.98	15.89	4.65	0.46	9.0-10.0ns	1	1
4AYY	-58.79	3.94	-64.01	1.37	3.71	0.14	0.37	4.87	5.22	1.32	0.13	9.0-10.0ns	1	4
4AZ2	-31.13	5.14	-46.03	3.41	3.73	0.24	0.26	12.1	14.9	3.54	0.25	0.0-10.0ns	5	1
4AZ2	-52.01	2.92	-56.42	1.68	2.81	0.12	0.2	4.03	4.41	0.79	0.06	0.0-10.0ns	5	4
4AZ2	-52.73	3.51	-57.23	1.17	3.24	0.12	0.32	3.9	4.51	1.34	0.13	5.0-10.0ns	5	4
4AZ2	-33.67	6.36	-46.93	4.52	3.61	0.45	0.36	8.99	13.25	5.23	0.52	5.0-10.0ns	5	1
4AZ2	-35.66	6.38	-46.75	3.63	3.33	0.36	0.33	8.93	11.09	5.44	0.54	9.0-10.0ns	1	1
4AZ2	-53.47	3.14	-57.69	0.94	2.9	0.09	0.29	3.55	4.22	1.19	0.12	9.0-10.0ns	1	4
4BAH	-33.43	6.76	-57.13	10.01	3.69	0.71	0.26	12.78	23.7	5.66	0.4	0.0-10.0ns	5	1
4BAH	-53.64	4.2	-59.51	2.54	3.34	0.18	0.24	4.33	5.87	2.55	0.18	0.0-10.0ns	5	4
4BAH	-54.66	3.44	-60.05	1.68	2.86	0.17	0.28	4.04	5.39	1.92	0.19	5.0-10.0ns	5	4
4BAH	-38.12	9.08	-57.73	5.42	3.55	0.54	0.35	11.42	19.61	8.36	0.83	5.0-10.0ns	5	1
4BAH	-34.3	15.18	-57.34	3.96	3.22	0.39	0.32	13.18	23.04	14.83	1.47	9.0-10.0ns	1	1
4BAH	-54.46	4.52	-60.27	1.49	2.96	0.15	0.29	4.41	5.81	3.41	0.34	9.0-10.0ns	1	4
4BAK	-29.33	11.23	-59.48	6.46	3.5	0.46	0.25	18.45	30.15	10.68	0.75	0.0-10.0ns	5	1
4BAK	-54.43	5.91	-63.64	2.07	3.5	0.15	0.25	5.73	9.21	4.76	0.34	0.0-10.0ns	5	4
4BAK	-54.95	3.58	-62.01	1.75	3.01	0.17	0.3	4.65	7.06	1.93	0.19	5.0-10.0ns	5	4
4BAK	-27.24	10.56	-59.15	6.31	3.07	0.63	0.31	15.99	31.9	10.1	1.01	5.0-10.0ns	5	1
4BAK	-39.83	8.57	-59.61	3.94	3.4	0.39	0.34	11.65	19.78	7.86	0.78	9.0-10.0ns	1	1
4BAK	-55.42	3.97	-62.47	1.63	2.99	0.16	0.3	4.17	7.05	2.62	0.26	9.0-10.0ns	1	4
4BAM	-25.46	10.38	-60	6.16	4.08	0.43	0.29	15.01	34.54	9.54	0.67	0.0-10.0ns	5	1
4BAM	-53.58	4.47	-62.98	1.77	3.84	0.12	0.27	5.49	9.4	2.29	0.16	0.0-10.0ns	5	4
4BAM	-52.35	5.19	-62.77	1.95	3.35	0.19	0.33	4.93	10.42	3.97	0.39	5.0-10.0ns	5	4
4BAM	-28.97	15.18	-60.04	7.58	3.61	0.75	0.36	12.96	31.07	14.75	1.47	5.0-10.0ns	5	1
4BAM	-42.64	5.42	-59.75	8.19	3.42	0.81	0.34	10.92	17.11	4.2	0.42	9.0-10.0ns	1	1
4BAM	-58.59	3.12	-64.53	2.25	2.89	0.22	0.29	3.92	5.94	1.18	0.12	9.0-10.0ns	1	4
4BAN	-28.01	13.93	-58.29	5.37	3.53	0.38	0.25	15.61	30.28	13.47	0.95	0.0-10.0ns	5	1
4BAN	-54.51	4.28	-61.21	1.91	3.36	0.13	0.24	4.99	6.7	2.65	0.19	0.0-10.0ns	5	4
4BAN	-54.04	4.99	-62.16	1.48	3.19	0.15	0.32	4.99	8.12	3.84	0.38	5.0-10.0ns	5	4
4BAN	-26.91	15.19	-59.33	3.38	3.76	0.34	0.37	15.71	32.42	14.72	1.46	5.0-10.0ns	5	1
4BAN	-25.6	9.34	-59.95	5.16	3.41	0.51	0.34	12.24	34.34	8.69	0.86	9.0-10.0ns	1	1
4BAN	-55.04	3.44	-62.71	1.78	2.59	0.18	0.26	3.71	7.67	2.27	0.22	9.0-10.0ns	1	4
4BAO	-25.46	11.13	-54.14	4.25	4.14	0.3	0.29	16.72	28.68	10.33	0.73	0.0-10.0ns	5	1
4BAO	-50.48	4.73	-57.94	1.75	3.4	0.12	0.24	5.24	7.45	3.29	0.23	0.0-10.0ns	5	4
4BAO	-48.23	5.11	-57.74	1.67	3.4	0.17	0.34	5.27	9.51	3.81	0.38	5.0-10.0ns	5	4
4BAO	-25.49	11.29	-53.84	2.67	4.42	0.27	0.44	17.06	28.34	10.39	1.03	5.0-10.0ns	5	1
4BAO	-27.04	9.06	-51.73	4.74	4.03	0.47	0.4	17.77	24.69	8.11	0.8	9.0-10.0ns	1	1
4BAO	-47.46	4.12	-55.04	1.68	3.23	0.17	0.32	4.99	7.57	2.56	0.25	9.0-10.0ns	1	4
4BAQ	-28.64	8.78	-58.04	5.33	3.86	0.38	0.27	15.33	29.4	7.88	0.56	0.0-10.0ns	5	1
4BAQ	-53.88	4.2	-61.44	1.52	3.62	0.11	0.26	5.21	7.56	2.12	0.15	0.0-10.0ns	5	4
4BAQ	-56.54	3.01	-62.32	1.76	2.94	0.18	0.29	4.51	5.78	0.63	0.06	5.0-10.0ns	5	4
4BAQ	-40.97	3.8	-58.71	4.9	3.16	0.49	0.31	14.88	17.74	2.12	0.21	5.0-10.0ns	5	1
4BAQ	-36.48	9.78	-58.39	5.34	3.32	0.53	0.33	12.82	21.92	9.2	0.91	9.0-10.0ns	1	1
4BAQ	-54.45	3.9	-61.38	1.89	3.16	0.19	0.31	4.58	6.93	2.28	0.23	9.0-10.0ns	1	4

## Sheet: Trypsin GBSA
system	ΔGbinding	ΔGbinding+/-	ΔTOTAL_Average	ΔTOTAL_SD(Prop.)	ΔTOTAL_SD	ΔTOTAL_SEM(Prop.)	ΔTOTAL_SEM	IE_σ(Int. Energy)	IE_Average	IE_SD	IE_SEM	time_range	step	intdiel
1BJU	-24.8	5.6	-39.74	1.45	5.27	0.1	0.37	11.46	14.93	1.89	0.13	0.0-10.0ns	5	1
1BJU	-31.67	3.63	-36.95	1	3.55	0.07	0.25	4.31	5.28	0.76	0.05	0.0-10.0ns	5	4
1BJU	-22.78	7.62	-40.89	1.63	4.01	0.16	0.4	7.75	18.11	6.48	0.65	5.0-10.0ns	5	1
1BJU	-30.39	3.75	-37.65	0.73	2.93	0.07	0.29	3.23	7.26	2.34	0.23	5.0-10.0ns	5	4
1BJU	-26.56	4.41	-39.56	2.26	3.43	0.22	0.34	6.75	13	2.78	0.27	9.0-10.0ns	1	1
1BJU	-31.9	3.04	-36.66	0.84	2.68	0.08	0.27	2.91	4.76	1.42	0.14	9.0-10.0ns	1	4
1BJV	-13.99	13.01	-39.21	1.88	4.42	0.13	0.31	10.31	25.22	12.24	0.86	0.0-10.0ns	5	1
1BJV	-31.92	5.06	-40.37	0.48	3.69	0.03	0.26	4.33	8.46	3.46	0.24	0.0-10.0ns	5	4
1BJV	-29.99	4.41	-39.27	1.42	4	0.14	0.4	9.34	9.29	1.85	0.18	5.0-10.0ns	5	1
1BJV	-37.11	3.79	-41.3	0.67	3.41	0.07	0.34	3.88	4.19	1.64	0.16	5.0-10.0ns	5	4
1BJV	-29.51	7.23	-41.38	1.35	4.48	0.13	0.44	8	11.87	5.68	0.56	9.0-10.0ns	1	1
1BJV	-39.01	3.16	-43.23	0.56	2.95	0.06	0.29	3.25	4.23	1.15	0.11	9.0-10.0ns	1	4
1C5Q	-26.43	3.63	-37.89	1.02	2.87	0.07	0.2	7.23	11.45	2.22	0.16	0.0-10.0ns	5	1
1C5Q	-29.01	2.62	-32.65	0.26	2.51	0.02	0.18	2.91	3.64	0.75	0.05	0.0-10.0ns	5	4
1C5Q	-23.41	6.27	-37.59	0.65	2.71	0.06	0.27	6.53	14.18	5.66	0.56	5.0-10.0ns	5	1
1C5Q	-26.5	3.26	-32.52	0.39	2.59	0.04	0.26	2.75	6.02	1.98	0.2	5.0-10.0ns	5	4
1C5Q	-29.4	4.65	-37.14	1.28	2.71	0.13	0.27	7.55	7.74	3.77	0.37	9.0-10.0ns	1	1
1C5Q	-29.35	3	-32.35	0.32	2.56	0.03	0.25	2.97	3	1.56	0.15	9.0-10.0ns	1	4
1C5S	-20.79	4.15	-34.87	1.33	2.66	0.09	0.19	7.36	14.08	3.19	0.23	0.0-10.0ns	5	1
1C5S	-24.08	2.63	-29.43	0.34	2.41	0.02	0.17	3.05	5.35	1.05	0.07	0.0-10.0ns	5	4
1C5S	-22.59	4.12	-34.15	0.99	2.9	0.1	0.29	7.05	11.56	2.92	0.29	5.0-10.0ns	5	1
1C5S	-23.76	2.98	-28.92	0.44	2.7	0.04	0.27	3.04	5.16	1.25	0.12	5.0-10.0ns	5	4
1C5S	-24.42	3.68	-35.37	1.02	2.74	0.1	0.27	7.45	10.95	2.46	0.24	9.0-10.0ns	1	1
1C5S	-25.33	3.31	-30.12	0.43	2.32	0.04	0.23	2.85	4.78	2.36	0.23	9.0-10.0ns	1	4
1C5T	-18.6	4.02	-30.59	1.18	2.71	0.08	0.19	6.81	12	2.96	0.21	0.0-10.0ns	5	1
1C5T	-23.55	2.59	-27.64	0.56	2.38	0.04	0.17	2.7	4.09	1.02	0.07	0.0-10.0ns	5	4
1C5T	-20.55	5.19	-30.77	1.3	2.7	0.13	0.27	7.38	10.22	4.43	0.44	5.0-10.0ns	5	1
1C5T	-24.37	2.37	-27.85	0.33	2.04	0.03	0.2	2.68	3.47	1.22	0.12	5.0-10.0ns	5	4
1C5T	-17.36	4.77	-30.53	1.14	2.83	0.11	0.28	7.41	13.17	3.84	0.38	9.0-10.0ns	1	1
1C5T	-23.87	2.27	-27.6	0.28	2.19	0.03	0.22	2.64	3.73	0.6	0.06	9.0-10.0ns	1	4
1F0T	-28.7	5.07	-43.29	6.9	3.85	0.49	0.27	8.94	14.59	3.29	0.23	0.0-10.0ns	5	1
1F0T	-38.64	4.04	-45.76	1.87	3.67	0.13	0.26	4.08	7.11	1.68	0.12	0.0-10.0ns	5	4
1F0T	-27.8	6.79	-42.31	10.46	4	1.04	0.4	9.71	14.5	5.48	0.55	5.0-10.0ns	5	1
1F0T	-40	3.66	-44.6	2.71	3.43	0.27	0.34	4.05	4.6	1.27	0.13	5.0-10.0ns	5	4
1F0T	-31.93	5.09	-45.1	5.89	3.77	0.58	0.37	8.04	13.17	3.43	0.34	9.0-10.0ns	1	1
1F0T	-40.71	3.43	-47.01	2.23	3.29	0.22	0.33	3.72	6.29	0.99	0.1	9.0-10.0ns	1	4
1F0U	-27.42	7.41	-49.03	1.91	5.14	0.13	0.36	12.56	21.61	5.34	0.38	0.0-10.0ns	5	1
1F0U	-40.88	4.91	-49.66	0.49	4.41	0.03	0.31	5.01	8.78	2.14	0.15	0.0-10.0ns	5	4
1F0U	-24.93	7.78	-48.11	2.31	5.01	0.23	0.5	10.5	23.18	5.95	0.59	5.0-10.0ns	5	1
1F0U	-41.22	4.79	-48.69	1.07	4.35	0.11	0.43	4.68	7.46	2.01	0.2	5.0-10.0ns	5	4
1F0U	-36.21	6.5	-49.78	2.86	4.92	0.28	0.49	10.32	13.56	4.24	0.42	9.0-10.0ns	1	1
1F0U	-43.87	5.05	-49.61	1.07	4.25	0.11	0.42	4.64	5.74	2.72	0.27	9.0-10.0ns	1	4
1G36	-38.65	4.74	-49.53	2.05	3.97	0.14	0.28	8.69	10.89	2.58	0.18	0.0-10.0ns	5	1
1G36	-46.68	3.65	-52.35	0.65	3.32	0.05	0.23	3.75	5.67	1.52	0.11	0.0-10.0ns	5	4
1G36	-39.24	4.75	-50.21	2.16	3.61	0.22	0.36	7.28	10.97	3.09	0.31	5.0-10.0ns	5	1
1G36	-49.01	3.36	-52.82	1.1	3.22	0.11	0.32	3.36	3.81	0.97	0.1	5.0-10.0ns	5	4
1G36	-37.17	5.67	-49.76	1.86	3.38	0.18	0.33	8.6	12.59	4.55	0.45	9.0-10.0ns	1	1
1G36	-47.59	4.2	-52.8	0.54	3.02	0.05	0.3	3.59	5.21	2.92	0.29	9.0-10.0ns	1	4
1GHZ	-20.54	6.13	-35.99	1.96	4.74	0.14	0.33	8.86	15.45	3.88	0.27	0.0-10.0ns	5	1
1GHZ	-29.16	3.96	-33.54	0.64	3.08	0.05	0.22	3.7	4.38	2.49	0.18	0.0-10.0ns	5	4
1GHZ	-20.2	5.82	-35.28	1.83	4.34	0.18	0.43	7.69	15.08	3.89	0.39	5.0-10.0ns	5	1
1GHZ	-27.99	3.41	-33.57	1	3	0.1	0.3	3.38	5.58	1.63	0.16	5.0-10.0ns	5	4
1GHZ	-21.93	7.03	-34.85	2.13	4.55	0.21	0.45	7.9	12.92	5.36	0.53	9.0-10.0ns	1	1
1GHZ	-27.5	4.47	-32.79	1	3.33	0.1	0.33	3.73	5.29	2.98	0.29	9.0-10.0ns	1	4
1GI1	-18.39	4.92	-34.55	1.61	3.61	0.11	0.25	7.34	16.16	3.33	0.24	0.0-10.0ns	5	1
1GI1	-28.94	2.95	-33.52	0.93	2.85	0.07	0.2	3.15	4.58	0.75	0.05	0.0-10.0ns	5	4
1GI1	-24.75	4.22	-35.65	2.01	3.89	0.2	0.39	6.89	10.9	1.62	0.16	5.0-10.0ns	5	1
1GI1	-27.82	3.12	-33.53	0.93	2.96	0.09	0.3	3.12	5.71	0.97	0.1	5.0-10.0ns	5	4
1GI1	-23.81	5.09	-36.11	1.32	3.43	0.13	0.34	6.3	12.3	3.76	0.37	9.0-10.0ns	1	1
1GI1	-31.2	2.67	-34.46	0.84	2.54	0.08	0.25	2.61	3.26	0.82	0.08	9.0-10.0ns	1	4
1GI6	-16.61	5.17	-35.03	1.96	3.13	0.14	0.22	7.21	18.43	4.11	0.29	0.0-10.0ns	5	1
1GI6	-28.36	2.93	-33.18	0.95	2.62	0.07	0.18	2.97	4.81	1.31	0.09	0.0-10.0ns	5	4
1GI6	-24.03	5.12	-35	2.11	2.98	0.21	0.3	6.73	10.97	4.16	0.41	5.0-10.0ns	5	1
1GI6	-30.68	2.67	-33.46	0.94	2.49	0.09	0.25	2.71	2.77	0.95	0.09	5.0-10.0ns	5	4
1GI6	-27.29	3.48	-35.9	1.43	2.84	0.14	0.28	6.01	8.61	2.02	0.2	9.0-10.0ns	1	1
1GI6	-31.05	2.83	-33.8	0.45	2.58	0.04	0.26	2.91	2.75	1.18	0.12	9.0-10.0ns	1	4
1GJ6	-23.57	5.18	-40.32	2.05	3.13	0.14	0.22	7.33	16.74	4.13	0.29	0.0-10.0ns	5	1
1GJ6	-34.96	3.37	-40.28	1.21	2.99	0.09	0.21	3.45	5.32	1.55	0.11	0.0-10.0ns	5	4
1GJ6	-31.26	4.63	-40.55	1.8	3.31	0.18	0.33	7.79	9.29	3.23	0.32	5.0-10.0ns	5	1
1GJ6	-36.93	3.36	-39.79	0.67	2.91	0.07	0.29	3.41	2.86	1.68	0.17	5.0-10.0ns	5	4
1GJ6	-27.92	6.36	-41.48	2.47	3.81	0.24	0.38	8.91	13.57	5.09	0.5	9.0-10.0ns	1	1
1GJ6	-35.64	3.8	-41.05	0.88	3.23	0.09	0.32	3.66	5.41	2	0.2	9.0-10.0ns	1	4
1K1I	-27.88	14.62	-53.77	5.58	7.1	0.39	0.5	14.8	25.89	12.78	0.9	0.0-10.0ns	5	1
1K1I	-39.18	5.49	-46.85	1.99	3.85	0.14	0.27	4.78	7.67	3.92	0.28	0.0-10.0ns	5	4
1K1I	-26.77	9.82	-50.91	5.56	6.85	0.55	0.68	15.25	24.14	7.03	0.7	5.0-10.0ns	5	1
1K1I	-40.97	5.11	-47.16	1.77	4.26	0.18	0.42	5.19	6.19	2.83	0.28	5.0-10.0ns	5	4
1K1I	-34.75	9.94	-50.39	4.54	9.12	0.45	0.9	23.15	15.64	3.95	0.39	9.0-10.0ns	1	1
1K1I	-42.94	6.04	-47.35	1.81	5.92	0.18	0.59	8.18	4.41	1.23	0.12	9.0-10.0ns	1	4
1K1J	-35.9	6.02	-51.92	2.53	4.79	0.18	0.34	11.26	16.02	3.65	0.26	0.0-10.0ns	5	1
1K1J	-46.04	4.46	-52.06	1.09	4.23	0.08	0.3	4.9	6.02	1.43	0.1	0.0-10.0ns	5	4
1K1J	-36.99	5.83	-51.57	5.19	4.6	0.52	0.46	10.52	14.58	3.58	0.36	5.0-10.0ns	5	1
1K1J	-44.27	4.97	-51.49	1.41	4.52	0.14	0.45	4.92	7.22	2.07	0.21	5.0-10.0ns	5	4
1K1J	-32.09	8.29	-47.97	5.75	4.27	0.57	0.42	8.38	15.88	7.11	0.7	9.0-10.0ns	1	1
1K1J	-42.13	3.39	-47.08	1.95	3.01	0.19	0.3	3.25	4.95	1.56	0.15	9.0-10.0ns	1	4
1K1L	-29.38	4.55	-45.79	3.67	4.06	0.26	0.29	13.98	16.4	2.03	0.14	0.0-10.0ns	5	1
1K1L	-34.32	3.7	-40.9	1.22	3.47	0.09	0.24	4.53	6.58	1.29	0.09	0.0-10.0ns	5	4
1K1L	-31.02	4.46	-47.4	3.1	3.25	0.31	0.32	11.93	16.38	3.06	0.3	5.0-10.0ns	5	1
1K1L	-36.4	3.5	-41.83	1.11	3.01	0.11	0.3	3.86	5.43	1.78	0.18	5.0-10.0ns	5	4
1K1L	-33.57	5.98	-47.18	3.41	3.4	0.34	0.34	11.29	13.61	4.91	0.49	9.0-10.0ns	1	1
1K1L	-38.6	3.56	-42.05	0.88	2.78	0.09	0.28	3.91	3.45	2.23	0.22	9.0-10.0ns	1	4
1K1M	-37.95	8.68	-53.58	3.43	4.98	0.24	0.35	8.96	15.63	7.11	0.5	0.0-10.0ns	5	1
1K1M	-44.97	4.77	-51.02	1.52	4.55	0.11	0.32	4.55	6.05	1.42	0.1	0.0-10.0ns	5	4
1K1M	-29.09	9.62	-51.8	2.09	4.99	0.21	0.5	9.25	22.71	8.23	0.82	5.0-10.0ns	5	1
1K1M	-39.95	5.19	-48.86	1.19	4.17	0.12	0.42	4.39	8.92	3.08	0.31	5.0-10.0ns	5	4
1K1M	-35.45	6.07	-53.05	3.51	4.69	0.35	0.46	8.44	17.6	3.85	0.38	9.0-10.0ns	1	1
1K1M	-41.86	4.58	-49.19	1.56	4.23	0.15	0.42	4.4	7.33	1.76	0.17	9.0-10.0ns	1	4
1K1N	-52.2	4.5	-57.88	8.61	4.03	0.61	0.28	8.28	5.68	2.01	0.14	0.0-10.0ns	5	1
1K1N	-51.34	4.37	-56.64	3.15	3.93	0.22	0.28	3.7	5.3	1.9	0.13	0.0-10.0ns	5	4
1K1N	-41.69	5.62	-56.5	6.68	4.31	0.66	0.43	7.73	14.81	3.6	0.36	5.0-10.0ns	5	1
1K1N	-50.28	4.09	-54.94	2.59	3.69	0.26	0.37	3.6	4.66	1.76	0.18	5.0-10.0ns	5	4
1K1N	-47.38	4.88	-56.91	7.07	3.85	0.7	0.38	6.83	9.53	3	0.3	9.0-10.0ns	1	1
1K1N	-48.93	3.94	-55.19	2.17	3.4	0.21	0.34	3.59	6.26	1.99	0.2	9.0-10.0ns	1	4
1K1O	-32.2	8.66	-52.22	8.88	4.3	0.63	0.3	11.76	20.01	7.52	0.53	0.0-10.0ns	5	1
1K1O	-44.98	4.15	-50.34	2.32	3.28	0.16	0.23	4.18	5.36	2.55	0.18	0.0-10.0ns	5	4
1K1O	-42.08	6.9	-52.84	7.21	3.83	0.72	0.38	11.14	10.76	5.74	0.57	5.0-10.0ns	5	1
1K1O	-48.06	3.28	-51.28	1.84	3.06	0.18	0.3	3.97	3.21	1.19	0.12	5.0-10.0ns	5	4
1K1O	-37.34	5.3	-51.15	6.28	4.41	0.62	0.44	8.38	13.81	2.94	0.29	9.0-10.0ns	1	1
1K1O	-43.87	3.94	-50.24	1.64	3.34	0.16	0.33	3.84	6.37	2.1	0.21	9.0-10.0ns	1	4
1MTW	-27.2	5.45	-46.84	5.42	3.95	0.38	0.28	11.55	19.64	3.75	0.26	0.0-10.0ns	5	1
1MTW	-43.62	3.7	-49.79	1.61	3.31	0.11	0.23	4.37	6.17	1.64	0.12	0.0-10.0ns	5	4
1MTW	-28.47	5.74	-46.45	5.63	4.01	0.56	0.4	10.6	17.99	4.11	0.41	5.0-10.0ns	5	1
1MTW	-43.25	3.43	-49.58	1.42	3.03	0.14	0.3	3.85	6.33	1.6	0.16	5.0-10.0ns	5	4
1MTW	-26.7	7.53	-43.82	4.05	3.42	0.4	0.34	8.67	17.12	6.71	0.66	9.0-10.0ns	1	1
1MTW	-44.56	3.76	-49.44	1.28	3.11	0.13	0.31	3.58	4.88	2.12	0.21	9.0-10.0ns	1	4
1O2H	-27.9	5.15	-41.03	1.64	4.45	0.12	0.31	7.67	13.13	2.6	0.18	0.0-10.0ns	5	1
1O2H	-33.54	3.84	-39.39	0.93	3.69	0.07	0.26	3.9	5.85	1.07	0.08	0.0-10.0ns	5	4
1O2H	-28.76	5.56	-41.21	2.6	4.44	0.26	0.44	7.82	12.45	3.35	0.33	5.0-10.0ns	5	1
1O2H	-33.65	3.78	-40.27	0.98	3.56	0.1	0.35	3.92	6.63	1.25	0.12	5.0-10.0ns	5	4
1O2H	-34.68	4.04	-43.13	2.4	3.44	0.24	0.34	6.38	8.45	2.12	0.21	9.0-10.0ns	1	1
1O2H	-37.43	2.5	-40.82	1.12	2.46	0.11	0.24	2.68	3.39	0.44	0.04	9.0-10.0ns	1	4
1O2I	-28.7	4.01	-38.37	1.25	3.78	0.09	0.27	7.82	9.67	1.32	0.09	0.0-10.0ns	5	1
1O2I	-35.27	3.36	-38.61	1.17	3.33	0.08	0.23	3.77	3.34	0.42	0.03	0.0-10.0ns	5	4
1O2I	-28.96	4.34	-39.35	2.57	3.17	0.26	0.32	6.96	10.39	2.97	0.3	5.0-10.0ns	5	1
1O2I	-35.09	3.14	-39.16	0.94	2.74	0.09	0.27	3.09	4.07	1.53	0.15	5.0-10.0ns	5	4
1O2I	-27.37	4.49	-39.16	1.86	3.08	0.18	0.3	6.69	11.79	3.27	0.32	9.0-10.0ns	1	1
1O2I	-36.33	2.75	-39.86	0.96	2.49	0.1	0.25	3	3.53	1.18	0.12	9.0-10.0ns	1	4
1O2K	-22.11	4.88	-36.91	3.31	3.73	0.23	0.26	7.76	14.79	3.15	0.22	0.0-10.0ns	5	1
1O2K	-33.5	3.06	-37.38	1.5	2.94	0.11	0.21	3.37	3.89	0.84	0.06	0.0-10.0ns	5	4
1O2K	-19.77	8.1	-37.61	2.16	3.91	0.21	0.39	8.63	17.85	7.09	0.71	5.0-10.0ns	5	1
1O2K	-31.45	3.46	-37.64	1.03	2.93	0.1	0.29	3.74	6.19	1.84	0.18	5.0-10.0ns	5	4
1O2K	-23.92	4.23	-36.12	2.67	3.44	0.26	0.34	8.43	12.2	2.47	0.24	9.0-10.0ns	1	1
1O2K	-32.67	2.84	-37.1	1.33	2.68	0.13	0.27	3.39	4.44	0.93	0.09	9.0-10.0ns	1	4
1O2N	-19.71	6.8	-36.77	2.26	3.67	0.16	0.26	10.85	17.06	5.72	0.4	0.0-10.0ns	5	1
1O2N	-31.56	3.65	-38.32	0.89	3.26	0.06	0.23	4.19	6.76	1.64	0.12	0.0-10.0ns	5	4
1O2N	-22.77	4.49	-35.46	1.67	2.69	0.17	0.27	6.73	12.7	3.59	0.36	5.0-10.0ns	5	1
1O2N	-31.89	2.79	-37.23	1.34	2.43	0.13	0.24	2.83	5.34	1.37	0.14	5.0-10.0ns	5	4
1O2N	-21.66	4.14	-35.26	2.93	2.86	0.29	0.28	6.76	13.6	2.99	0.3	9.0-10.0ns	1	1
1O2N	-31.15	2.98	-36.13	1.64	2.5	0.16	0.25	2.83	4.98	1.61	0.16	9.0-10.0ns	1	4
1O2O	-22.37	4.83	-34.73	2.85	3.74	0.2	0.26	7.33	12.36	3.05	0.22	0.0-10.0ns	5	1
1O2O	-30.3	3.32	-34.95	1.4	3.27	0.1	0.23	3.46	4.65	0.59	0.04	0.0-10.0ns	5	4
1O2O	-23.78	5.31	-35.74	3.06	3.9	0.3	0.39	7.64	11.96	3.6	0.36	5.0-10.0ns	5	1
1O2O	-31.83	3.69	-36.27	1.42	3.59	0.14	0.36	3.98	4.44	0.85	0.08	5.0-10.0ns	5	4
1O2O	-30.35	4.98	-36.74	3.17	4.51	0.31	0.45	7.43	6.39	2.1	0.21	9.0-10.0ns	1	1
1O2O	-33.65	4.65	-37.24	1.21	4.35	0.12	0.43	4.47	3.59	1.63	0.16	9.0-10.0ns	1	4
1O2P	-24.98	4.75	-38.44	1.87	3.24	0.13	0.23	7.09	13.45	3.47	0.24	0.0-10.0ns	5	1
1O2P	-32.73	3.95	-39.79	1.33	3.27	0.09	0.23	3.62	7.07	2.21	0.16	0.0-10.0ns	5	4
1O2P	-28.98	4.74	-39.19	2.24	3.07	0.22	0.31	6.37	10.21	3.62	0.36	5.0-10.0ns	5	1
1O2P	-36.1	2.87	-39.92	1.39	2.69	0.14	0.27	2.85	3.82	0.99	0.1	5.0-10.0ns	5	4
1O2P	-26.97	3.8	-38.72	1.93	2.89	0.19	0.29	6.59	11.75	2.47	0.24	9.0-10.0ns	1	1
1O2P	-36.67	2.49	-39.38	0.68	2.38	0.07	0.24	2.61	2.7	0.73	0.07	9.0-10.0ns	1	4
1O2Q	-21.24	5.83	-41.14	2.68	3.6	0.19	0.25	8.59	19.9	4.58	0.32	0.0-10.0ns	5	1
1O2Q	-34.73	3.77	-40	1.61	3.58	0.11	0.25	4.14	5.27	1.18	0.08	0.0-10.0ns	5	4
1O2Q	-29.78	5.93	-41.22	2.13	3.64	0.21	0.36	8.38	11.44	4.68	0.47	5.0-10.0ns	5	1
1O2Q	-35.33	3.66	-40.7	1.3	3.5	0.13	0.35	4.01	5.37	1.07	0.11	5.0-10.0ns	5	4
1O2Q	-28.5	5.1	-41.48	1.92	3.45	0.19	0.34	6.6	12.98	3.76	0.37	9.0-10.0ns	1	1
1O2Q	-36.32	3.71	-41.52	1.2	3.41	0.12	0.34	3.65	5.2	1.48	0.15	9.0-10.0ns	1	4
1O2R	-23.49	6.67	-37.08	2.19	4.25	0.15	0.3	8.89	13.59	5.13	0.36	0.0-10.0ns	5	1
1O2R	-33.36	4.39	-38.48	1.02	4.08	0.07	0.29	4.63	5.12	1.63	0.11	0.0-10.0ns	5	4
1O2R	-27.03	4.51	-38.61	2.39	4.33	0.24	0.43	8.39	11.58	1.29	0.13	5.0-10.0ns	5	1
1O2R	-33.8	3.75	-40.02	0.69	3.66	0.07	0.36	4.08	6.22	0.84	0.08	5.0-10.0ns	5	4
1O2R	-31.9	4.57	-41.01	3.11	3.65	0.31	0.36	7.15	9.1	2.75	0.27	9.0-10.0ns	1	1
1O2R	-39.59	3.08	-42.44	1.04	2.99	0.1	0.3	3.36	2.85	0.76	0.08	9.0-10.0ns	1	4
1O2S	-12.78	5.19	-33.6	2.04	2.77	0.14	0.2	7.17	20.82	4.39	0.31	0.0-10.0ns	5	1
1O2S	-27.73	2.54	-32.89	0.87	2.34	0.06	0.16	2.71	5.16	0.99	0.07	0.0-10.0ns	5	4
1O2S	-24	4.3	-34.22	1.37	3.01	0.14	0.3	7.07	10.23	3.07	0.31	5.0-10.0ns	5	1
1O2S	-29.48	2.9	-32.63	1.04	2.54	0.1	0.25	2.84	3.15	1.39	0.14	5.0-10.0ns	5	4
1O2S	-23.8	5.08	-35.16	1.92	2.61	0.19	0.26	5.12	11.35	4.36	0.43	9.0-10.0ns	1	1
1O2S	-30.26	2.55	-32.89	1.09	2.21	0.11	0.22	2.4	2.63	1.27	0.13	9.0-10.0ns	1	4
1O2Y	-9.57	9.34	-25.75	6.37	5.3	0.45	0.37	8.66	16.18	7.68	0.54	0.0-10.0ns	5	1
1O2Y	-28.4	8.05	-39.16	1.76	5.71	0.12	0.4	6.11	10.76	5.67	0.4	0.0-10.0ns	5	4
1O2Y	-12.82	5.16	-24.11	6.52	4.11	0.65	0.41	6.47	11.29	3.12	0.31	5.0-10.0ns	5	1
1O2Y	-29.38	5.37	-37.5	1.65	4.64	0.16	0.46	4.95	8.12	2.71	0.27	5.0-10.0ns	5	4
1O2Y	-11.25	7.44	-23.77	4.49	4.75	0.44	0.47	6.21	12.51	5.72	0.57	9.0-10.0ns	1	1
1O2Y	-31.54	5.6	-39.29	1.48	4.02	0.15	0.4	4.14	7.75	3.9	0.39	9.0-10.0ns	1	4
1O2Z	-21.07	5.26	-38.09	5.79	3.19	0.41	0.22	10.33	17.02	4.19	0.3	0.0-10.0ns	5	1
1O2Z	-38.48	3.12	-43.29	2.33	2.79	0.16	0.2	3.47	4.81	1.4	0.1	0.0-10.0ns	5	4
1O2Z	-19.73	4.36	-37.05	5.72	3.27	0.57	0.33	10.46	17.31	2.89	0.29	5.0-10.0ns	5	1
1O2Z	-37.91	2.41	-42.17	2.44	2.25	0.24	0.22	3.24	4.27	0.85	0.08	5.0-10.0ns	5	4
1O2Z	-23.95	5.51	-38.11	4.75	3.2	0.47	0.32	13.07	14.16	4.49	0.44	9.0-10.0ns	1	1
1O2Z	-37.87	3.09	-42.2	1.8	2.44	0.18	0.24	3.9	4.33	1.9	0.19	9.0-10.0ns	1	4
1O30	-12.63	8.36	-34.15	3.25	3.62	0.23	0.26	13.07	21.52	7.54	0.53	0.0-10.0ns	5	1
1O30	-31.31	4.68	-38.89	2.01	3.11	0.14	0.22	4.39	7.57	3.49	0.25	0.0-10.0ns	5	4
1O30	-6.84	11.53	-33.59	2.64	3.44	0.26	0.34	12.76	26.75	11	1.09	5.0-10.0ns	5	1
1O30	-29.63	5.17	-37.86	1.42	3.28	0.14	0.33	4.51	8.23	4	0.4	5.0-10.0ns	5	4
1O30	-16.81	8.58	-35.39	6.15	2.9	0.61	0.29	8.44	18.58	8.08	0.8	9.0-10.0ns	1	1
1O30	-31.44	4.59	-37.99	1.76	2.51	0.17	0.25	3.35	6.55	3.85	0.38	9.0-10.0ns	1	4
1O35	-14.69	4.84	-33.55	2.86	3.02	0.2	0.21	6.78	18.86	3.78	0.27	0.0-10.0ns	5	1
1O35	-27.72	2.89	-32.32	1.08	2.75	0.08	0.19	3.07	4.6	0.89	0.06	0.0-10.0ns	5	4
1O35	-20.93	4.47	-33.29	0.73	3.37	0.07	0.34	7.84	12.37	2.94	0.29	5.0-10.0ns	5	1
1O35	-27.56	3.07	-32	0.24	2.66	0.02	0.26	3.15	4.45	1.54	0.15	5.0-10.0ns	5	4
1O35	-25.91	3.86	-35.22	2.41	3.17	0.24	0.31	6.31	9.32	2.19	0.22	9.0-10.0ns	1	1
1O35	-28.27	3.03	-32.97	1.13	2.52	0.11	0.25	2.93	4.7	1.68	0.17	9.0-10.0ns	1	4
1O36	-13.17	8.12	-34.2	5.83	4.57	0.41	0.32	29.88	21.02	6.71	0.47	0.0-10.0ns	5	1
1O36	-33.38	3.14	-38.09	1.9	2.89	0.13	0.2	7.98	4.71	1.23	0.09	0.0-10.0ns	5	4
1O36	-5.41	11.49	-36.11	3.03	4.39	0.3	0.44	26.48	30.7	10.62	1.06	5.0-10.0ns	5	1
1O36	-29.03	3.91	-38.99	1.87	2.57	0.19	0.26	6.97	9.96	2.95	0.29	5.0-10.0ns	5	4
1O36	-3.24	16.95	-39.02	4.32	4.13	0.43	0.41	30.19	35.78	16.44	1.63	9.0-10.0ns	1	1
1O36	-30.63	4.73	-39.5	1.9	2.64	0.19	0.26	7.89	8.86	3.92	0.39	9.0-10.0ns	1	4
1O38	-12.28	6	-33.04	1.35	3.45	0.1	0.24	12.03	20.77	4.9	0.35	0.0-10.0ns	5	1
1O38	-28.11	3.61	-34.48	1.17	3.03	0.08	0.21	3.9	6.38	1.96	0.14	0.0-10.0ns	5	4
1O38	-15.31	6.35	-33.04	3.64	3.44	0.36	0.34	12.36	17.73	5.34	0.53	5.0-10.0ns	5	1
1O38	-30.42	3.36	-34.89	1.53	2.67	0.15	0.27	3.94	4.47	2.05	0.2	5.0-10.0ns	5	4
1O38	-16.76	6.43	-32.58	2.96	3.34	0.29	0.33	10.31	15.82	5.5	0.54	9.0-10.0ns	1	1
1O38	-30.05	3.34	-35.36	1.17	2.77	0.12	0.27	3.82	5.32	1.86	0.18	9.0-10.0ns	1	4
1O3D	-18.98	6.85	-35.62	2.64	3.66	0.19	0.26	7.8	16.64	5.79	0.41	0.0-10.0ns	5	1
1O3D	-29.64	3.97	-35.9	0.78	3.56	0.05	0.25	3.89	6.25	1.76	0.12	0.0-10.0ns	5	4
1O3D	-25.26	5.96	-37.83	0.15	3.61	0.02	0.36	7.91	12.58	4.75	0.47	5.0-10.0ns	5	1
1O3D	-31.86	4.21	-37.75	0.06	3.47	0.01	0.35	3.94	5.89	2.39	0.24	5.0-10.0ns	5	4
1O3D	-25.07	8.54	-39.03	2.35	4.06	0.23	0.4	7.85	13.96	7.52	0.74	9.0-10.0ns	1	1
1O3D	-35.49	2.78	-40.5	1.22	2.58	0.12	0.25	2.94	5.01	1.04	0.1	9.0-10.0ns	1	4
1O3G	-25.75	6.74	-39.81	0.91	3.94	0.06	0.28	7.82	14.06	5.47	0.39	0.0-10.0ns	5	1
1O3G	-32.63	3.95	-37.6	0.79	3.13	0.06	0.22	3.54	4.97	2.4	0.17	0.0-10.0ns	5	4
1O3G	-28.82	5.02	-41.13	1.06	3.34	0.11	0.33	7.94	12.31	3.75	0.37	5.0-10.0ns	5	1
1O3G	-34.81	2.6	-39.12	0.99	2.33	0.1	0.23	3.03	4.31	1.16	0.11	5.0-10.0ns	5	4
1O3G	-35.8	3.8	-42.83	1.49	3.24	0.15	0.32	5.56	7.03	1.99	0.2	9.0-10.0ns	1	1
1O3G	-37.16	2.74	-40.05	0.84	2.22	0.08	0.22	2.49	2.88	1.61	0.16	9.0-10.0ns	1	4
1O3I	-21.23	5.69	-35.45	1.17	2.91	0.08	0.2	7.27	14.22	4.89	0.35	0.0-10.0ns	5	1
1O3I	-26.7	4.16	-33.71	0.58	2.76	0.04	0.19	3.14	7.01	3.11	0.22	0.0-10.0ns	5	4
1O3I	-20.58	4.79	-36.13	1.18	3.21	0.12	0.32	8.3	15.55	3.56	0.35	5.0-10.0ns	5	1
1O3I	-27.97	3.38	-33.99	0.87	2.99	0.09	0.3	3.39	6.02	1.58	0.16	5.0-10.0ns	5	4
1O3I	-28.31	3.1	-35.83	2.56	2.86	0.25	0.28	6.87	7.52	1.2	0.12	9.0-10.0ns	1	1
1O3I	-29.17	3.15	-33.81	0.93	2.68	0.09	0.26	3.16	4.64	1.66	0.16	9.0-10.0ns	1	4
1O3K	-7.03	4.07	-29.14	1.81	3.11	0.13	0.22	13.5	22.11	2.62	0.18	0.0-10.0ns	5	1
1O3K	-20.59	3.3	-30.15	0.71	2.78	0.05	0.2	4.18	9.55	1.78	0.13	0.0-10.0ns	5	4
1O3K	-3.55	9.92	-29.23	1.93	3.47	0.19	0.34	11.9	25.68	9.3	0.93	5.0-10.0ns	5	1
1O3K	-24.23	3.42	-30.08	0.64	2.94	0.06	0.29	3.93	5.85	1.76	0.17	5.0-10.0ns	5	4
1O3K	-12.63	6.6	-29.78	2.42	3.43	0.24	0.34	10.69	17.16	5.64	0.56	9.0-10.0ns	1	1
1O3K	-26.12	3.2	-31.49	0.66	2.98	0.07	0.3	3.79	5.37	1.16	0.11	9.0-10.0ns	1	4
1O3L	-27.01	4.32	-36.79	2.84	3.82	0.2	0.27	8.78	9.78	2.03	0.14	0.0-10.0ns	5	1
1O3L	-31.81	2.81	-35.69	1.27	2.76	0.09	0.19	3.43	3.87	0.52	0.04	0.0-10.0ns	5	4
1O3L	-27.4	4.39	-37.14	1.98	3.46	0.2	0.34	8.85	9.75	2.7	0.27	5.0-10.0ns	5	1
1O3L	-31.81	3.52	-36.15	1.04	2.73	0.1	0.27	3.48	4.35	2.22	0.22	5.0-10.0ns	5	4
1O3L	-24.62	4.62	-36.77	2.25	3.1	0.22	0.31	5.9	12.15	3.42	0.34	9.0-10.0ns	1	1
1O3L	-30.64	2.93	-35.71	1.06	2.51	0.11	0.25	2.88	5.07	1.5	0.15	9.0-10.0ns	1	4
1OYQ	-27.19	5.9	-43.22	3.88	3.94	0.27	0.28	8.35	16.03	4.39	0.31	0.0-10.0ns	5	1
1OYQ	-43.5	4.11	-47.85	1.17	3.95	0.08	0.28	4.37	4.35	1.11	0.08	0.0-10.0ns	5	4
1OYQ	-33.16	5.49	-44.18	3.56	4.28	0.35	0.43	6.98	11.02	3.45	0.34	5.0-10.0ns	5	1
1OYQ	-42.8	4.89	-49.04	1.16	4.15	0.12	0.41	4.12	6.24	2.58	0.26	5.0-10.0ns	5	4
1OYQ	-33.3	4.79	-44.14	3.76	3.84	0.37	0.38	6.68	10.83	2.86	0.28	9.0-10.0ns	1	1
1OYQ	-42.51	4.48	-48.59	1.16	4.03	0.11	0.4	4.05	6.07	1.95	0.19	9.0-10.0ns	1	4
1QBO	-24.35	12.28	-48.63	0.9	3.59	0.06	0.25	12.46	24.29	11.74	0.83	0.0-10.0ns	5	1
1QBO	-42.45	5.13	-49.97	0.61	3.1	0.04	0.22	4.26	7.52	4.1	0.29	0.0-10.0ns	5	4
1QBO	-26.62	7.33	-47.58	2.25	3.26	0.22	0.32	12.19	20.96	6.56	0.65	5.0-10.0ns	5	1
1QBO	-44.18	3.99	-49.56	0.59	3.08	0.06	0.31	3.97	5.38	2.54	0.25	5.0-10.0ns	5	4
1QBO	-33.76	5.08	-48.16	1.89	3.53	0.19	0.35	10.98	14.4	3.65	0.36	9.0-10.0ns	1	1
1QBO	-43.74	3.27	-48.88	1.04	3.01	0.1	0.3	3.81	5.14	1.26	0.13	9.0-10.0ns	1	4
1TX8	-15.28	5.83	-32.13	0.78	3.54	0.05	0.25	8.27	16.86	4.63	0.33	0.0-10.0ns	5	1
1TX8	-24.23	4.66	-31.38	0.36	2.74	0.03	0.19	3.22	7.15	3.77	0.27	0.0-10.0ns	5	4
1TX8	-22.5	4.01	-31.82	0.64	3.13	0.06	0.31	7.58	9.32	2.51	0.25	5.0-10.0ns	5	1
1TX8	-28.03	2.29	-30.58	0.21	2.22	0.02	0.22	2.67	2.55	0.52	0.05	5.0-10.0ns	5	4
1TX8	-18.64	4.02	-31.99	1.99	3.02	0.2	0.3	9.01	13.35	2.65	0.26	9.0-10.0ns	1	1
1TX8	-26.64	2.62	-30.8	0.66	2.43	0.07	0.24	3.26	4.17	0.96	0.1	9.0-10.0ns	1	4
2BZA	-10.87	5.64	-26.1	0.59	3.47	0.04	0.24	8.74	15.23	4.45	0.31	0.0-10.0ns	5	1
2BZA	-16.33	2.74	-20.83	0.16	2.2	0.01	0.16	2.75	4.49	1.62	0.11	0.0-10.0ns	5	4
2BZA	-11.34	5.75	-25.12	0.21	3.2	0.02	0.32	8.02	13.77	4.78	0.48	5.0-10.0ns	5	1
2BZA	-12.56	4.08	-20.45	0.06	2.39	0.01	0.24	2.99	7.89	3.3	0.33	5.0-10.0ns	5	4
2BZA	-10.86	4.72	-25.95	0.55	3.21	0.05	0.32	7.62	15.09	3.46	0.34	9.0-10.0ns	1	1
2BZA	-16.27	2.48	-20.46	0.21	2.15	0.02	0.21	2.84	4.19	1.24	0.12	9.0-10.0ns	1	4
2FX6	-19.34	1.76	-23.23	0.49	1.69	0.03	0.12	2.1	3.89	0.49	0.03	0.0-10.0ns	5	1
2FX6	-24.58	1.6	-26.41	0.26	1.52	0.02	0.11	1.5	1.83	0.5	0.04	0.0-10.0ns	5	4
2FX6	-20.04	1.81	-23.03	0.35	1.76	0.03	0.17	1.93	2.99	0.45	0.04	5.0-10.0ns	5	1
2FX6	-24.25	1.63	-25.92	0.09	1.57	0.01	0.16	1.57	1.66	0.42	0.04	5.0-10.0ns	5	4
2FX6	-21.09	1.82	-23.24	0.39	1.62	0.04	0.16	1.85	2.16	0.83	0.08	9.0-10.0ns	1	1
2FX6	-24.41	1.57	-26.13	0.17	1.45	0.02	0.14	1.43	1.73	0.61	0.06	9.0-10.0ns	1	4
2ZDL	-33.87	6.15	-47.64	3.61	4.18	0.25	0.29	8.14	13.77	4.51	0.32	0.0-10.0ns	5	1
2ZDL	-40.06	4.19	-46.07	1.73	3.3	0.12	0.23	3.52	6.01	2.58	0.18	0.0-10.0ns	5	4
2ZDL	-31.91	4.83	-46.07	2	3.71	0.2	0.37	9.25	14.16	3.09	0.31	5.0-10.0ns	5	1
2ZDL	-38.51	3.52	-44.78	1.37	3.33	0.14	0.33	3.9	6.27	1.14	0.11	5.0-10.0ns	5	4
2ZDL	-30.16	5.95	-45.23	3.66	3.62	0.36	0.36	9.14	15.07	4.73	0.47	9.0-10.0ns	1	1
2ZDL	-37.64	4.1	-44.44	1.78	2.94	0.18	0.29	3.63	6.8	2.86	0.28	9.0-10.0ns	1	4
2ZDM	-34.19	5.81	-48.39	4.25	3.62	0.3	0.25	7.03	14.19	4.55	0.32	0.0-10.0ns	5	1
2ZDM	-41.05	4.1	-47.52	1.64	3.57	0.12	0.25	3.65	6.47	2.01	0.14	0.0-10.0ns	5	4
2ZDM	-37.76	4.63	-48.13	2.19	3.99	0.22	0.4	7.99	10.37	2.35	0.23	5.0-10.0ns	5	1
2ZDM	-41.12	3.49	-47.13	1.57	3.09	0.16	0.31	3.29	6.01	1.63	0.16	5.0-10.0ns	5	4
2ZDM	-35.82	4.22	-47.87	2.54	3.59	0.25	0.36	7.05	12.05	2.22	0.22	9.0-10.0ns	1	1
2ZDM	-40.65	3.71	-46.96	1.03	3.16	0.1	0.31	3.4	6.31	1.94	0.19	9.0-10.0ns	1	4
2ZDN	-25.83	7.04	-47.12	3.29	3.71	0.23	0.26	8.21	21.29	5.99	0.42	0.0-10.0ns	5	1
2ZDN	-40.53	3.47	-46.74	1.54	3.18	0.11	0.22	3.8	6.21	1.39	0.1	0.0-10.0ns	5	4
2ZDN	-30.78	5.64	-47.62	2.99	3.81	0.3	0.38	7.63	16.84	4.16	0.41	5.0-10.0ns	5	1
2ZDN	-40.99	3.31	-46.26	2.01	3.09	0.2	0.31	3.3	5.28	1.19	0.12	5.0-10.0ns	5	4
2ZDN	-37	5.5	-48.23	2.72	3.42	0.27	0.34	7.04	11.24	4.3	0.43	9.0-10.0ns	1	1
2ZDN	-40.33	3.6	-46.98	1.66	3.26	0.16	0.32	3.59	6.65	1.53	0.15	9.0-10.0ns	1	4
2ZHD	-25.43	5.35	-45.68	5.85	4.65	0.41	0.33	11.23	20.25	2.65	0.19	0.0-10.0ns	5	1
2ZHD	-37.82	4.07	-43.91	1.84	3.99	0.13	0.28	4.33	6.09	0.84	0.06	0.0-10.0ns	5	4
2ZHD	-29.84	7.36	-47.08	3.33	5.04	0.33	0.5	11.58	17.23	5.37	0.53	5.0-10.0ns	5	1
2ZHD	-40.24	4.16	-45.57	1.11	3.99	0.11	0.4	4.2	5.33	1.2	0.12	5.0-10.0ns	5	4
2ZHD	-27.96	5.9	-47.7	1.4	3.58	0.14	0.35	11.4	19.74	4.69	0.46	9.0-10.0ns	1	1
2ZHD	-40.16	3.01	-46.09	0.98	2.76	0.1	0.27	3.67	5.93	1.21	0.12	9.0-10.0ns	1	4
3LJJ	-17.41	10.28	-41.31	4.8	4.8	0.34	0.34	13.02	23.9	9.09	0.64	0.0-10.0ns	5	1
3LJJ	-33.15	4.46	-41.28	1.49	3.8	0.11	0.27	4.74	8.13	2.33	0.16	0.0-10.0ns	5	4
3LJJ	-7.6	10.08	-38.82	7.14	4.16	0.71	0.41	13.83	31.23	9.18	0.91	5.0-10.0ns	5	1
3LJJ	-30.31	4.63	-40.25	1.89	3.87	0.19	0.39	4.99	9.93	2.54	0.25	5.0-10.0ns	5	4
3LJJ	-23.86	5.91	-39.14	4.5	3.17	0.45	0.31	9.71	15.27	4.99	0.49	9.0-10.0ns	1	1
3LJJ	-36.07	3.06	-40.26	1.28	2.63	0.13	0.26	3.29	4.19	1.57	0.16	9.0-10.0ns	1	4
3LJO	-24.35	7.1	-46.48	5.53	4.81	0.39	0.34	13.48	22.13	5.22	0.37	0.0-10.0ns	5	1
3LJO	-35.59	4.42	-43.44	1.91	3.74	0.13	0.26	4.9	7.84	2.36	0.17	0.0-10.0ns	5	4
3LJO	-24	7.99	-47.45	3.11	3.79	0.31	0.38	14.52	23.46	7.03	0.7	5.0-10.0ns	5	1
3LJO	-37.12	3.88	-43.86	1.11	3.09	0.11	0.31	4.38	6.73	2.34	0.23	5.0-10.0ns	5	4
3LJO	-27.56	9.05	-48.32	4.2	3.54	0.42	0.35	11.76	20.75	8.34	0.83	9.0-10.0ns	1	1
3LJO	-38.23	4.17	-45.48	1.45	2.68	0.14	0.27	3.88	7.25	3.2	0.32	9.0-10.0ns	1	4
3M35	-29.34	5.33	-48.22	2.78	4	0.2	0.28	8.23	18.88	3.52	0.25	0.0-10.0ns	5	1
3M35	-42.32	3.76	-51.55	0.87	3.16	0.06	0.22	3.73	9.23	2.04	0.14	0.0-10.0ns	5	4
3M35	-28.98	6.09	-48	1.4	4.24	0.14	0.42	8.1	19.02	4.37	0.43	5.0-10.0ns	5	1
3M35	-45.59	3.59	-51.62	0.59	3.31	0.06	0.33	3.67	6.03	1.38	0.14	5.0-10.0ns	5	4
3M35	-35.61	6.37	-48.87	2.93	4.18	0.29	0.41	7.62	13.26	4.81	0.48	9.0-10.0ns	1	1
3M35	-46.24	3.84	-51.76	0.87	3.45	0.09	0.34	3.79	5.52	1.68	0.17	9.0-10.0ns	1	4

## Sheet: The Greenidge dataset RMSD anal
system	RMSD_mean	RMSD_std	rmsd_system	time_range
1a08	1.317	0.183	backbone	0.0-10.0ns
1a08	1.394	0.327	ligand	0.0-10.0ns
1a08	1.679	0.392	ActiveSite5.0A	0.0-10.0ns
1a08	1.306	0.176	backbone	5.0-10.0ns
1a08	1.333	0.273	ligand	5.0-10.0ns
1a08	1.732	0.363	ActiveSite5.0A	5.0-10.0ns
1a08	1.27	0.108	backbone	9.0-10.0ns
1a08	1.575	0.303	ligand	9.0-10.0ns
1a08	1.847	0.357	ActiveSite5.0A	9.0-10.0ns
1a69	1.796	0.203	backbone	0.0-10.0ns
1a69	2.212	0.46	ligand	0.0-10.0ns
1a69	2.016	0.393	ActiveSite5.0A	0.0-10.0ns
1a69	1.875	0.145	backbone	5.0-10.0ns
1a69	2.364	0.294	ligand	5.0-10.0ns
1a69	2.092	0.221	ActiveSite5.0A	5.0-10.0ns
1a69	1.855	0.096	backbone	9.0-10.0ns
1a69	2.369	0.234	ligand	9.0-10.0ns
1a69	2.057	0.164	ActiveSite5.0A	9.0-10.0ns
1a8i	2.032	0.281	backbone	0.0-10.0ns
1a8i	1.595	0.296	ligand	0.0-10.0ns
1a8i	1.536	0.189	ActiveSite5.0A	0.0-10.0ns
1a8i	2.141	0.184	backbone	5.0-10.0ns
1a8i	1.521	0.223	ligand	5.0-10.0ns
1a8i	1.553	0.121	ActiveSite5.0A	5.0-10.0ns
1a8i	2.274	0.12	backbone	9.0-10.0ns
1a8i	1.579	0.195	ligand	9.0-10.0ns
1a8i	1.562	0.139	ActiveSite5.0A	9.0-10.0ns
1a99	4.341	0.974	backbone	0.0-10.0ns
1a99	1.585	0.461	ligand	0.0-10.0ns
1a99	2.702	0.521	ActiveSite5.0A	0.0-10.0ns
1a99	4.886	0.685	backbone	5.0-10.0ns
1a99	1.774	0.425	ligand	5.0-10.0ns
1a99	2.927	0.41	ActiveSite5.0A	5.0-10.0ns
1a99	4.847	0.372	backbone	9.0-10.0ns
1a99	1.68	0.368	ligand	9.0-10.0ns
1a99	3.003	0.323	ActiveSite5.0A	9.0-10.0ns
1aaq	1.23	0.084	backbone	0.0-10.0ns
1aaq	1.798	0.327	ligand	0.0-10.0ns
1aaq	1.776	0.152	ActiveSite5.0A	0.0-10.0ns
1aaq	1.238	0.07	backbone	5.0-10.0ns
1aaq	1.916	0.308	ligand	5.0-10.0ns
1aaq	1.803	0.132	ActiveSite5.0A	5.0-10.0ns
1aaq	1.254	0.081	backbone	9.0-10.0ns
1aaq	2.155	0.317	ligand	9.0-10.0ns
1aaq	1.875	0.191	ActiveSite5.0A	9.0-10.0ns
1adl	4.351	0.888	backbone	0.0-10.0ns
1adl	3.358	0.873	ligand	0.0-10.0ns
1adl	3.468	1.021	ActiveSite5.0A	0.0-10.0ns
1adl	4.653	0.599	backbone	5.0-10.0ns
1adl	3.815	0.669	ligand	5.0-10.0ns
1adl	3.908	0.874	ActiveSite5.0A	5.0-10.0ns
1adl	4.58	0.442	backbone	9.0-10.0ns
1adl	4.069	0.703	ligand	9.0-10.0ns
1adl	4.589	0.576	ActiveSite5.0A	9.0-10.0ns
1ai4	1.23	0.138	backbone	0.0-10.0ns
1ai4	3.097	0.323	ligand	0.0-10.0ns
1ai4	1.353	0.177	ActiveSite5.0A	0.0-10.0ns
1ai4	1.315	0.079	backbone	5.0-10.0ns
1ai4	3.178	0.234	ligand	5.0-10.0ns
1ai4	1.443	0.132	ActiveSite5.0A	5.0-10.0ns
1ai4	1.366	0.065	backbone	9.0-10.0ns
1ai4	3.165	0.243	ligand	9.0-10.0ns
1ai4	1.424	0.133	ActiveSite5.0A	9.0-10.0ns
1ai5	1.199	0.134	backbone	0.0-10.0ns
1ai5	1.755	0.633	ligand	0.0-10.0ns
1ai5	0.92	0.179	ActiveSite5.0A	0.0-10.0ns
1ai5	1.286	0.091	backbone	5.0-10.0ns
1ai5	2.048	0.767	ligand	5.0-10.0ns
1ai5	1.035	0.146	ActiveSite5.0A	5.0-10.0ns
1ai5	1.355	0.081	backbone	9.0-10.0ns
1ai5	2.996	0.606	ligand	9.0-10.0ns
1ai5	1.131	0.137	ActiveSite5.0A	9.0-10.0ns
1ai7	1.226	0.127	backbone	0.0-10.0ns
1ai7	2.531	0.696	ligand	0.0-10.0ns
1ai7	1.015	0.205	ActiveSite5.0A	0.0-10.0ns
1ai7	1.301	0.074	backbone	5.0-10.0ns
1ai7	2.657	0.731	ligand	5.0-10.0ns
1ai7	1.122	0.132	ActiveSite5.0A	5.0-10.0ns
1ai7	1.317	0.08	backbone	9.0-10.0ns
1ai7	2.285	0.219	ligand	9.0-10.0ns
1ai7	1.152	0.128	ActiveSite5.0A	9.0-10.0ns
1aid	1.208	0.141	backbone	0.0-10.0ns
1aid	4.564	0.757	ligand	0.0-10.0ns
1aid	1.656	0.305	ActiveSite5.0A	0.0-10.0ns
1aid	1.18	0.096	backbone	5.0-10.0ns
1aid	4.909	0.319	ligand	5.0-10.0ns
1aid	1.746	0.244	ActiveSite5.0A	5.0-10.0ns
1aid	1.223	0.087	backbone	9.0-10.0ns
1aid	4.762	0.361	ligand	9.0-10.0ns
1aid	1.742	0.22	ActiveSite5.0A	9.0-10.0ns
1aj6	1.612	0.181	backbone	0.0-10.0ns
1aj6	1.858	0.623	ligand	0.0-10.0ns
1aj6	1.063	0.152	ActiveSite5.0A	0.0-10.0ns
1aj6	1.688	0.186	backbone	5.0-10.0ns
1aj6	1.998	0.63	ligand	5.0-10.0ns
1aj6	1.053	0.125	ActiveSite5.0A	5.0-10.0ns
1aj6	1.894	0.088	backbone	9.0-10.0ns
1aj6	2.073	0.426	ligand	9.0-10.0ns
1aj6	1.065	0.103	ActiveSite5.0A	9.0-10.0ns
1ajn	1.116	0.102	backbone	0.0-10.0ns
1ajn	1.4	0.21	ligand	0.0-10.0ns
1ajn	1.009	0.138	ActiveSite5.0A	0.0-10.0ns
1ajn	1.164	0.07	backbone	5.0-10.0ns
1ajn	1.499	0.158	ligand	5.0-10.0ns
1ajn	1.018	0.097	ActiveSite5.0A	5.0-10.0ns
1ajn	1.225	0.057	backbone	9.0-10.0ns
1ajn	1.458	0.149	ligand	9.0-10.0ns
1ajn	0.971	0.076	ActiveSite5.0A	9.0-10.0ns
1ajp	1.19	0.119	backbone	0.0-10.0ns
1ajp	2.148	0.385	ligand	0.0-10.0ns
1ajp	1.124	0.129	ActiveSite5.0A	0.0-10.0ns
1ajp	1.249	0.092	backbone	5.0-10.0ns
1ajp	2.274	0.247	ligand	5.0-10.0ns
1ajp	1.155	0.119	ActiveSite5.0A	5.0-10.0ns
1ajp	1.241	0.094	backbone	9.0-10.0ns
1ajp	2.292	0.213	ligand	9.0-10.0ns
1ajp	1.191	0.097	ActiveSite5.0A	9.0-10.0ns
1ajq	1.464	0.249	backbone	0.0-10.0ns
1ajq	0.952	0.217	ligand	0.0-10.0ns
1ajq	0.922	0.126	ActiveSite5.0A	0.0-10.0ns
1ajq	1.665	0.118	backbone	5.0-10.0ns
1ajq	0.948	0.225	ligand	5.0-10.0ns
1ajq	0.937	0.114	ActiveSite5.0A	5.0-10.0ns
1ajq	1.737	0.117	backbone	9.0-10.0ns
1ajq	0.828	0.183	ligand	9.0-10.0ns
1ajq	0.853	0.106	ActiveSite5.0A	9.0-10.0ns
1ajv	1.283	0.137	backbone	0.0-10.0ns
1ajv	1.773	0.19	ligand	0.0-10.0ns
1ajv	1.57	0.222	ActiveSite5.0A	0.0-10.0ns
1ajv	1.326	0.127	backbone	5.0-10.0ns
1ajv	1.779	0.157	ligand	5.0-10.0ns
1ajv	1.64	0.191	ActiveSite5.0A	5.0-10.0ns
1ajv	1.401	0.128	backbone	9.0-10.0ns
1ajv	1.857	0.147	ligand	9.0-10.0ns
1ajv	1.683	0.191	ActiveSite5.0A	9.0-10.0ns
1ajx	1.48	0.29	backbone	0.0-10.0ns
1ajx	3.49	0.578	ligand	0.0-10.0ns
1ajx	2.059	0.337	ActiveSite5.0A	0.0-10.0ns
1ajx	1.329	0.1	backbone	5.0-10.0ns
1ajx	3.566	0.217	ligand	5.0-10.0ns
1ajx	2.014	0.16	ActiveSite5.0A	5.0-10.0ns
1ajx	1.374	0.104	backbone	9.0-10.0ns
1ajx	3.553	0.24	ligand	9.0-10.0ns
1ajx	2.041	0.161	ActiveSite5.0A	9.0-10.0ns
1apw	2.387	0.421	backbone	0.0-10.0ns
1apw	3.034	0.471	ligand	0.0-10.0ns
1apw	3.224	0.579	ActiveSite5.0A	0.0-10.0ns
1apw	2.619	0.235	backbone	5.0-10.0ns
1apw	3.232	0.254	ligand	5.0-10.0ns
1apw	3.479	0.433	ActiveSite5.0A	5.0-10.0ns
1apw	2.741	0.188	backbone	9.0-10.0ns
1apw	3.307	0.265	ligand	9.0-10.0ns
1apw	3.909	0.358	ActiveSite5.0A	9.0-10.0ns
1ax0	2.003	0.182	backbone	0.0-10.0ns
1ax0	1.961	0.744	ligand	0.0-10.0ns
1ax0	1.45	0.371	ActiveSite5.0A	0.0-10.0ns
1ax0	1.949	0.164	backbone	5.0-10.0ns
1ax0	2.093	0.875	ligand	5.0-10.0ns
1ax0	1.545	0.365	ActiveSite5.0A	5.0-10.0ns
1ax0	1.932	0.114	backbone	9.0-10.0ns
1ax0	1.64	0.492	ligand	9.0-10.0ns
1ax0	1.78	0.51	ActiveSite5.0A	9.0-10.0ns
1axz	1.675	0.224	backbone	0.0-10.0ns
1axz	1.412	0.346	ligand	0.0-10.0ns
1axz	1.408	0.323	ActiveSite5.0A	0.0-10.0ns
1axz	1.819	0.191	backbone	5.0-10.0ns
1axz	1.386	0.338	ligand	5.0-10.0ns
1axz	1.532	0.344	ActiveSite5.0A	5.0-10.0ns
1axz	1.977	0.086	backbone	9.0-10.0ns
1axz	1.325	0.317	ligand	9.0-10.0ns
1axz	1.619	0.201	ActiveSite5.0A	9.0-10.0ns
1b05	0.975	0.119	backbone	0.0-10.0ns
1b05	0.876	0.235	ligand	0.0-10.0ns
1b05	0.734	0.107	ActiveSite5.0A	0.0-10.0ns
1b05	1	0.116	backbone	5.0-10.0ns
1b05	1.019	0.143	ligand	5.0-10.0ns
1b05	0.771	0.085	ActiveSite5.0A	5.0-10.0ns
1b05	1.12	0.078	backbone	9.0-10.0ns
1b05	0.942	0.116	ligand	9.0-10.0ns
1b05	0.856	0.079	ActiveSite5.0A	9.0-10.0ns
1b0h	1.16	0.12	backbone	0.0-10.0ns
1b0h	0.972	0.167	ligand	0.0-10.0ns
1b0h	0.646	0.074	ActiveSite5.0A	0.0-10.0ns
1b0h	1.196	0.088	backbone	5.0-10.0ns
1b0h	1.012	0.134	ligand	5.0-10.0ns
1b0h	0.646	0.067	ActiveSite5.0A	5.0-10.0ns
1b0h	1.218	0.072	backbone	9.0-10.0ns
1b0h	0.9	0.1	ligand	9.0-10.0ns
1b0h	0.644	0.053	ActiveSite5.0A	9.0-10.0ns
1b1h	1.106	0.086	backbone	0.0-10.0ns
1b1h	0.637	0.141	ligand	0.0-10.0ns
1b1h	0.57	0.086	ActiveSite5.0A	0.0-10.0ns
1b1h	1.127	0.066	backbone	5.0-10.0ns
1b1h	0.634	0.13	ligand	5.0-10.0ns
1b1h	0.6	0.083	ActiveSite5.0A	5.0-10.0ns
1b1h	1.11	0.072	backbone	9.0-10.0ns
1b1h	0.532	0.102	ligand	9.0-10.0ns
1b1h	0.574	0.072	ActiveSite5.0A	9.0-10.0ns
1b40	1.155	0.159	backbone	0.0-10.0ns
1b40	0.891	0.168	ligand	0.0-10.0ns
1b40	0.761	0.155	ActiveSite5.0A	0.0-10.0ns
1b40	1.263	0.107	backbone	5.0-10.0ns
1b40	0.972	0.137	ligand	5.0-10.0ns
1b40	0.873	0.117	ActiveSite5.0A	5.0-10.0ns
1b40	1.311	0.087	backbone	9.0-10.0ns
1b40	1.025	0.118	ligand	9.0-10.0ns
1b40	0.936	0.085	ActiveSite5.0A	9.0-10.0ns
1b46	1.191	0.145	backbone	0.0-10.0ns
1b46	0.597	0.151	ligand	0.0-10.0ns
1b46	0.724	0.153	ActiveSite5.0A	0.0-10.0ns
1b46	1.261	0.091	backbone	5.0-10.0ns
1b46	0.623	0.161	ligand	5.0-10.0ns
1b46	0.812	0.117	ActiveSite5.0A	5.0-10.0ns
1b46	1.207	0.067	backbone	9.0-10.0ns
1b46	0.617	0.114	ligand	9.0-10.0ns
1b46	0.776	0.078	ActiveSite5.0A	9.0-10.0ns
1b4h	1.468	0.231	backbone	0.0-10.0ns
1b4h	1.183	0.228	ligand	0.0-10.0ns
1b4h	0.823	0.129	ActiveSite5.0A	0.0-10.0ns
1b4h	1.609	0.175	backbone	5.0-10.0ns
1b4h	1.177	0.148	ligand	5.0-10.0ns
1b4h	0.894	0.101	ActiveSite5.0A	5.0-10.0ns
1b4h	1.419	0.065	backbone	9.0-10.0ns
1b4h	1.229	0.138	ligand	9.0-10.0ns
1b4h	0.835	0.08	ActiveSite5.0A	9.0-10.0ns
1b6h	0.961	0.085	backbone	0.0-10.0ns
1b6h	0.872	0.102	ligand	0.0-10.0ns
1b6h	0.549	0.09	ActiveSite5.0A	0.0-10.0ns
1b6h	0.982	0.073	backbone	5.0-10.0ns
1b6h	0.904	0.093	ligand	5.0-10.0ns
1b6h	0.57	0.093	ActiveSite5.0A	5.0-10.0ns
1b6h	0.962	0.059	backbone	9.0-10.0ns
1b6h	0.899	0.074	ligand	9.0-10.0ns
1b6h	0.556	0.079	ActiveSite5.0A	9.0-10.0ns
1b6k	1.227	0.114	backbone	0.0-10.0ns
1b6k	1.471	0.271	ligand	0.0-10.0ns
1b6k	1.373	0.163	ActiveSite5.0A	0.0-10.0ns
1b6k	1.216	0.081	backbone	5.0-10.0ns
1b6k	1.587	0.162	ligand	5.0-10.0ns
1b6k	1.378	0.114	ActiveSite5.0A	5.0-10.0ns
1b6k	1.164	0.07	backbone	9.0-10.0ns
1b6k	1.645	0.118	ligand	9.0-10.0ns
1b6k	1.376	0.132	ActiveSite5.0A	9.0-10.0ns
1b7h	1.057	0.114	backbone	0.0-10.0ns
1b7h	0.918	0.19	ligand	0.0-10.0ns
1b7h	0.668	0.124	ActiveSite5.0A	0.0-10.0ns
1b7h	1.071	0.097	backbone	5.0-10.0ns
1b7h	0.954	0.178	ligand	5.0-10.0ns
1b7h	0.715	0.125	ActiveSite5.0A	5.0-10.0ns
1b7h	1.03	0.077	backbone	9.0-10.0ns
1b7h	0.91	0.144	ligand	9.0-10.0ns
1b7h	0.655	0.09	ActiveSite5.0A	9.0-10.0ns
1b9j	1.15	0.119	backbone	0.0-10.0ns
1b9j	1.423	0.349	ligand	0.0-10.0ns
1b9j	0.804	0.194	ActiveSite5.0A	0.0-10.0ns
1b9j	1.223	0.07	backbone	5.0-10.0ns
1b9j	1.69	0.259	ligand	5.0-10.0ns
1b9j	0.965	0.115	ActiveSite5.0A	5.0-10.0ns
1b9j	1.278	0.05	backbone	9.0-10.0ns
1b9j	1.501	0.229	ligand	9.0-10.0ns
1b9j	0.992	0.095	ActiveSite5.0A	9.0-10.0ns
1bdq	1.25	0.098	backbone	0.0-10.0ns
1bdq	1.876	0.314	ligand	0.0-10.0ns
1bdq	1.78	0.162	ActiveSite5.0A	0.0-10.0ns
1bdq	1.225	0.067	backbone	5.0-10.0ns
1bdq	1.791	0.303	ligand	5.0-10.0ns
1bdq	1.793	0.113	ActiveSite5.0A	5.0-10.0ns
1bdq	1.211	0.07	backbone	9.0-10.0ns
1bdq	1.579	0.229	ligand	9.0-10.0ns
1bdq	1.802	0.123	ActiveSite5.0A	9.0-10.0ns
1bgq	1.512	0.243	backbone	0.0-10.0ns
1bgq	0.986	0.238	ligand	0.0-10.0ns
1bgq	0.859	0.18	ActiveSite5.0A	0.0-10.0ns
1bgq	1.535	0.252	backbone	5.0-10.0ns
1bgq	0.974	0.223	ligand	5.0-10.0ns
1bgq	0.91	0.159	ActiveSite5.0A	5.0-10.0ns
1bgq	1.377	0.1	backbone	9.0-10.0ns
1bgq	1.026	0.199	ligand	9.0-10.0ns
1bgq	0.881	0.161	ActiveSite5.0A	9.0-10.0ns
1bhf	1.892	0.339	backbone	0.0-10.0ns
1bhf	2.465	0.248	ligand	0.0-10.0ns
1bhf	1.115	0.173	ActiveSite5.0A	0.0-10.0ns
1bhf	2.063	0.097	backbone	5.0-10.0ns
1bhf	2.565	0.165	ligand	5.0-10.0ns
1bhf	1.086	0.154	ActiveSite5.0A	5.0-10.0ns
1bhf	2.051	0.088	backbone	9.0-10.0ns
1bhf	2.405	0.115	ligand	9.0-10.0ns
1bhf	0.969	0.116	ActiveSite5.0A	9.0-10.0ns
1bp0	1.987	0.455	backbone	0.0-10.0ns
1bp0	1.17	0.16	ligand	0.0-10.0ns
1bp0	0.708	0.146	ActiveSite5.0A	0.0-10.0ns
1bp0	2.347	0.279	backbone	5.0-10.0ns
1bp0	1.209	0.151	ligand	5.0-10.0ns
1bp0	0.73	0.146	ActiveSite5.0A	5.0-10.0ns
1bp0	2.309	0.176	backbone	9.0-10.0ns
1bp0	1.202	0.153	ligand	9.0-10.0ns
1bp0	0.674	0.13	ActiveSite5.0A	9.0-10.0ns
1bq4	1.808	0.315	backbone	0.0-10.0ns
1bq4	2.321	0.577	ligand	0.0-10.0ns
1bq4	1.443	0.312	ActiveSite5.0A	0.0-10.0ns
1bq4	2.035	0.145	backbone	5.0-10.0ns
1bq4	2.561	0.393	ligand	5.0-10.0ns
1bq4	1.551	0.267	ActiveSite5.0A	5.0-10.0ns
1bq4	2.01	0.12	backbone	9.0-10.0ns
1bq4	2.286	0.288	ligand	9.0-10.0ns
1bq4	1.269	0.219	ActiveSite5.0A	9.0-10.0ns
1br6	2.538	0.45	backbone	0.0-10.0ns
1br6	2.171	0.475	ligand	0.0-10.0ns
1br6	1.328	0.185	ActiveSite5.0A	0.0-10.0ns
1br6	2.721	0.152	backbone	5.0-10.0ns
1br6	2.261	0.389	ligand	5.0-10.0ns
1br6	1.36	0.133	ActiveSite5.0A	5.0-10.0ns
1br6	2.68	0.237	backbone	9.0-10.0ns
1br6	2.562	0.311	ligand	9.0-10.0ns
1br6	1.461	0.132	ActiveSite5.0A	9.0-10.0ns
1bv7	1.233	0.127	backbone	0.0-10.0ns
1bv7	1.618	0.242	ligand	0.0-10.0ns
1bv7	1.397	0.181	ActiveSite5.0A	0.0-10.0ns
1bv7	1.218	0.125	backbone	5.0-10.0ns
1bv7	1.668	0.262	ligand	5.0-10.0ns
1bv7	1.37	0.193	ActiveSite5.0A	5.0-10.0ns
1bv7	1.078	0.063	backbone	9.0-10.0ns
1bv7	1.469	0.193	ligand	9.0-10.0ns
1bv7	1.163	0.104	ActiveSite5.0A	9.0-10.0ns
1bv9	1.397	0.182	backbone	0.0-10.0ns
1bv9	1.604	0.229	ligand	0.0-10.0ns
1bv9	1.498	0.273	ActiveSite5.0A	0.0-10.0ns
1bv9	1.518	0.103	backbone	5.0-10.0ns
1bv9	1.625	0.227	ligand	5.0-10.0ns
1bv9	1.675	0.185	ActiveSite5.0A	5.0-10.0ns
1bv9	1.566	0.089	backbone	9.0-10.0ns
1bv9	1.76	0.188	ligand	9.0-10.0ns
1bv9	1.834	0.153	ActiveSite5.0A	9.0-10.0ns
1bwa	1.501	0.241	backbone	0.0-10.0ns
1bwa	4.316	1.393	ligand	0.0-10.0ns
1bwa	2.13	0.508	ActiveSite5.0A	0.0-10.0ns
1bwa	1.653	0.154	backbone	5.0-10.0ns
1bwa	5.382	0.303	ligand	5.0-10.0ns
1bwa	2.501	0.19	ActiveSite5.0A	5.0-10.0ns
1bwa	1.538	0.093	backbone	9.0-10.0ns
1bwa	5.264	0.255	ligand	9.0-10.0ns
1bwa	2.412	0.164	ActiveSite5.0A	9.0-10.0ns
1bxo	1.971	0.304	backbone	0.0-10.0ns
1bxo	4.727	1.687	ligand	0.0-10.0ns
1bxo	2.63	0.513	ActiveSite5.0A	0.0-10.0ns
1bxo	1.995	0.201	backbone	5.0-10.0ns
1bxo	5.315	1.034	ligand	5.0-10.0ns
1bxo	2.638	0.381	ActiveSite5.0A	5.0-10.0ns
1bxo	1.975	0.195	backbone	9.0-10.0ns
1bxo	3.942	0.431	ligand	9.0-10.0ns
1bxo	2.343	0.232	ActiveSite5.0A	9.0-10.0ns
1bxq	1.508	0.169	backbone	0.0-10.0ns
1bxq	2.495	0.344	ligand	0.0-10.0ns
1bxq	1.836	0.457	ActiveSite5.0A	0.0-10.0ns
1bxq	1.485	0.107	backbone	5.0-10.0ns
1bxq	2.343	0.263	ligand	5.0-10.0ns
1bxq	1.644	0.233	ActiveSite5.0A	5.0-10.0ns
1bxq	1.476	0.106	backbone	9.0-10.0ns
1bxq	2.249	0.228	ligand	9.0-10.0ns
1bxq	1.742	0.367	ActiveSite5.0A	9.0-10.0ns
1bzc	1.336	0.216	backbone	0.0-10.0ns
1bzc	1.951	0.466	ligand	0.0-10.0ns
1bzc	0.756	0.177	ActiveSite5.0A	0.0-10.0ns
1bzc	1.518	0.089	backbone	5.0-10.0ns
1bzc	1.842	0.319	ligand	5.0-10.0ns
1bzc	0.853	0.173	ActiveSite5.0A	5.0-10.0ns
1bzc	1.6	0.068	backbone	9.0-10.0ns
1bzc	1.958	0.462	ligand	9.0-10.0ns
1bzc	1.032	0.126	ActiveSite5.0A	9.0-10.0ns
1c3x	2.322	0.312	backbone	0.0-10.0ns
1c3x	1.007	0.259	ligand	0.0-10.0ns
1c3x	0.979	0.204	ActiveSite5.0A	0.0-10.0ns
1c3x	2.4	0.181	backbone	5.0-10.0ns
1c3x	1.077	0.239	ligand	5.0-10.0ns
1c3x	1.065	0.195	ActiveSite5.0A	5.0-10.0ns
1c3x	2.322	0.113	backbone	9.0-10.0ns
1c3x	1.131	0.205	ligand	9.0-10.0ns
1c3x	1.125	0.16	ActiveSite5.0A	9.0-10.0ns
1c70	1.594	0.214	backbone	0.0-10.0ns
1c70	1.931	0.393	ligand	0.0-10.0ns
1c70	1.719	0.235	ActiveSite5.0A	0.0-10.0ns
1c70	1.593	0.198	backbone	5.0-10.0ns
1c70	1.701	0.245	ligand	5.0-10.0ns
1c70	1.668	0.19	ActiveSite5.0A	5.0-10.0ns
1c70	1.392	0.145	backbone	9.0-10.0ns
1c70	1.5	0.242	ligand	9.0-10.0ns
1c70	1.604	0.196	ActiveSite5.0A	9.0-10.0ns
1c83	1.045	0.08	backbone	0.0-10.0ns
1c83	0.956	0.24	ligand	0.0-10.0ns
1c83	1.04	0.167	ActiveSite5.0A	0.0-10.0ns
1c83	1.053	0.069	backbone	5.0-10.0ns
1c83	0.898	0.217	ligand	5.0-10.0ns
1c83	1.086	0.155	ActiveSite5.0A	5.0-10.0ns
1c83	1.07	0.054	backbone	9.0-10.0ns
1c83	0.929	0.213	ligand	9.0-10.0ns
1c83	1.104	0.118	ActiveSite5.0A	9.0-10.0ns
1c84	1.097	0.092	backbone	0.0-10.0ns
1c84	0.885	0.237	ligand	0.0-10.0ns
1c84	0.701	0.131	ActiveSite5.0A	0.0-10.0ns
1c84	1.095	0.074	backbone	5.0-10.0ns
1c84	0.841	0.195	ligand	5.0-10.0ns
1c84	0.726	0.121	ActiveSite5.0A	5.0-10.0ns
1c84	1.094	0.066	backbone	9.0-10.0ns
1c84	0.808	0.21	ligand	9.0-10.0ns
1c84	0.716	0.115	ActiveSite5.0A	9.0-10.0ns
1c86	0.991	0.091	backbone	0.0-10.0ns
1c86	1.164	0.4	ligand	0.0-10.0ns
1c86	0.863	0.235	ActiveSite5.0A	0.0-10.0ns
1c86	0.97	0.067	backbone	5.0-10.0ns
1c86	1.195	0.319	ligand	5.0-10.0ns
1c86	0.798	0.194	ActiveSite5.0A	5.0-10.0ns
1c86	0.949	0.044	backbone	9.0-10.0ns
1c86	1.184	0.271	ligand	9.0-10.0ns
1c86	0.781	0.174	ActiveSite5.0A	9.0-10.0ns
1c87	1.08	0.094	backbone	0.0-10.0ns
1c87	1.049	0.244	ligand	0.0-10.0ns
1c87	0.865	0.168	ActiveSite5.0A	0.0-10.0ns
1c87	1.11	0.082	backbone	5.0-10.0ns
1c87	1.074	0.22	ligand	5.0-10.0ns
1c87	0.889	0.167	ActiveSite5.0A	5.0-10.0ns
1c87	1.087	0.09	backbone	9.0-10.0ns
1c87	1.007	0.237	ligand	9.0-10.0ns
1c87	0.877	0.134	ActiveSite5.0A	9.0-10.0ns
1c88	1.07	0.112	backbone	0.0-10.0ns
1c88	0.95	0.328	ligand	0.0-10.0ns
1c88	0.942	0.179	ActiveSite5.0A	0.0-10.0ns
1c88	1.123	0.092	backbone	5.0-10.0ns
1c88	1	0.333	ligand	5.0-10.0ns
1c88	0.956	0.156	ActiveSite5.0A	5.0-10.0ns
1c88	1.182	0.073	backbone	9.0-10.0ns
1c88	0.79	0.322	ligand	9.0-10.0ns
1c88	0.861	0.119	ActiveSite5.0A	9.0-10.0ns
1d4h	1.324	0.237	backbone	0.0-10.0ns
1d4h	2.674	0.973	ligand	0.0-10.0ns
1d4h	1.619	0.362	ActiveSite5.0A	0.0-10.0ns
1d4h	1.463	0.115	backbone	5.0-10.0ns
1d4h	3.421	0.378	ligand	5.0-10.0ns
1d4h	1.816	0.16	ActiveSite5.0A	5.0-10.0ns
1d4h	1.373	0.092	backbone	9.0-10.0ns
1d4h	3.777	0.298	ligand	9.0-10.0ns
1d4h	1.675	0.123	ActiveSite5.0A	9.0-10.0ns
1d4i	1.197	0.121	backbone	0.0-10.0ns
1d4i	2.392	0.348	ligand	0.0-10.0ns
1d4i	1.548	0.219	ActiveSite5.0A	0.0-10.0ns
1d4i	1.214	0.105	backbone	5.0-10.0ns
1d4i	2.353	0.258	ligand	5.0-10.0ns
1d4i	1.565	0.145	ActiveSite5.0A	5.0-10.0ns
1d4i	1.234	0.114	backbone	9.0-10.0ns
1d4i	2.565	0.189	ligand	9.0-10.0ns
1d4i	1.616	0.141	ActiveSite5.0A	9.0-10.0ns
1d4j	1.233	0.178	backbone	0.0-10.0ns
1d4j	2.419	0.601	ligand	0.0-10.0ns
1d4j	1.296	0.276	ActiveSite5.0A	0.0-10.0ns
1d4j	1.352	0.14	backbone	5.0-10.0ns
1d4j	2.887	0.414	ligand	5.0-10.0ns
1d4j	1.498	0.212	ActiveSite5.0A	5.0-10.0ns
1d4j	1.336	0.078	backbone	9.0-10.0ns
1d4j	3.131	0.276	ligand	9.0-10.0ns
1d4j	1.541	0.125	ActiveSite5.0A	9.0-10.0ns
1d4k	1.223	0.156	backbone	0.0-10.0ns
1d4k	1.074	0.158	ligand	0.0-10.0ns
1d4k	1.022	0.142	ActiveSite5.0A	0.0-10.0ns
1d4k	1.302	0.14	backbone	5.0-10.0ns
1d4k	1.079	0.157	ligand	5.0-10.0ns
1d4k	1.05	0.136	ActiveSite5.0A	5.0-10.0ns
1d4k	1.313	0.105	backbone	9.0-10.0ns
1d4k	1.168	0.164	ligand	9.0-10.0ns
1d4k	1.075	0.17	ActiveSite5.0A	9.0-10.0ns
1d4l	1.234	0.12	backbone	0.0-10.0ns
1d4l	2.192	0.333	ligand	0.0-10.0ns
1d4l	1.328	0.186	ActiveSite5.0A	0.0-10.0ns
1d4l	1.223	0.103	backbone	5.0-10.0ns
1d4l	2.198	0.244	ligand	5.0-10.0ns
1d4l	1.277	0.129	ActiveSite5.0A	5.0-10.0ns
1d4l	1.199	0.071	backbone	9.0-10.0ns
1d4l	2.055	0.227	ligand	9.0-10.0ns
1d4l	1.237	0.122	ActiveSite5.0A	9.0-10.0ns
1d7i	0.951	0.128	backbone	0.0-10.0ns
1d7i	2.217	1.26	ligand	0.0-10.0ns
1d7i	0.577	0.201	ActiveSite5.0A	0.0-10.0ns
1d7i	0.988	0.099	backbone	5.0-10.0ns
1d7i	2.538	1.338	ligand	5.0-10.0ns
1d7i	0.573	0.197	ActiveSite5.0A	5.0-10.0ns
1d7i	0.95	0.103	backbone	9.0-10.0ns
1d7i	2.104	1.11	ligand	9.0-10.0ns
1d7i	0.582	0.194	ActiveSite5.0A	9.0-10.0ns
1d7j	1.03	0.17	backbone	0.0-10.0ns
1d7j	44.413	16.542	ligand	0.0-10.0ns
1d7j	1.068	0.377	ActiveSite5.0A	0.0-10.0ns
1d7j	1.099	0.178	backbone	5.0-10.0ns
1d7j	47.216	10.155	ligand	5.0-10.0ns
1d7j	1.039	0.353	ActiveSite5.0A	5.0-10.0ns
1d7j	1.028	0.126	backbone	9.0-10.0ns
1d7j	43.038	15.053	ligand	9.0-10.0ns
1d7j	1.102	0.32	ActiveSite5.0A	9.0-10.0ns
1db1	1.561	0.253	backbone	0.0-10.0ns
1db1	1.116	0.213	ligand	0.0-10.0ns
1db1	0.573	0.097	ActiveSite5.0A	0.0-10.0ns
1db1	1.661	0.286	backbone	5.0-10.0ns
1db1	1.186	0.203	ligand	5.0-10.0ns
1db1	0.563	0.087	ActiveSite5.0A	5.0-10.0ns
1db1	2.168	0.146	backbone	9.0-10.0ns
1db1	1.363	0.107	ligand	9.0-10.0ns
1db1	0.621	0.087	ActiveSite5.0A	9.0-10.0ns
1det	0.931	0.092	backbone	0.0-10.0ns
1det	1.282	0.298	ligand	0.0-10.0ns
1det	0.887	0.199	ActiveSite5.0A	0.0-10.0ns
1det	0.916	0.078	backbone	5.0-10.0ns
1det	1.351	0.293	ligand	5.0-10.0ns
1det	0.819	0.181	ActiveSite5.0A	5.0-10.0ns
1det	0.902	0.07	backbone	9.0-10.0ns
1det	1.409	0.335	ligand	9.0-10.0ns
1det	0.798	0.173	ActiveSite5.0A	9.0-10.0ns
1df8	1.231	0.176	backbone	0.0-10.0ns
1df8	0.768	0.22	ligand	0.0-10.0ns
1df8	0.857	0.196	ActiveSite5.0A	0.0-10.0ns
1df8	1.348	0.152	backbone	5.0-10.0ns
1df8	0.729	0.173	ligand	5.0-10.0ns
1df8	0.838	0.18	ActiveSite5.0A	5.0-10.0ns
1df8	1.547	0.087	backbone	9.0-10.0ns
1df8	0.736	0.14	ligand	9.0-10.0ns
1df8	0.765	0.113	ActiveSite5.0A	9.0-10.0ns
1dfo	1.165	0.145	backbone	0.0-10.0ns
1dfo	3.199	0.777	ligand	0.0-10.0ns
1dfo	0.83	0.147	ActiveSite5.0A	0.0-10.0ns
1dfo	1.255	0.081	backbone	5.0-10.0ns
1dfo	3.616	0.273	ligand	5.0-10.0ns
1dfo	0.871	0.13	ActiveSite5.0A	5.0-10.0ns
1dfo	1.285	0.072	backbone	9.0-10.0ns
1dfo	3.552	0.324	ligand	9.0-10.0ns
1dfo	0.917	0.134	ActiveSite5.0A	9.0-10.0ns
1dhi	1.722	0.364	backbone	0.0-10.0ns
1dhi	1.605	0.435	ligand	0.0-10.0ns
1dhi	1.189	0.325	ActiveSite5.0A	0.0-10.0ns
1dhi	1.953	0.314	backbone	5.0-10.0ns
1dhi	1.752	0.489	ligand	5.0-10.0ns
1dhi	1.328	0.346	ActiveSite5.0A	5.0-10.0ns
1dhi	1.772	0.267	backbone	9.0-10.0ns
1dhi	1.324	0.261	ligand	9.0-10.0ns
1dhi	1.023	0.259	ActiveSite5.0A	9.0-10.0ns
1dhj	1.567	0.254	backbone	0.0-10.0ns
1dhj	1.364	0.334	ligand	0.0-10.0ns
1dhj	1.084	0.22	ActiveSite5.0A	0.0-10.0ns
1dhj	1.645	0.256	backbone	5.0-10.0ns
1dhj	1.46	0.342	ligand	5.0-10.0ns
1dhj	1.113	0.216	ActiveSite5.0A	5.0-10.0ns
1dhj	1.683	0.195	backbone	9.0-10.0ns
1dhj	1.558	0.273	ligand	9.0-10.0ns
1dhj	1.198	0.18	ActiveSite5.0A	9.0-10.0ns
1dl7	1.368	0.195	backbone	0.0-10.0ns
1dl7	2.646	0.838	ligand	0.0-10.0ns
1dl7	1.187	0.225	ActiveSite5.0A	0.0-10.0ns
1dl7	1.399	0.2	backbone	5.0-10.0ns
1dl7	3.339	0.509	ligand	5.0-10.0ns
1dl7	1.116	0.217	ActiveSite5.0A	5.0-10.0ns
1dl7	1.604	0.104	backbone	9.0-10.0ns
1dl7	3.111	0.451	ligand	9.0-10.0ns
1dl7	1.331	0.135	ActiveSite5.0A	9.0-10.0ns
1dmp	1.26	0.215	backbone	0.0-10.0ns
1dmp	2.033	0.8	ligand	0.0-10.0ns
1dmp	1.383	0.461	ActiveSite5.0A	0.0-10.0ns
1dmp	1.409	0.19	backbone	5.0-10.0ns
1dmp	2.725	0.517	ligand	5.0-10.0ns
1dmp	1.781	0.296	ActiveSite5.0A	5.0-10.0ns
1dmp	1.64	0.153	backbone	9.0-10.0ns
1dmp	3.006	0.316	ligand	9.0-10.0ns
1dmp	2.168	0.252	ActiveSite5.0A	9.0-10.0ns
1dqx	1.521	0.168	backbone	0.0-10.0ns
1dqx	1.639	0.403	ligand	0.0-10.0ns
1dqx	1.136	0.207	ActiveSite5.0A	0.0-10.0ns
1dqx	1.603	0.131	backbone	5.0-10.0ns
1dqx	1.772	0.246	ligand	5.0-10.0ns
1dqx	1.215	0.16	ActiveSite5.0A	5.0-10.0ns
1dqx	1.742	0.078	backbone	9.0-10.0ns
1dqx	1.642	0.144	ligand	9.0-10.0ns
1dqx	1.251	0.135	ActiveSite5.0A	9.0-10.0ns
1drk	1.127	0.193	backbone	0.0-10.0ns
1drk	0.807	0.267	ligand	0.0-10.0ns
1drk	1.108	0.191	ActiveSite5.0A	0.0-10.0ns
1drk	1.092	0.161	backbone	5.0-10.0ns
1drk	0.701	0.228	ligand	5.0-10.0ns
1drk	1.054	0.148	ActiveSite5.0A	5.0-10.0ns
1drk	1.016	0.142	backbone	9.0-10.0ns
1drk	0.689	0.259	ligand	9.0-10.0ns
1drk	0.981	0.119	ActiveSite5.0A	9.0-10.0ns
1dzk	0.913	0.089	backbone	0.0-10.0ns
1dzk	3.026	0.443	ligand	0.0-10.0ns
1dzk	0.498	0.075	ActiveSite5.0A	0.0-10.0ns
1dzk	0.93	0.085	backbone	5.0-10.0ns
1dzk	3.101	0.235	ligand	5.0-10.0ns
1dzk	0.495	0.073	ActiveSite5.0A	5.0-10.0ns
1dzk	0.895	0.081	backbone	9.0-10.0ns
1dzk	3.03	0.192	ligand	9.0-10.0ns
1dzk	0.498	0.085	ActiveSite5.0A	9.0-10.0ns
1e1v	1.464	0.182	backbone	0.0-10.0ns
1e1v	1.68	0.276	ligand	0.0-10.0ns
1e1v	1.341	0.216	ActiveSite5.0A	0.0-10.0ns
1e1v	1.54	0.118	backbone	5.0-10.0ns
1e1v	1.656	0.256	ligand	5.0-10.0ns
1e1v	1.368	0.187	ActiveSite5.0A	5.0-10.0ns
1e1v	1.571	0.108	backbone	9.0-10.0ns
1e1v	1.739	0.221	ligand	9.0-10.0ns
1e1v	1.437	0.163	ActiveSite5.0A	9.0-10.0ns
1e1x	1.332	0.156	backbone	0.0-10.0ns
1e1x	1.492	0.428	ligand	0.0-10.0ns
1e1x	1.12	0.268	ActiveSite5.0A	0.0-10.0ns
1e1x	1.406	0.127	backbone	5.0-10.0ns
1e1x	1.728	0.331	ligand	5.0-10.0ns
1e1x	1.278	0.237	ActiveSite5.0A	5.0-10.0ns
1e1x	1.305	0.084	backbone	9.0-10.0ns
1e1x	1.732	0.273	ligand	9.0-10.0ns
1e1x	1.255	0.153	ActiveSite5.0A	9.0-10.0ns
1e2k	1.622	0.244	backbone	0.0-10.0ns
1e2k	1.198	0.253	ligand	0.0-10.0ns
1e2k	1.375	0.245	ActiveSite5.0A	0.0-10.0ns
1e2k	1.797	0.126	backbone	5.0-10.0ns
1e2k	1.274	0.275	ligand	5.0-10.0ns
1e2k	1.494	0.142	ActiveSite5.0A	5.0-10.0ns
1e2k	1.908	0.097	backbone	9.0-10.0ns
1e2k	1.382	0.3	ligand	9.0-10.0ns
1e2k	1.566	0.131	ActiveSite5.0A	9.0-10.0ns
1e2l	1.575	0.329	backbone	0.0-10.0ns
1e2l	1.477	0.416	ligand	0.0-10.0ns
1e2l	0.843	0.156	ActiveSite5.0A	0.0-10.0ns
1e2l	1.755	0.367	backbone	5.0-10.0ns
1e2l	1.402	0.389	ligand	5.0-10.0ns
1e2l	0.813	0.138	ActiveSite5.0A	5.0-10.0ns
1e2l	2.25	0.123	backbone	9.0-10.0ns
1e2l	1.14	0.215	ligand	9.0-10.0ns
1e2l	0.788	0.126	ActiveSite5.0A	9.0-10.0ns
1e3v	1.99	0.319	backbone	0.0-10.0ns
1e3v	6.994	2.583	ligand	0.0-10.0ns
1e3v	2.583	0.892	ActiveSite5.0A	0.0-10.0ns
1e3v	2.189	0.181	backbone	5.0-10.0ns
1e3v	8.87	0.598	ligand	5.0-10.0ns
1e3v	2.8	0.937	ActiveSite5.0A	5.0-10.0ns
1e3v	1.943	0.088	backbone	9.0-10.0ns
1e3v	8.089	0.109	ligand	9.0-10.0ns
1e3v	1.543	0.228	ActiveSite5.0A	9.0-10.0ns
1e6s	1.548	0.192	backbone	0.0-10.0ns
1e6s	1.703	0.889	ligand	0.0-10.0ns
1e6s	0.736	0.197	ActiveSite5.0A	0.0-10.0ns
1e6s	1.629	0.158	backbone	5.0-10.0ns
1e6s	2.28	0.745	ligand	5.0-10.0ns
1e6s	0.77	0.198	ActiveSite5.0A	5.0-10.0ns
1e6s	1.667	0.151	backbone	9.0-10.0ns
1e6s	2.973	0.292	ligand	9.0-10.0ns
1e6s	0.914	0.169	ActiveSite5.0A	9.0-10.0ns
1ebw	1.321	0.151	backbone	0.0-10.0ns
1ebw	2.884	0.592	ligand	0.0-10.0ns
1ebw	1.94	0.252	ActiveSite5.0A	0.0-10.0ns
1ebw	1.396	0.13	backbone	5.0-10.0ns
1ebw	3.328	0.424	ligand	5.0-10.0ns
1ebw	2.09	0.181	ActiveSite5.0A	5.0-10.0ns
1ebw	1.301	0.068	backbone	9.0-10.0ns
1ebw	3.72	0.173	ligand	9.0-10.0ns
1ebw	2.114	0.13	ActiveSite5.0A	9.0-10.0ns
1eby	1.201	0.137	backbone	0.0-10.0ns
1eby	2.06	0.214	ligand	0.0-10.0ns
1eby	1.529	0.149	ActiveSite5.0A	0.0-10.0ns
1eby	1.257	0.12	backbone	5.0-10.0ns
1eby	2.05	0.166	ligand	5.0-10.0ns
1eby	1.489	0.088	ActiveSite5.0A	5.0-10.0ns
1eby	1.321	0.105	backbone	9.0-10.0ns
1eby	2.058	0.151	ligand	9.0-10.0ns
1eby	1.48	0.08	ActiveSite5.0A	9.0-10.0ns
1ebz	1.4	0.173	backbone	0.0-10.0ns
1ebz	3.208	0.483	ligand	0.0-10.0ns
1ebz	1.768	0.188	ActiveSite5.0A	0.0-10.0ns
1ebz	1.492	0.139	backbone	5.0-10.0ns
1ebz	3.279	0.263	ligand	5.0-10.0ns
1ebz	1.781	0.137	ActiveSite5.0A	5.0-10.0ns
1ebz	1.589	0.115	backbone	9.0-10.0ns
1ebz	3.541	0.176	ligand	9.0-10.0ns
1ebz	1.766	0.143	ActiveSite5.0A	9.0-10.0ns
1ec0	1.046	0.102	backbone	0.0-10.0ns
1ec0	1.528	0.252	ligand	0.0-10.0ns
1ec0	1.083	0.107	ActiveSite5.0A	0.0-10.0ns
1ec0	1.067	0.106	backbone	5.0-10.0ns
1ec0	1.581	0.25	ligand	5.0-10.0ns
1ec0	1.106	0.085	ActiveSite5.0A	5.0-10.0ns
1ec0	1.19	0.099	backbone	9.0-10.0ns
1ec0	1.777	0.211	ligand	9.0-10.0ns
1ec0	1.149	0.083	ActiveSite5.0A	9.0-10.0ns
1ec1	1.107	0.102	backbone	0.0-10.0ns
1ec1	1.818	0.181	ligand	0.0-10.0ns
1ec1	1.302	0.159	ActiveSite5.0A	0.0-10.0ns
1ec1	1.1	0.094	backbone	5.0-10.0ns
1ec1	1.813	0.162	ligand	5.0-10.0ns
1ec1	1.311	0.142	ActiveSite5.0A	5.0-10.0ns
1ec1	1.153	0.099	backbone	9.0-10.0ns
1ec1	1.834	0.184	ligand	9.0-10.0ns
1ec1	1.323	0.164	ActiveSite5.0A	9.0-10.0ns
1ecv	1.063	0.081	backbone	0.0-10.0ns
1ecv	1.21	0.272	ligand	0.0-10.0ns
1ecv	1.26	0.251	ActiveSite5.0A	0.0-10.0ns
1ecv	1.055	0.059	backbone	5.0-10.0ns
1ecv	1.263	0.192	ligand	5.0-10.0ns
1ecv	1.245	0.193	ActiveSite5.0A	5.0-10.0ns
1ecv	1.025	0.052	backbone	9.0-10.0ns
1ecv	1.168	0.191	ligand	9.0-10.0ns
1ecv	1.266	0.149	ActiveSite5.0A	9.0-10.0ns
1ela	1.21	0.154	backbone	0.0-10.0ns
1ela	1.628	0.308	ligand	0.0-10.0ns
1ela	1.275	0.177	ActiveSite5.0A	0.0-10.0ns
1ela	1.262	0.139	backbone	5.0-10.0ns
1ela	1.652	0.321	ligand	5.0-10.0ns
1ela	1.285	0.141	ActiveSite5.0A	5.0-10.0ns
1ela	1.147	0.105	backbone	9.0-10.0ns
1ela	1.737	0.197	ligand	9.0-10.0ns
1ela	1.224	0.11	ActiveSite5.0A	9.0-10.0ns
1eld	1.007	0.114	backbone	0.0-10.0ns
1eld	1.326	0.255	ligand	0.0-10.0ns
1eld	0.738	0.162	ActiveSite5.0A	0.0-10.0ns
1eld	1.085	0.076	backbone	5.0-10.0ns
1eld	1.408	0.222	ligand	5.0-10.0ns
1eld	0.833	0.135	ActiveSite5.0A	5.0-10.0ns
1eld	1.064	0.075	backbone	9.0-10.0ns
1eld	1.32	0.199	ligand	9.0-10.0ns
1eld	0.776	0.121	ActiveSite5.0A	9.0-10.0ns
1ele	0.986	0.092	backbone	0.0-10.0ns
1ele	1.252	0.242	ligand	0.0-10.0ns
1ele	0.99	0.188	ActiveSite5.0A	0.0-10.0ns
1ele	0.992	0.072	backbone	5.0-10.0ns
1ele	1.218	0.235	ligand	5.0-10.0ns
1ele	1.003	0.163	ActiveSite5.0A	5.0-10.0ns
1ele	0.992	0.066	backbone	9.0-10.0ns
1ele	1.228	0.192	ligand	9.0-10.0ns
1ele	0.981	0.156	ActiveSite5.0A	9.0-10.0ns
1enu	1.503	0.22	backbone	0.0-10.0ns
1enu	2.066	0.48	ligand	0.0-10.0ns
1enu	1.054	0.202	ActiveSite5.0A	0.0-10.0ns
1enu	1.541	0.216	backbone	5.0-10.0ns
1enu	2.211	0.297	ligand	5.0-10.0ns
1enu	1.042	0.177	ActiveSite5.0A	5.0-10.0ns
1enu	1.676	0.142	backbone	9.0-10.0ns
1enu	2.496	0.236	ligand	9.0-10.0ns
1enu	1.118	0.176	ActiveSite5.0A	9.0-10.0ns
1erb	1.052	0.116	backbone	0.0-10.0ns
1erb	1.496	0.252	ligand	0.0-10.0ns
1erb	1.032	0.177	ActiveSite5.0A	0.0-10.0ns
1erb	1.053	0.092	backbone	5.0-10.0ns
1erb	1.542	0.255	ligand	5.0-10.0ns
1erb	1.039	0.139	ActiveSite5.0A	5.0-10.0ns
1erb	1.037	0.074	backbone	9.0-10.0ns
1erb	1.548	0.142	ligand	9.0-10.0ns
1erb	1.094	0.109	ActiveSite5.0A	9.0-10.0ns
1ez9	1.425	0.198	backbone	0.0-10.0ns
1ez9	1.627	0.394	ligand	0.0-10.0ns
1ez9	1.013	0.252	ActiveSite5.0A	0.0-10.0ns
1ez9	1.408	0.16	backbone	5.0-10.0ns
1ez9	1.529	0.362	ligand	5.0-10.0ns
1ez9	0.922	0.211	ActiveSite5.0A	5.0-10.0ns
1ez9	1.324	0.176	backbone	9.0-10.0ns
1ez9	1.403	0.196	ligand	9.0-10.0ns
1ez9	0.897	0.177	ActiveSite5.0A	9.0-10.0ns
1f4e	1.645	0.261	backbone	0.0-10.0ns
1f4e	2.828	1.306	ligand	0.0-10.0ns
1f4e	0.921	0.211	ActiveSite5.0A	0.0-10.0ns
1f4e	1.806	0.111	backbone	5.0-10.0ns
1f4e	3.593	0.943	ligand	5.0-10.0ns
1f4e	0.879	0.21	ActiveSite5.0A	5.0-10.0ns
1f4e	1.817	0.056	backbone	9.0-10.0ns
1f4e	3.256	0.397	ligand	9.0-10.0ns
1f4e	0.774	0.151	ActiveSite5.0A	9.0-10.0ns
1f4g	1.373	0.259	backbone	0.0-10.0ns
1f4g	1.658	0.463	ligand	0.0-10.0ns
1f4g	0.981	0.237	ActiveSite5.0A	0.0-10.0ns
1f4g	1.568	0.19	backbone	5.0-10.0ns
1f4g	1.9	0.504	ligand	5.0-10.0ns
1f4g	1.124	0.214	ActiveSite5.0A	5.0-10.0ns
1f4g	1.725	0.13	backbone	9.0-10.0ns
1f4g	2.562	0.264	ligand	9.0-10.0ns
1f4g	1.161	0.226	ActiveSite5.0A	9.0-10.0ns
1f4x	3.28	0.73	backbone	0.0-10.0ns
1f4x	3.736	1.123	ligand	0.0-10.0ns
1f4x	2.99	0.901	ActiveSite5.0A	0.0-10.0ns
1f4x	3.455	0.758	backbone	5.0-10.0ns
1f4x	4.213	1.154	ligand	5.0-10.0ns
1f4x	3.297	0.984	ActiveSite5.0A	5.0-10.0ns
1f4x	3.823	0.724	backbone	9.0-10.0ns
1f4x	4.565	0.962	ligand	9.0-10.0ns
1f4x	3.696	0.849	ActiveSite5.0A	9.0-10.0ns
1fcx	1.131	0.132	backbone	0.0-10.0ns
1fcx	0.616	0.135	ligand	0.0-10.0ns
1fcx	0.785	0.137	ActiveSite5.0A	0.0-10.0ns
1fcx	1.19	0.095	backbone	5.0-10.0ns
1fcx	0.605	0.137	ligand	5.0-10.0ns
1fcx	0.777	0.121	ActiveSite5.0A	5.0-10.0ns
1fcx	1.216	0.104	backbone	9.0-10.0ns
1fcx	0.55	0.124	ligand	9.0-10.0ns
1fcx	0.735	0.113	ActiveSite5.0A	9.0-10.0ns
1fcy	1.121	0.13	backbone	0.0-10.0ns
1fcy	0.683	0.153	ligand	0.0-10.0ns
1fcy	0.878	0.13	ActiveSite5.0A	0.0-10.0ns
1fcy	1.127	0.092	backbone	5.0-10.0ns
1fcy	0.7	0.156	ligand	5.0-10.0ns
1fcy	0.883	0.122	ActiveSite5.0A	5.0-10.0ns
1fcy	1.094	0.087	backbone	9.0-10.0ns
1fcy	0.739	0.158	ligand	9.0-10.0ns
1fcy	0.841	0.103	ActiveSite5.0A	9.0-10.0ns
1fcz	1.005	0.095	backbone	0.0-10.0ns
1fcz	0.64	0.144	ligand	0.0-10.0ns
1fcz	0.632	0.084	ActiveSite5.0A	0.0-10.0ns
1fcz	0.99	0.084	backbone	5.0-10.0ns
1fcz	0.665	0.134	ligand	5.0-10.0ns
1fcz	0.644	0.083	ActiveSite5.0A	5.0-10.0ns
1fcz	0.973	0.089	backbone	9.0-10.0ns
1fcz	0.674	0.145	ligand	9.0-10.0ns
1fcz	0.646	0.08	ActiveSite5.0A	9.0-10.0ns
1fd0	1.139	0.149	backbone	0.0-10.0ns
1fd0	0.748	0.138	ligand	0.0-10.0ns
1fd0	0.736	0.124	ActiveSite5.0A	0.0-10.0ns
1fd0	1.135	0.15	backbone	5.0-10.0ns
1fd0	0.754	0.132	ligand	5.0-10.0ns
1fd0	0.732	0.111	ActiveSite5.0A	5.0-10.0ns
1fd0	1.023	0.084	backbone	9.0-10.0ns
1fd0	0.746	0.123	ligand	9.0-10.0ns
1fd0	0.681	0.085	ActiveSite5.0A	9.0-10.0ns
1fh7	1.071	0.134	backbone	0.0-10.0ns
1fh7	1.02	0.285	ligand	0.0-10.0ns
1fh7	1.33	0.272	ActiveSite5.0A	0.0-10.0ns
1fh7	1.16	0.086	backbone	5.0-10.0ns
1fh7	1.194	0.245	ligand	5.0-10.0ns
1fh7	1.424	0.191	ActiveSite5.0A	5.0-10.0ns
1fh7	1.152	0.075	backbone	9.0-10.0ns
1fh7	1.263	0.214	ligand	9.0-10.0ns
1fh7	1.458	0.207	ActiveSite5.0A	9.0-10.0ns
1fh8	0.92	0.108	backbone	0.0-10.0ns
1fh8	0.885	0.337	ligand	0.0-10.0ns
1fh8	0.861	0.365	ActiveSite5.0A	0.0-10.0ns
1fh8	0.974	0.098	backbone	5.0-10.0ns
1fh8	1.052	0.381	ligand	5.0-10.0ns
1fh8	1.054	0.411	ActiveSite5.0A	5.0-10.0ns
1fh8	1.097	0.075	backbone	9.0-10.0ns
1fh8	1.499	0.184	ligand	9.0-10.0ns
1fh8	1.589	0.166	ActiveSite5.0A	9.0-10.0ns
1fh9	0.948	0.111	backbone	0.0-10.0ns
1fh9	1.625	0.451	ligand	0.0-10.0ns
1fh9	0.945	0.334	ActiveSite5.0A	0.0-10.0ns
1fh9	0.919	0.08	backbone	5.0-10.0ns
1fh9	1.544	0.231	ligand	5.0-10.0ns
1fh9	0.846	0.328	ActiveSite5.0A	5.0-10.0ns
1fh9	0.873	0.047	backbone	9.0-10.0ns
1fh9	1.354	0.168	ligand	9.0-10.0ns
1fh9	0.513	0.133	ActiveSite5.0A	9.0-10.0ns
1fhd	0.826	0.079	backbone	0.0-10.0ns
1fhd	0.643	0.223	ligand	0.0-10.0ns
1fhd	0.5	0.144	ActiveSite5.0A	0.0-10.0ns
1fhd	0.862	0.055	backbone	5.0-10.0ns
1fhd	0.544	0.166	ligand	5.0-10.0ns
1fhd	0.51	0.143	ActiveSite5.0A	5.0-10.0ns
1fhd	0.824	0.05	backbone	9.0-10.0ns
1fhd	0.566	0.14	ligand	9.0-10.0ns
1fhd	0.614	0.156	ActiveSite5.0A	9.0-10.0ns
1fj4	1.22	0.141	backbone	0.0-10.0ns
1fj4	4.748	0.784	ligand	0.0-10.0ns
1fj4	1.645	0.364	ActiveSite5.0A	0.0-10.0ns
1fj4	1.319	0.068	backbone	5.0-10.0ns
1fj4	4.513	0.425	ligand	5.0-10.0ns
1fj4	1.865	0.139	ActiveSite5.0A	5.0-10.0ns
1fj4	1.373	0.048	backbone	9.0-10.0ns
1fj4	4.42	0.273	ligand	9.0-10.0ns
1fj4	1.867	0.133	ActiveSite5.0A	9.0-10.0ns
1fkg	0.775	0.092	backbone	0.0-10.0ns
1fkg	2.036	0.578	ligand	0.0-10.0ns
1fkg	0.693	0.159	ActiveSite5.0A	0.0-10.0ns
1fkg	0.782	0.072	backbone	5.0-10.0ns
1fkg	2.15	0.362	ligand	5.0-10.0ns
1fkg	0.712	0.165	ActiveSite5.0A	5.0-10.0ns
1fkg	0.757	0.052	backbone	9.0-10.0ns
1fkg	2.428	0.171	ligand	9.0-10.0ns
1fkg	0.632	0.146	ActiveSite5.0A	9.0-10.0ns
1fkh	1.047	0.213	backbone	0.0-10.0ns
1fkh	1.992	0.358	ligand	0.0-10.0ns
1fkh	1.231	0.438	ActiveSite5.0A	0.0-10.0ns
1fkh	1.023	0.197	backbone	5.0-10.0ns
1fkh	1.918	0.394	ligand	5.0-10.0ns
1fkh	1.15	0.439	ActiveSite5.0A	5.0-10.0ns
1fkh	0.923	0.099	backbone	9.0-10.0ns
1fkh	1.652	0.297	ligand	9.0-10.0ns
1fkh	0.887	0.285	ActiveSite5.0A	9.0-10.0ns
1fki	2.164	0.588	backbone	0.0-10.0ns
1fki	2.065	0.524	ligand	0.0-10.0ns
1fki	1.596	0.477	ActiveSite5.0A	0.0-10.0ns
1fki	2.256	0.23	backbone	5.0-10.0ns
1fki	2.234	0.462	ligand	5.0-10.0ns
1fki	1.712	0.337	ActiveSite5.0A	5.0-10.0ns
1fki	2.125	0.184	backbone	9.0-10.0ns
1fki	2.149	0.394	ligand	9.0-10.0ns
1fki	1.365	0.253	ActiveSite5.0A	9.0-10.0ns
1fl3	2.888	0.822	backbone	0.0-10.0ns
1fl3	2.619	0.946	ligand	0.0-10.0ns
1fl3	2.244	0.853	ActiveSite5.0A	0.0-10.0ns
1fl3	2.498	0.815	backbone	5.0-10.0ns
1fl3	2.31	1.089	ligand	5.0-10.0ns
1fl3	1.851	0.896	ActiveSite5.0A	5.0-10.0ns
1fl3	2.258	0.279	backbone	9.0-10.0ns
1fl3	1.426	0.391	ligand	9.0-10.0ns
1fl3	1.315	0.381	ActiveSite5.0A	9.0-10.0ns
1fv0	1.296	0.143	backbone	0.0-10.0ns
1fv0	3.631	0.651	ligand	0.0-10.0ns
1fv0	1.238	0.219	ActiveSite5.0A	0.0-10.0ns
1fv0	1.349	0.121	backbone	5.0-10.0ns
1fv0	3.662	0.391	ligand	5.0-10.0ns
1fv0	1.263	0.156	ActiveSite5.0A	5.0-10.0ns
1fv0	1.425	0.106	backbone	9.0-10.0ns
1fv0	3.608	0.358	ligand	9.0-10.0ns
1fv0	1.244	0.176	ActiveSite5.0A	9.0-10.0ns
1g2k	1.523	0.178	backbone	0.0-10.0ns
1g2k	1.774	0.23	ligand	0.0-10.0ns
1g2k	1.748	0.218	ActiveSite5.0A	0.0-10.0ns
1g2k	1.585	0.119	backbone	5.0-10.0ns
1g2k	1.826	0.189	ligand	5.0-10.0ns
1g2k	1.873	0.138	ActiveSite5.0A	5.0-10.0ns
1g2k	1.461	0.087	backbone	9.0-10.0ns
1g2k	1.827	0.174	ligand	9.0-10.0ns
1g2k	1.774	0.142	ActiveSite5.0A	9.0-10.0ns
1g2o	1.304	0.185	backbone	0.0-10.0ns
1g2o	1.068	0.225	ligand	0.0-10.0ns
1g2o	0.867	0.164	ActiveSite5.0A	0.0-10.0ns
1g2o	1.456	0.107	backbone	5.0-10.0ns
1g2o	1.067	0.217	ligand	5.0-10.0ns
1g2o	0.889	0.16	ActiveSite5.0A	5.0-10.0ns
1g2o	1.521	0.059	backbone	9.0-10.0ns
1g2o	1.15	0.209	ligand	9.0-10.0ns
1g2o	0.998	0.17	ActiveSite5.0A	9.0-10.0ns
1g35	1.246	0.155	backbone	0.0-10.0ns
1g35	1.941	0.28	ligand	0.0-10.0ns
1g35	1.349	0.217	ActiveSite5.0A	0.0-10.0ns
1g35	1.253	0.112	backbone	5.0-10.0ns
1g35	1.85	0.235	ligand	5.0-10.0ns
1g35	1.374	0.146	ActiveSite5.0A	5.0-10.0ns
1g35	1.193	0.11	backbone	9.0-10.0ns
1g35	1.753	0.257	ligand	9.0-10.0ns
1g35	1.334	0.125	ActiveSite5.0A	9.0-10.0ns
1g74	1.236	0.145	backbone	0.0-10.0ns
1g74	3.003	0.336	ligand	0.0-10.0ns
1g74	1.293	0.196	ActiveSite5.0A	0.0-10.0ns
1g74	1.185	0.098	backbone	5.0-10.0ns
1g74	3.185	0.26	ligand	5.0-10.0ns
1g74	1.314	0.185	ActiveSite5.0A	5.0-10.0ns
1g74	1.226	0.08	backbone	9.0-10.0ns
1g74	3.193	0.287	ligand	9.0-10.0ns
1g74	1.415	0.191	ActiveSite5.0A	9.0-10.0ns
1g7g	1.11	0.103	backbone	0.0-10.0ns
1g7g	3.037	0.631	ligand	0.0-10.0ns
1g7g	1.028	0.132	ActiveSite5.0A	0.0-10.0ns
1g7g	1.143	0.077	backbone	5.0-10.0ns
1g7g	3.42	0.213	ligand	5.0-10.0ns
1g7g	1.016	0.115	ActiveSite5.0A	5.0-10.0ns
1g7g	1.09	0.053	backbone	9.0-10.0ns
1g7g	3.463	0.209	ligand	9.0-10.0ns
1g7g	0.97	0.099	ActiveSite5.0A	9.0-10.0ns
1g85	3.149	1.153	backbone	0.0-10.0ns
1g85	4.08	0.984	ligand	0.0-10.0ns
1g85	1.049	0.284	ActiveSite5.0A	0.0-10.0ns
1g85	4.127	0.505	backbone	5.0-10.0ns
1g85	4.65	0.493	ligand	5.0-10.0ns
1g85	1.216	0.232	ActiveSite5.0A	5.0-10.0ns
1g85	4.61	0.106	backbone	9.0-10.0ns
1g85	4.294	0.359	ligand	9.0-10.0ns
1g85	1.223	0.145	ActiveSite5.0A	9.0-10.0ns
1g98	1.342	0.163	backbone	0.0-10.0ns
1g98	3.191	0.662	ligand	0.0-10.0ns
1g98	1.809	0.303	ActiveSite5.0A	0.0-10.0ns
1g98	1.453	0.1	backbone	5.0-10.0ns
1g98	3.483	0.322	ligand	5.0-10.0ns
1g98	1.921	0.226	ActiveSite5.0A	5.0-10.0ns
1g98	1.48	0.06	backbone	9.0-10.0ns
1g98	3.784	0.445	ligand	9.0-10.0ns
1g98	2.083	0.185	ActiveSite5.0A	9.0-10.0ns
1gcz	1.172	0.225	backbone	0.0-10.0ns
1gcz	1.446	0.308	ligand	0.0-10.0ns
1gcz	1.509	0.267	ActiveSite5.0A	0.0-10.0ns
1gcz	1.292	0.242	backbone	5.0-10.0ns
1gcz	1.354	0.252	ligand	5.0-10.0ns
1gcz	1.61	0.195	ActiveSite5.0A	5.0-10.0ns
1gcz	1.751	0.137	backbone	9.0-10.0ns
1gcz	1.298	0.214	ligand	9.0-10.0ns
1gcz	1.473	0.159	ActiveSite5.0A	9.0-10.0ns
1gni	3.051	0.645	backbone	0.0-10.0ns
1gni	2.712	0.718	ligand	0.0-10.0ns
1gni	2.404	0.606	ActiveSite5.0A	0.0-10.0ns
1gni	3.535	0.346	backbone	5.0-10.0ns
1gni	3.274	0.48	ligand	5.0-10.0ns
1gni	2.886	0.353	ActiveSite5.0A	5.0-10.0ns
1gni	3.613	0.246	backbone	9.0-10.0ns
1gni	3.569	0.397	ligand	9.0-10.0ns
1gni	3.125	0.24	ActiveSite5.0A	9.0-10.0ns
1gpn	1.186	0.181	backbone	0.0-10.0ns
1gpn	0.759	0.211	ligand	0.0-10.0ns
1gpn	0.911	0.175	ActiveSite5.0A	0.0-10.0ns
1gpn	1.327	0.125	backbone	5.0-10.0ns
1gpn	0.791	0.2	ligand	5.0-10.0ns
1gpn	0.977	0.115	ActiveSite5.0A	5.0-10.0ns
1gpn	1.394	0.055	backbone	9.0-10.0ns
1gpn	0.89	0.189	ligand	9.0-10.0ns
1gpn	0.964	0.098	ActiveSite5.0A	9.0-10.0ns
1gt3	3.079	0.48	backbone	0.0-10.0ns
1gt3	1.643	0.281	ligand	0.0-10.0ns
1gt3	0.941	0.173	ActiveSite5.0A	0.0-10.0ns
1gt3	3.352	0.318	backbone	5.0-10.0ns
1gt3	1.78	0.261	ligand	5.0-10.0ns
1gt3	0.941	0.156	ActiveSite5.0A	5.0-10.0ns
1gt3	3.503	0.137	backbone	9.0-10.0ns
1gt3	1.903	0.165	ligand	9.0-10.0ns
1gt3	0.87	0.115	ActiveSite5.0A	9.0-10.0ns
1gt4	3.089	0.559	backbone	0.0-10.0ns
1gt4	4.411	1.186	ligand	0.0-10.0ns
1gt4	1.33	0.24	ActiveSite5.0A	0.0-10.0ns
1gt4	3.368	0.388	backbone	5.0-10.0ns
1gt4	5.2	0.654	ligand	5.0-10.0ns
1gt4	1.37	0.216	ActiveSite5.0A	5.0-10.0ns
1gt4	2.945	0.224	backbone	9.0-10.0ns
1gt4	5.794	0.338	ligand	9.0-10.0ns
1gt4	1.422	0.236	ActiveSite5.0A	9.0-10.0ns
1gu1	1.392	0.176	backbone	0.0-10.0ns
1gu1	0.733	0.227	ligand	0.0-10.0ns
1gu1	0.836	0.182	ActiveSite5.0A	0.0-10.0ns
1gu1	1.52	0.078	backbone	5.0-10.0ns
1gu1	0.7	0.199	ligand	5.0-10.0ns
1gu1	0.806	0.158	ActiveSite5.0A	5.0-10.0ns
1gu1	1.567	0.047	backbone	9.0-10.0ns
1gu1	0.658	0.172	ligand	9.0-10.0ns
1gu1	0.758	0.114	ActiveSite5.0A	9.0-10.0ns
1gvw	2.775	0.472	backbone	0.0-10.0ns
1gvw	11.915	2.605	ligand	0.0-10.0ns
1gvw	7.829	2.028	ActiveSite5.0A	0.0-10.0ns
1gvw	3.116	0.227	backbone	5.0-10.0ns
1gvw	13.308	0.832	ligand	5.0-10.0ns
1gvw	9.068	1.333	ActiveSite5.0A	5.0-10.0ns
1gvw	3.078	0.231	backbone	9.0-10.0ns
1gvw	13.476	0.387	ligand	9.0-10.0ns
1gvw	9.68	0.979	ActiveSite5.0A	9.0-10.0ns
1gyx	1.284	0.192	backbone	0.0-10.0ns
1gyx	0.966	0.482	ligand	0.0-10.0ns
1gyx	0.647	0.171	ActiveSite5.0A	0.0-10.0ns
1gyx	1.412	0.108	backbone	5.0-10.0ns
1gyx	0.955	0.501	ligand	5.0-10.0ns
1gyx	0.63	0.177	ActiveSite5.0A	5.0-10.0ns
1gyx	1.451	0.093	backbone	9.0-10.0ns
1gyx	1.09	0.505	ligand	9.0-10.0ns
1gyx	0.658	0.161	ActiveSite5.0A	9.0-10.0ns
1gyy	1.412	0.222	backbone	0.0-10.0ns
1gyy	4.8	1.314	ligand	0.0-10.0ns
1gyy	0.743	0.181	ActiveSite5.0A	0.0-10.0ns
1gyy	1.499	0.13	backbone	5.0-10.0ns
1gyy	5.136	0.879	ligand	5.0-10.0ns
1gyy	0.742	0.167	ActiveSite5.0A	5.0-10.0ns
1gyy	1.58	0.087	backbone	9.0-10.0ns
1gyy	4.686	0.742	ligand	9.0-10.0ns
1gyy	0.772	0.161	ActiveSite5.0A	9.0-10.0ns
1gzc	1.912	0.239	backbone	0.0-10.0ns
1gzc	1.617	0.635	ligand	0.0-10.0ns
1gzc	0.816	0.174	ActiveSite5.0A	0.0-10.0ns
1gzc	2.011	0.15	backbone	5.0-10.0ns
1gzc	1.925	0.725	ligand	5.0-10.0ns
1gzc	0.858	0.155	ActiveSite5.0A	5.0-10.0ns
1gzc	2.059	0.082	backbone	9.0-10.0ns
1gzc	1.408	0.257	ligand	9.0-10.0ns
1gzc	0.832	0.13	ActiveSite5.0A	9.0-10.0ns
1h1p	2.18	0.305	backbone	0.0-10.0ns
1h1p	2.008	0.784	ligand	0.0-10.0ns
1h1p	1.37	0.288	ActiveSite5.0A	0.0-10.0ns
1h1p	2.279	0.282	backbone	5.0-10.0ns
1h1p	2.7	0.419	ligand	5.0-10.0ns
1h1p	1.491	0.236	ActiveSite5.0A	5.0-10.0ns
1h1p	2.082	0.19	backbone	9.0-10.0ns
1h1p	2.487	0.315	ligand	9.0-10.0ns
1h1p	1.664	0.14	ActiveSite5.0A	9.0-10.0ns
1h1s	2.064	0.426	backbone	0.0-10.0ns
1h1s	1.834	0.506	ligand	0.0-10.0ns
1h1s	1.546	0.352	ActiveSite5.0A	0.0-10.0ns
1h1s	2.242	0.446	backbone	5.0-10.0ns
1h1s	1.978	0.436	ligand	5.0-10.0ns
1h1s	1.764	0.253	ActiveSite5.0A	5.0-10.0ns
1h1s	2.166	0.262	backbone	9.0-10.0ns
1h1s	2.015	0.334	ligand	9.0-10.0ns
1h1s	1.714	0.208	ActiveSite5.0A	9.0-10.0ns
1h22	1.064	0.102	backbone	0.0-10.0ns
1h22	1.017	0.151	ligand	0.0-10.0ns
1h22	0.858	0.14	ActiveSite5.0A	0.0-10.0ns
1h22	1.123	0.073	backbone	5.0-10.0ns
1h22	1.058	0.14	ligand	5.0-10.0ns
1h22	0.913	0.123	ActiveSite5.0A	5.0-10.0ns
1h22	1.194	0.07	backbone	9.0-10.0ns
1h22	1.184	0.165	ligand	9.0-10.0ns
1h22	1.079	0.117	ActiveSite5.0A	9.0-10.0ns
1h23	1.095	0.097	backbone	0.0-10.0ns
1h23	1.18	0.196	ligand	0.0-10.0ns
1h23	0.742	0.096	ActiveSite5.0A	0.0-10.0ns
1h23	1.146	0.062	backbone	5.0-10.0ns
1h23	1.26	0.186	ligand	5.0-10.0ns
1h23	0.717	0.081	ActiveSite5.0A	5.0-10.0ns
1h23	1.13	0.059	backbone	9.0-10.0ns
1h23	1.354	0.18	ligand	9.0-10.0ns
1h23	0.705	0.072	ActiveSite5.0A	9.0-10.0ns
1h9z	3.01	0.601	backbone	0.0-10.0ns
1h9z	1.885	0.418	ligand	0.0-10.0ns
1h9z	1.356	0.28	ActiveSite5.0A	0.0-10.0ns
1h9z	3.377	0.343	backbone	5.0-10.0ns
1h9z	2.024	0.261	ligand	5.0-10.0ns
1h9z	1.408	0.184	ActiveSite5.0A	5.0-10.0ns
1h9z	3.637	0.226	backbone	9.0-10.0ns
1h9z	2.138	0.234	ligand	9.0-10.0ns
1h9z	1.446	0.166	ActiveSite5.0A	9.0-10.0ns
1hbv	1.133	0.118	backbone	0.0-10.0ns
1hbv	1.423	0.316	ligand	0.0-10.0ns
1hbv	1.17	0.221	ActiveSite5.0A	0.0-10.0ns
1hbv	1.148	0.12	backbone	5.0-10.0ns
1hbv	1.616	0.301	ligand	5.0-10.0ns
1hbv	1.167	0.256	ActiveSite5.0A	5.0-10.0ns
1hbv	1.218	0.109	backbone	9.0-10.0ns
1hbv	2.039	0.124	ligand	9.0-10.0ns
1hbv	1.454	0.19	ActiveSite5.0A	9.0-10.0ns
1hmr	0.948	0.145	backbone	0.0-10.0ns
1hmr	2.209	0.884	ligand	0.0-10.0ns
1hmr	0.847	0.224	ActiveSite5.0A	0.0-10.0ns
1hmr	1.015	0.132	backbone	5.0-10.0ns
1hmr	2.94	0.518	ligand	5.0-10.0ns
1hmr	0.921	0.229	ActiveSite5.0A	5.0-10.0ns
1hmr	0.951	0.089	backbone	9.0-10.0ns
1hmr	2.862	0.346	ligand	9.0-10.0ns
1hmr	0.808	0.19	ActiveSite5.0A	9.0-10.0ns
1hms	0.872	0.081	backbone	0.0-10.0ns
1hms	1.252	0.188	ligand	0.0-10.0ns
1hms	0.704	0.158	ActiveSite5.0A	0.0-10.0ns
1hms	0.867	0.083	backbone	5.0-10.0ns
1hms	1.213	0.19	ligand	5.0-10.0ns
1hms	0.667	0.131	ActiveSite5.0A	5.0-10.0ns
1hms	0.898	0.081	backbone	9.0-10.0ns
1hms	1.272	0.181	ligand	9.0-10.0ns
1hms	0.755	0.142	ActiveSite5.0A	9.0-10.0ns
1hmt	0.932	0.099	backbone	0.0-10.0ns
1hmt	1.83	0.38	ligand	0.0-10.0ns
1hmt	0.75	0.159	ActiveSite5.0A	0.0-10.0ns
1hmt	0.95	0.095	backbone	5.0-10.0ns
1hmt	1.935	0.415	ligand	5.0-10.0ns
1hmt	0.754	0.155	ActiveSite5.0A	5.0-10.0ns
1hmt	0.959	0.105	backbone	9.0-10.0ns
1hmt	1.569	0.266	ligand	9.0-10.0ns
1hmt	0.742	0.14	ActiveSite5.0A	9.0-10.0ns
1hos	1.879	0.189	backbone	0.0-10.0ns
1hos	5.692	1.308	ligand	0.0-10.0ns
1hos	3.071	0.309	ActiveSite5.0A	0.0-10.0ns
1hos	1.833	0.134	backbone	5.0-10.0ns
1hos	6.376	1.341	ligand	5.0-10.0ns
1hos	3.134	0.23	ActiveSite5.0A	5.0-10.0ns
1hos	1.998	0.116	backbone	9.0-10.0ns
1hos	8.073	0.343	ligand	9.0-10.0ns
[truncated: 4,465 more rows]

## Sheet: BACE1 RMSD analysis
system	RMSD_mean	RMSD_std	rmsd_system	time_range
[truncated: 1,512 more rows]

[truncated: 2 more sheets: Thrombin RMSD analysis, Trypsin RMSD analysis]
